# Supplementary material for: Disruption of trait-environment relationships in African megafauna occurred in the middle Pleistocene
Source: Nat Commun. 2023 Jul 18;14:4016. doi: 10.1038/s41467-023-39480-8 (PMC10354096; doi:10.1038/s41467-023-39480-8)
Supplement: Supplementary file 4 — Supplementary Data 1 [file 41467_2023_39480_MOESM4_ESM.xlsx]

## Sheet: Fossil
Order	Family	Subfamily	Tribe	Binomial	Body_Mass_Kg	Body_Mass_Reference	Hypsodonty	Loph_Count	Dental_Trait_Reference	Min_Age	Max_Age	Mean_Age	Amboseli_Pleis	Apak	Aramis	Asa.Koma	Asbole	Bed_I	Bed_III	Bed_IV	Boolihinan	C_Island	Chari	Chemeron_Mabaget	Daka	Danauli	Dark_Paleosol	Denen_Dora	EyM_DBS	EyM_RBL2.1	Garba_IV	Gogo_3	Gombore_I	Gurumaha	GvJm19_Hol	GvJm19_Pleis	GvJm22_Hol	GvJm22_Pleis	GvJm46_Pleis	Hata	Ibole	Kada_Hadar	Kaitio	Kaiyumung	Kalochoro	Kanapoi	Kantis	Karungu	Kataboi
Artiodactyla	Bovidae	Antilopinae	Aepycerotini	Aepyceros cf afarensis	80	Faith et al. 2018	3	2	Oksanen et al. 2019	4.07	4.17	4.12	0	0	0	0	0	0	0	0	0	0	0	0	0	0	0	0	0	0	0	0	0	0	0	0	0	0	0	0	0	0	0	0	0	1	0	0	0
Artiodactyla	Bovidae	Antilopinae	Aepycerotini	Aepyceros datoadeni	40	Faith et al. 2018	3	2	Oksanen et al. 2019	2.95	3.42	3.18167	0	0	0	0	0	0	0	0	0	0	0	0	0	0	0	1	0	0	0	0	0	0	0	0	0	0	0	0	0	1	0	0	0	0	0	0	0
Artiodactyla	Bovidae	Antilopinae	Aepycerotini	Aepyceros dietrchi	85	Faith et al. 2018	3	2	Oksanen et al. 2019	3.6	4.36	3.915	0	0	0	0	0	0	0	0	0	0	0	0	0	0	0	0	0	0	0	0	0	0	0	0	0	0	0	0	0	0	0	0	0	0	0	0	0
Artiodactyla	Bovidae	Antilopinae	Aepycerotini	Aepyceros cf melampus	52.5001	Faurby et al. 2018	3	2	Oksanen et al. 2019	0.75	2.33	0.973905	1	0	0	0	0	1	0	0	0	0	0	0	1	0	0	0	1	1	0	0	0	0	0	0	1	0	1	0	0	0	1	0	1	0	0	0	0
Artiodactyla	Bovidae	Antilopinae	Aepycerotini	Aepyceros cf premelampus	65	Faith et al. 2018	3	2	Oksanen et al. 2019	3	7.4	5.15	0	1	0	0	0	0	0	0	0	0	0	0	0	0	0	0	0	0	0	0	0	0	0	0	0	0	0	0	0	0	0	1	0	0	0	0	0
Artiodactyla	Bovidae	Antilopinae	Aepycerotini	Aepyceros shungurae	50	Faith et al. 2018	3	2	Oksanen et al. 2019	1.87	3.97	2.86143	0	0	0	0	0	0	0	0	0	0	0	0	0	0	0	0	0	0	0	0	0	0	0	0	0	0	0	0	0	0	0	0	1	0	0	0	0
Artiodactyla	Bovidae	Antilopinae	Aepycerotini	Aepyceros sp nov	83.3333	Mean of body masses of Aepyceros species from Faith et al. 2018 which, like this species, are in size class "s3"	3	2	Oksanen et al. 2019	0.035	0.1	0.068	0	0	0	0	0	0	0	0	0	0	0	0	0	0	0	0	0	0	0	0	0	0	0	0	0	0	0	0	0	0	0	0	0	0	0	1	0
Artiodactyla	Bovidae	Antilopinae	Aepycerotini	Aepyceros sp	54.5	Mean of body masses of Aepyceros species from Faith et al. 2018 which, like this species, are in size class "s2"	3	2	Oksanen et al. 2019	0.5	6.14	3.705	0	0	1	0	0	0	0	0	0	0	0	1	0	0	0	0	0	0	0	0	0	1	0	0	0	0	0	1	0	0	0	0	0	0	0	0	1
Artiodactyla	Bovidae	Antilopinae	Aepycerotini	Aepyceros sp KH2	54.5	Mean of body masses of Aepyceros species from Faith et al. 2018 which, like this species, are in size class "s2"	3	2	Oksanen et al. 2019	2.95	3.12	3.035	0	0	0	0	0	0	0	0	0	0	0	0	0	0	0	0	0	0	0	0	0	0	0	0	0	0	0	0	0	1	0	0	0	0	0	0	0
Artiodactyla	Bovidae	Antilopinae	Alcelaphini	Alcelaphus buselaphus	171.001	Faurby et al. 2018	3	2	Oksanen et al. 2019	0.035	0.1	0.0171429	1	0	0	0	0	0	0	0	0	1	0	0	0	0	0	0	1	1	0	0	0	0	1	1	1	1	1	0	0	0	0	0	0	0	0	1	0
Proboscidea	Gomphotheriidae	Anancinae		Anancus kenyensis	3401	The NOW Community 2021	1	0	Oksanen et al. 2019	3.85	7.4	5.77438	0	0	0	1	0	0	0	0	0	0	0	0	0	0	0	0	0	0	0	0	0	0	0	0	0	0	0	0	1	0	0	0	0	0	0	0	0
Proboscidea	Gomphotheriidae	Anancinae		Anancus ultimus	9071.85	Larramendi 2015	1	0	Oksanen et al. 2019	3.6	5.3	4.329	0	1	1	0	0	0	0	0	0	0	0	1	0	0	0	0	0	0	0	0	0	0	0	0	0	0	0	0	0	0	0	0	0	1	0	0	0
Perissodactyla	Chalicotheriidae	Schizotheriinae		Ancylotherium cheboitense	3000	Guérin & Pickford 2005	1	1	Liu et al. 2012	5.73	6.14	5.935	0	0	0	0	0	0	0	0	0	0	0	0	0	0	0	0	0	0	0	0	0	0	0	0	0	0	0	0	0	0	0	0	0	0	0	0	0
Perissodactyla	Chalicotheriidae	Schizotheriinae		Ancylotherium hennigi	2351	The NOW Community 2021	1	1	Liu et al. 2012	1.8	5.3	2.9998	0	0	0	0	0	1	0	0	0	0	0	1	0	0	0	0	0	0	0	0	0	0	0	0	0	0	0	0	0	0	0	0	0	0	0	0	0
Artiodactyla	Bovidae	Antilopinae	Antilopini	Antidorcas marsupialis	31.5	Faurby et al. 2018	3	2	Oksanen et al. 2019	0.295	0.32	0.308	0	0	0	0	0	0	0	0	0	0	0	0	0	0	0	0	0	0	0	0	0	0	0	0	0	0	0	0	0	0	0	0	0	0	0	0	0
Artiodactyla	Bovidae	Antilopinae	Antilopini	Antidorcas recki	34	Faith et al. 2018	3	2	Oksanen et al. 2019	0.6	3.44	2.11942	0	0	0	0	0	1	1	1	0	0	0	0	0	0	0	0	0	0	1	0	0	0	0	0	0	0	0	0	0	0	1	0	1	0	0	0	0
Artiodactyla	Bovidae	Antilopinae	Antilopini	Antidorcas sp	43.3	Nagy & Knight 1994	3	2	Oksanen et al. 2019	2.53	3.07	2.8	0	0	0	0	0	0	0	0	0	0	0	0	0	0	0	0	0	0	0	0	0	0	0	0	0	0	0	1	0	0	0	0	0	0	0	0	0
Artiodactyla	Bovidae	Antilopinae	Antilopini	Antilope aff subtorta	42	Faith et al. 2018	3	2	Oksanen et al. 2019	2.53	3.07	2.8	0	0	0	0	0	0	0	0	0	0	0	0	0	0	0	0	0	0	0	0	0	0	0	0	0	0	0	0	0	0	0	0	0	0	0	0	0
Artiodactyla	Hippopotamidae	Hippopotaminae		Archaeopotamus harvardi	1417.49	Weston 2000	1	0	Fortelius et al. 2016	4.2	7.4	5.76667	0	1	0	0	0	0	0	0	0	0	0	0	0	0	0	0	0	0	0	0	0	0	0	0	0	0	0	0	1	0	0	0	0	0	0	0	0
Artiodactyla	Hippopotamidae	Hippopotaminae		Archaeopotamus lothagamensis	1000	Weston 2000	1	0	Fortelius et al. 2016	6.5	7.4	6.95	0	0	0	0	0	0	0	0	0	0	0	0	0	0	0	0	0	0	0	0	0	0	0	0	0	0	0	0	0	0	0	0	0	0	0	0	0
Artiodactyla	Bovidae	Antilopinae	Alcelaphini	Beatragus antiquus	210	Faith et al. 2018	3	2	Fortelius et al. 2016	1.38	2.27	1.8465	0	0	0	0	0	1	0	0	0	0	0	0	0	1	0	0	0	0	0	0	0	0	0	0	0	0	0	0	0	0	0	0	0	0	0	0	0
Artiodactyla	Bovidae	Antilopinae	Alcelaphini	Beatragus hunteri	80	Faurby et al. 2018	3	2	Fortelius et al. 2016	0.75	1.38	1.065	0	0	0	0	0	0	0	0	0	0	1	0	0	0	0	0	0	0	0	0	0	0	0	0	0	0	0	0	0	0	0	0	0	0	0	0	0
Artiodactyla	Bovidae	Bovinae	Bovini	Bos sp	575	Leslie & Schaller 2009	3	2	Oksanen et al. 2019	0.6	0.8	0.7	0	0	0	0	1	0	0	0	0	0	0	0	0	0	0	0	0	0	0	0	0	0	0	0	0	0	0	0	0	0	0	0	0	0	0	0	0
Artiodactyla	Bovidae	Antilopinae	Caprini	Bouria anngettyae	175	Faith et al. 2018	2	2	Gilbert & Asfaw 2008	0.966	1.04	1.003	0	0	0	0	0	0	0	0	0	0	0	0	1	0	0	0	0	0	0	0	0	0	0	0	0	0	0	0	0	0	0	0	0	0	0	0	0
Artiodactyla	Bovidae	Incertae_Sedis	Incertae_Sedis	Brabovus nanincisus	100	Faith et al. 2018	2	2	Bibi 2011	3.6	3.85	3.725	0	0	0	0	0	0	0	0	0	0	0	0	0	0	0	0	0	0	0	0	0	0	0	0	0	0	0	0	0	0	0	0	0	0	0	0	0
Perissodactyla	Rhinocerotidae	Rhinocerotinae		Brachypotherium lewisi	1450	The NOW Community 2021	2	1	Fortelius et al. 2016	4.2	7.4	5.975	0	1	0	0	0	0	0	0	0	0	0	0	0	0	0	0	0	0	0	0	0	0	0	0	0	0	0	0	0	0	0	0	0	0	0	0	0
Artiodactyla	Bovidae	Antilopinae	Ovibovini	Budorcas churcheri	200	Faith et al. 2018	3	2	Oksanen et al. 2019	3.12	3.42	3.255	0	0	0	0	0	0	0	0	0	0	0	0	0	0	0	1	0	0	0	0	0	0	0	0	0	0	0	0	0	0	0	0	0	0	0	0	0
Artiodactyla	Suidae	Cainochoerinae		Cainochoerus aff africanus	7.5	Harris & Liu 2007	3	0	Oksanen et al. 2019	5.54	5.77	5.428	0	0	0	1	0	0	0	0	0	0	0	0	0	0	0	0	0	0	0	0	0	0	0	0	0	0	0	0	0	0	0	0	0	0	0	0	0
Artiodactyla	Suidae	Cainochoerinae		Cainochoerus cf africanus	5	Harris & Liu 2007	3	0	Oksanen et al. 2019	5	6.5	5.75	0	0	0	0	0	0	0	0	0	0	0	0	0	0	0	0	0	0	0	0	0	0	0	0	0	0	0	0	0	0	0	0	0	0	0	0	0
Artiodactyla	Suidae	Cainochoerinae		Cainochoerus sp nov	10	Harris & Liu 2007	3	0	Oksanen et al. 2019	4.4	4.4	4.4	0	0	1	0	0	0	0	0	0	0	0	0	0	0	0	0	0	0	0	0	0	0	0	0	0	0	0	0	0	0	0	0	0	0	0	0	0
Artiodactyla	Camelidae	Camelinae		Camelus grattardi	1000	Faith et al. 2018	3	2	Oksanen et al. 2019	1.53	3.44	2.462	0	0	0	0	0	0	0	0	0	0	0	0	0	0	0	0	0	0	0	0	0	0	0	0	0	0	0	0	0	0	0	0	0	0	0	0	0
Artiodactyla	Camelidae	Camelinae		Camelus sp	310	Chandrasena, Emmanuel, & Gilanpour, 1979	3	2	Oksanen et al. 2019	1.2	3.85	2.6325	0	0	0	0	0	0	0	0	0	0	0	0	0	0	0	0	0	0	0	0	0	0	0	0	0	0	0	0	0	0	0	0	0	0	0	0	0
Artiodactyla	Bovidae	Antilopinae	Cephalophini	Cephalophus sp	36	Lumpkin & Kranz 1984	2	2	Oksanen et al. 2019	1.53	6.14	2.3126	0	0	0	0	0	0	0	0	0	0	0	0	0	0	0	0	0	0	0	0	0	0	0	0	0	0	0	0	0	0	0	0	0	0	1	0	0
Perissodactyla	Rhinocerotidae	Rhinocerotinae	Dicerotini	Ceratotherium efficax	2949.99	Geraads 2020	3	2	Fortelius et al. 2016	2.66	4.4	3.7225	0	0	1	0	0	0	0	0	0	0	0	0	0	0	0	0	0	0	0	0	0	0	0	0	0	0	0	0	0	0	0	0	0	0	0	0	0
Perissodactyla	Rhinocerotidae	Rhinocerotinae	Dicerotini	Ceratotherium mauritanicum	3600	The NOW Community 2021	3	2	Fortelius et al. 2016	1.38	5.3	2.77429	0	0	0	0	0	0	0	0	0	0	0	1	0	0	0	1	0	0	0	0	0	0	0	0	0	0	0	0	0	1	0	0	0	0	1	0	0
Perissodactyla	Rhinocerotidae	Rhinocerotinae	Dicerotini	Ceratotherium cf simum	2949.99	Faurby et al. 2018	3	2	Fortelius et al. 2016	0.035	2.66	1.22063	0	0	0	0	1	1	1	1	1	0	0	0	1	0	0	0	0	0	0	0	0	0	0	0	0	0	0	0	0	0	1	0	0	0	0	1	0
Perissodactyla	Rhinocerotidae	Rhinocerotinae	Dicerotini	Ceratotherium sp	3166.66	Mean of body masses of other Ceratotherium species from Faith et al. 2018	3	2	Fortelius et al. 2016	4.2	7.4	5.58	0	1	0	0	0	0	0	0	0	0	0	0	0	0	0	0	0	0	0	0	0	0	0	0	0	0	0	0	0	0	0	0	0	0	0	0	0
Perissodactyla	Chalicotheriidae	Schizotheriinae		Chemositia tugenensis	2675.5	Guérin & Pickford 2005	1	1	Coombs 2009	6.2	7	6.6	0	0	0	0	0	0	0	0	0	0	0	0	0	0	0	0	0	0	0	0	0	0	0	0	0	0	0	0	0	0	0	0	0	0	0	0	0
Artiodactyla	Bovidae	Antilopinae	Alcelaphini	Connochaetes gentryi	170	Faith et al. 2018	3	2	Fortelius et al. 2016	1.3	3.6	2.01156	0	0	0	0	0	1	0	0	0	0	0	0	0	0	0	0	0	0	1	0	1	0	0	0	0	0	0	1	0	0	1	0	0	0	0	0	0
Artiodactyla	Bovidae	Antilopinae	Alcelaphini	Connochaetes sp	175	Mean of body masses of other Connochaetes species from Faith et al. 2018	3	2	Fortelius et al. 2016	0.5	2.66	1.62167	0	0	0	0	0	0	0	0	0	0	0	0	0	0	0	0	0	0	0	0	0	0	0	0	0	0	0	0	0	0	0	0	0	0	0	0	0
Artiodactyla	Bovidae	Antilopinae	Alcelaphini	Connochaetes taurinus	179.999	Faurby et al. 2018	3	2	Oksanen et al. 2019	0.035	1.74	0.300714	1	0	0	0	0	0	1	1	1	1	0	0	1	0	0	0	0	0	0	0	0	0	1	1	1	1	1	0	0	0	0	0	0	0	0	1	0
Artiodactyla	Bovidae	Antilopinae	Alcelaphini	Damalacra harrisi	167.839	Mean of body masses of other members of the tribe Alcelaphini from Faith et al. 2018	3	2	Fortelius et al. 2016	4.07	4.17	4.12	0	0	0	0	0	0	0	0	0	0	0	0	0	0	0	0	0	0	0	0	0	0	0	0	0	0	0	0	0	0	0	0	0	1	0	0	0
Artiodactyla	Bovidae	Antilopinae	Alcelaphini	Damalacra sp	167.839	Mean of body masses of other members of the tribe Alcelaphini from Faith et al. 2018	3	2	Fortelius et al. 2016	3	7.4	5.1375	0	1	0	0	0	0	0	0	0	0	0	0	0	0	0	0	0	0	0	0	0	0	0	0	0	0	0	0	1	0	0	1	0	0	0	0	0
Artiodactyla	Bovidae	Antilopinae	Alcelaphini	Damalborea elisabethae	170	Faith et al. 2018	3	2	Geraads, Bobe, & Reed 2012	3.24	4.4	3.865	0	0	1	0	0	0	0	0	0	0	0	0	0	0	0	0	0	0	0	0	0	0	0	0	0	0	0	0	0	0	0	0	0	0	0	0	0
Artiodactyla	Bovidae	Antilopinae	Alcelaphini	Damalborea grayi	170	Bibi & Kiessling 2015	3	2	Geraads, Bobe, & Reed 2012	2.95	3.24	3.1075	0	0	0	0	0	0	0	0	0	0	0	0	0	0	0	1	0	0	0	0	0	0	0	0	0	0	0	0	0	1	0	0	0	0	0	0	0
Artiodactyla	Bovidae	Antilopinae	Alcelaphini	Damalborea sp	170	Mean of body masses of other Damalborea species from Faith et al. 2018	3	2	Geraads, Bobe, & Reed 2012	2.97	3.44	3.205	0	0	0	0	0	0	0	0	0	0	0	0	0	0	0	0	0	0	0	0	0	0	0	0	0	0	0	0	0	0	0	0	0	0	0	0	0
Artiodactyla	Bovidae	Antilopinae	Alcelaphini	Damalborea sp A	170	Mean of body masses of other Damalborea species from Faith et al. 2018	3	2	Geraads, Bobe, & Reed 2012	2.95	3.42	3.1825	0	0	0	0	0	0	0	0	0	0	0	0	0	0	0	0	0	0	0	0	0	0	0	0	0	0	0	0	0	1	0	0	0	0	0	0	0
Artiodactyla	Bovidae	Antilopinae	Alcelaphini	Damalborea sp B	170	Mean of body masses of other Damalborea species from Faith et al. 2018	3	2	Geraads, Bobe, & Reed 2012	3.12	3.24	3.18	0	0	0	0	0	0	0	0	0	0	0	0	0	0	0	1	0	0	0	0	0	0	0	0	0	0	0	0	0	0	0	0	0	0	0	0	0
Artiodactyla	Bovidae	Antilopinae	Alcelaphini	Damaliscus agelaius	100	Faith et al. 2018	3	2	Fortelius et al. 2016; Oksanen et al. 2019	0.8	1.79	1.3825	0	0	0	0	0	0	1	0	0	0	0	0	0	0	0	0	0	0	0	0	0	0	0	0	0	0	0	0	0	0	0	0	0	0	0	0	0
Artiodactyla	Bovidae	Antilopinae	Alcelaphini	Damaliscus eppsi	300	Bibi & Kiessling 2015	3	2	Fortelius et al. 2016; Oksanen et al. 2019	1.38	3.44	2.0325	0	0	0	0	0	0	0	0	0	0	0	0	0	0	0	0	0	0	0	0	0	0	0	0	0	0	0	0	0	0	0	0	0	0	0	0	0
Artiodactyla	Bovidae	Antilopinae	Alcelaphini	Damaliscus hypsodon	63	Faurby et al. 2018	3	2	Fortelius et al. 2016; Oksanen et al. 2019	0.035	0.32	0.114286	1	0	0	0	0	0	0	0	0	0	0	0	0	0	0	0	0	0	0	0	0	0	0	1	0	1	1	0	0	0	0	0	0	0	0	1	0
Artiodactyla	Bovidae	Antilopinae	Alcelaphini	Damaliscus niro	150	Faurby et al. 2018	3	2	Fortelius et al. 2016; Oksanen et al. 2019	0.6	1.87	1.195	0	0	0	0	1	0	1	1	1	0	0	0	0	0	0	0	0	0	0	0	0	0	0	0	0	0	0	0	0	0	0	0	0	0	0	0	0
Artiodactyla	Bovidae	Antilopinae	Alcelaphini	Damaliscus sp	134.143	Mean of body masses of other Damaliscus species from Faith et al. 2018	3	2	Fortelius et al. 2016; Oksanen et al. 2019	0.966	3.44	2.34633	0	0	0	0	0	0	0	0	0	0	0	0	1	0	0	0	0	0	0	0	0	0	0	0	0	0	0	0	0	0	1	0	0	0	0	0	0
Proboscidea	Deinotheriidae	Deinotheriinae		Deinotherium bozasi	10391	The NOW Community 2021	1	0	Fortelius et al. 2016	1.3	7.4	3.24574	0	1	1	1	0	1	0	0	0	0	0	1	0	0	0	1	0	0	0	0	0	1	0	0	0	0	0	1	0	1	0	1	1	1	0	0	1
Perissodactyla	Rhinocerotidae	Rhinocerotinae	Dicerotini	Diceros cf bicornis	1180.51	Faurby et al. 2018	2	1	Liu et al. 2012; Fortelius et al. 2016	0.295	2	1.0603	0	0	0	0	0	0	1	1	0	0	0	0	0	0	0	0	0	0	0	0	0	0	0	0	0	0	0	0	0	0	1	0	0	0	0	1	0
Perissodactyla	Rhinocerotidae	Rhinocerotinae	Dicerotini	Diceros douariensis	700	Kingdon 2013	2	1	Liu et al. 2012; Fortelius et al. 2016	5.54	5.77	5.4275	0	0	0	1	0	0	0	0	0	0	0	0	0	0	0	0	0	0	0	0	0	0	0	0	0	0	0	0	0	0	0	0	0	0	0	0	0
Perissodactyla	Rhinocerotidae	Rhinocerotinae	Dicerotini	Diceros praecox	1400	Kingdon 2013	2	1	Liu et al. 2012; Fortelius et al. 2016	1.53	5	3.357	0	1	0	0	0	0	0	0	0	0	0	0	0	0	0	0	0	0	0	0	0	0	0	0	0	0	0	0	0	1	0	0	0	1	0	0	0
Perissodactyla	Rhinocerotidae	Rhinocerotinae	Dicerotini	Diceros sp	1050	Mean of body masses of other Diceros species from Faith et al. 2018	2	1	Liu et al. 2012; Fortelius et al. 2016	0.6	4.4	2.721	0	0	1	0	1	0	0	0	0	0	0	0	1	0	0	0	0	0	0	0	0	0	0	0	0	0	0	0	0	0	0	0	0	0	1	0	0
Artiodactyla	Bovidae	Antilopinae	Antilopini	aff Dytikodorcas sp	65	Werdelin & Sanders 2010	2	2	Werderlin & Sanders 2010	4.07	4.17	4.12	0	0	0	0	0	0	0	0	0	0	0	0	0	0	0	0	0	0	0	0	0	0	0	0	0	0	0	0	0	0	0	0	0	1	0	0	0
Proboscidea	Elephantidae	Elephantinae		Elephas ekorensis	3826	The NOW Community 2021	3	0	Fortelius et al. 2016	3.24	5	4.01667	0	1	0	0	0	0	0	0	0	0	0	0	0	0	0	0	0	0	0	0	0	0	0	0	0	0	0	0	0	0	0	0	0	1	0	0	0
Proboscidea	Elephantidae	Elephantinae		Elephas recki	3500	Bibi et al. 2018	3	0	Fortelius et al. 2016	0.5	5.3	2.17235	0	0	1	0	1	1	1	1	1	0	0	1	1	0	1	1	0	0	1	0	0	1	0	0	0	0	0	1	0	1	1	0	1	0	0	0	0
Perissodactyla	Equidae	Equinae	Equini	Equus aff capensis	500	Eisenmann, Helmer, & Segui 2002	3	2	Fortelius et al. 2016; Oksanen et al. 2019	0.295	0.32	0.308	0	0	0	0	0	0	0	0	0	0	0	0	0	0	0	0	0	0	0	0	0	0	0	0	0	0	0	0	0	0	0	0	0	0	0	0	0
Perissodactyla	Equidae	Equinae	Equini	Equus cf grevyi	408	Faurby et al. 2018	3	2	Fortelius et al. 2016; Oksanen et al. 2019	0.035	1.53	0.512857	1	0	0	0	0	0	0	0	0	0	1	0	0	0	0	0	0	0	0	0	0	0	0	1	0	1	1	0	0	0	0	0	0	0	0	1	0
Perissodactyla	Equidae	Equinae	Equini	Equus koobiforensis	437	The NOW Community 2021	3	2	Fortelius et al. 2016; Oksanen et al. 2019	1.38	2	1.69667	0	0	0	0	0	0	0	0	0	0	0	0	0	0	0	0	0	0	0	0	0	0	0	0	0	0	0	0	0	0	0	0	0	0	0	0	0
Perissodactyla	Equidae	Equinae	Equini	Equus oldowayensis	400	Bibi et al. 2018	3	2	Fortelius et al. 2016; Oksanen et al. 2019	0.5	2.27	1.55492	0	0	0	0	0	1	1	1	0	0	0	0	0	1	0	0	0	0	0	0	0	0	0	0	0	0	0	0	0	0	0	0	0	0	0	0	0
Perissodactyla	Equidae	Equinae	Equini	Equus cf quagga	276	Faurby et al. 2018	3	2	Fortelius et al. 2016; Oksanen et al. 2019	0.035	1.53	0.155579	1	0	0	0	0	0	0	0	0	1	0	0	0	0	0	0	0	0	0	1	0	0	1	1	1	1	1	0	0	0	0	0	0	0	0	1	0
Perissodactyla	Equidae	Equinae	Equini	Equus sp	349.667	Mean of body masses of Equus species from Faith et al. 2018 which, like this species, are in size class "s3"	3	2	Fortelius et al. 2016; Oksanen et al. 2019	0.6	2.33	1.35367	0	0	0	0	1	0	0	0	1	0	0	0	1	0	1	0	0	0	0	0	1	0	0	0	0	0	0	0	0	0	1	0	1	0	0	0	0
Perissodactyla	Equidae	Equinae	Equini	Equus tabeti	273	Alberdi, Prado, & Ortiz-Jaureguizar 1995	3	2	Fortelius et al. 2016; Oksanen et al. 2019	1.38	1.87	1.5775	0	0	0	0	0	0	0	0	0	0	0	0	0	0	0	0	0	0	0	0	0	0	0	0	0	0	0	0	0	0	0	0	0	0	0	0	0
Perissodactyla	Equidae	Equinae	Hipparionini	Eurygnathohippus afarense	286.999	Bernor et al. 2013	3	2	Fortelius et al. 2016	2.95	3.12	3.035	0	0	0	0	0	0	0	0	0	0	0	0	0	0	0	0	0	0	0	0	0	1	0	0	0	0	0	0	0	1	0	0	0	0	0	0	0
Perissodactyla	Equidae	Equinae	Hipparionini	Eurygnathohippus aff cornelianus	218	The NOW Community 2021	3	2	Fortelius et al. 2016	2.66	2.66	2.66	0	0	0	0	0	0	0	0	0	0	0	0	0	0	0	0	0	0	0	0	0	0	0	0	0	0	0	0	0	0	0	0	0	0	0	0	0
Perissodactyla	Equidae	Equinae	Hipparionini	Eurygnathohippus cf cornelianus	218	The NOW Community 2021	3	2	Fortelius et al. 2016	0.966	2.27	1.68671	0	0	0	0	0	1	0	0	0	0	0	0	1	0	0	0	0	0	0	0	0	0	0	0	0	0	0	0	0	0	1	0	0	0	0	0	0
Perissodactyla	Equidae	Equinae	Hipparionini	Eurygnathohippus ethiopicum	286.999	Bernor et al. 2013	3	2	Fortelius et al. 2016	0.6	3.44	1.7495	0	0	0	0	0	0	1	1	0	0	0	0	0	0	0	0	0	0	0	0	0	0	0	0	0	0	0	0	0	0	1	0	1	0	0	0	0
Perissodactyla	Equidae	Equinae	Hipparionini	Eurygnathohippus aff feibeli	146	The NOW Community 2021	3	2	Fortelius et al. 2016	5.54	5.77	5.4275	0	0	0	1	0	0	0	0	0	0	0	0	0	0	0	0	0	0	0	0	0	0	0	0	0	0	0	0	0	0	0	0	0	0	0	0	0
Perissodactyla	Equidae	Equinae	Hipparionini	Eurygnathohippus cf feibeli	146	The NOW Community 2021	3	2	Fortelius et al. 2016	5	7.4	6.08875	0	0	0	1	0	0	0	0	0	0	0	0	0	0	0	0	0	0	0	0	0	0	0	0	0	0	0	0	0	0	0	0	0	0	0	0	0
Perissodactyla	Equidae	Equinae	Hipparionini	Eurygnathohippus aff hasumense	237	The NOW Community 2021	3	2	Fortelius et al. 2016	3.6	4.36	3.915	0	0	0	0	0	0	0	0	0	0	0	0	0	0	0	0	0	0	0	0	0	0	0	0	0	0	0	0	0	0	0	0	0	0	0	0	0
Perissodactyla	Equidae	Equinae	Hipparionini	Eurygnathohippus hasumense	237	The NOW Community 2021	3	2	Fortelius et al. 2016	0.75	5.3	3.04542	0	0	0	0	0	0	0	0	0	0	1	1	0	0	0	1	0	0	0	0	0	1	0	0	0	0	0	0	0	1	0	0	0	0	0	0	1
Perissodactyla	Equidae	Equinae	Hipparionini	Eurygnathohippus libycus	286.999	Bernor et al. 2013	3	2	Fortelius et al. 2016	1	2.32	1.745	0	0	0	0	0	0	0	0	0	0	0	0	0	0	0	0	0	0	0	0	0	0	0	0	0	0	0	0	0	0	0	0	0	0	0	0	0
Perissodactyla	Equidae	Equinae	Hipparionini	Eurygnathohippus cf sitifense	286.999	Bernor et al. 2013	3	2	Fortelius et al. 2016	2.27	2.53	2.39	0	0	0	0	0	0	0	0	0	0	0	0	0	0	0	0	0	0	0	0	0	0	0	0	0	0	0	0	1	0	0	0	0	0	0	0	0
Perissodactyla	Equidae	Equinae	Hipparionini	Eurygnathohippus sp	286.999	Bernor et al. 2013	3	2	Fortelius et al. 2016	0.5	5	3.04062	0	1	0	0	0	0	0	0	1	0	0	0	0	0	0	0	0	0	1	0	0	0	0	0	0	0	0	1	0	0	0	1	0	1	1	0	0
Perissodactyla	Equidae	Equinae	Hipparionini	Eurygnathohippus cf turkanense	239	The NOW Community 2021	3	2	Fortelius et al. 2016	5	7.4	6.35	0	0	0	0	0	0	0	0	0	0	0	0	0	0	0	0	0	0	0	0	0	0	0	0	0	0	0	0	1	0	0	0	0	0	0	0	0
Perissodactyla	Equidae	Equinae	Hipparionini	Eurygnathohippus woldegabrieli	286.999	Bernor et al. 2013	3	2	Fortelius et al. 2016	4.4	4.4	4.4	0	0	1	0	0	0	0	0	0	0	0	0	0	0	0	0	0	0	0	0	0	0	0	0	0	0	0	0	0	0	0	0	0	0	0	0	0
Artiodactyla	Bovidae	Antilopinae	Antilopini	Gazella aff granti	55.4645	Jones et al. 2009	3	2	Oksanen et al. 2019	0.6	0.8	0.7	0	0	0	0	1	0	0	0	0	0	0	0	0	0	0	0	0	0	0	0	0	0	0	0	0	0	0	0	0	0	0	0	0	0	0	0	0
Artiodactyla	Bovidae	Antilopinae	Antilopini	Gazella cf granti	55.4645	Jones et al. 2009	3	2	Oksanen et al. 2019	0.035	4.36	0.936333	1	0	0	0	0	0	0	0	0	0	0	0	0	0	0	0	0	0	0	0	0	0	0	0	1	1	0	0	0	0	0	0	0	0	0	1	1
Artiodactyla	Bovidae	Antilopinae	Antilopini	Gazella harmonae	28	Bibi & Kiessling 2015	3	2	Oksanen et al. 2019	2.95	3.12	3.035	0	0	0	0	0	0	0	0	0	0	0	0	0	0	0	0	0	0	0	0	0	0	0	0	0	0	0	0	0	1	0	0	0	0	0	0	0
Artiodactyla	Bovidae	Antilopinae	Antilopini	Gazella cf janenschi	25	Faith et al. 2018	3	2	Fortelius et al. 2016	1.3	4.36	2.9435	0	0	0	0	0	0	0	0	0	0	0	0	0	0	0	1	0	0	1	0	0	0	0	0	0	0	0	1	0	0	0	0	0	0	0	0	1
Artiodactyla	Bovidae	Antilopinae	Antilopini	Gazella kohllarseni	43	Faith et al. 2018	3	2	Oksanen et al. 2019	3.6	3.85	3.725	0	0	0	0	0	0	0	0	0	0	0	0	0	0	0	0	0	0	0	0	0	0	0	0	0	0	0	0	0	0	0	0	0	0	0	0	0
Artiodactyla	Bovidae	Antilopinae	Antilopini	Gazella cf praethomsoni	20	Faith et al. 2018	3	2	Fortelius et al. 2016	0.75	3.6	2.33583	0	0	0	0	0	0	0	0	1	0	1	0	0	1	0	1	0	0	0	0	0	0	0	0	0	0	0	0	0	1	0	0	1	0	0	0	0
Artiodactyla	Bovidae	Antilopinae	Antilopini	Gazella aff rufifrons	20	Bibi et al. 2018	3	2	Oksanen et al. 2019	1.2	2.038	1.718	0	0	0	0	0	1	0	0	0	0	0	0	0	0	0	0	0	0	0	0	0	0	0	0	0	0	0	0	0	0	0	0	0	0	0	0	0
Artiodactyla	Bovidae	Antilopinae	Antilopini	Gazella sp	32.25	Mean of body masses of other Gazella species from Faith et al. 2018	2	1	Oksanen et al. 2019	0.966	7.4	4.2818	0	1	1	0	0	0	0	0	0	0	0	0	1	0	0	0	0	0	0	0	0	0	0	0	0	0	0	0	0	0	1	0	0	1	1	0	0
Artiodactyla	Bovidae	Antilopinae	Antilopini	Gazella cf thomsoni	18	Faith et al. 2018	3	2	Oksanen et al. 2019	0.035	1	0.117529	1	0	0	0	1	0	0	0	0	1	0	0	0	0	0	0	1	0	0	0	0	0	1	1	1	1	1	0	0	0	0	0	0	0	0	1	0
Artiodactyla	Giraffidae	Giraffinae	Giraffini	Giraffa cf camelopardalis	899.995	Faurby et al. 2018	1	2	Oksanen et al. 2019	0.6	0.8	0.116	0	0	0	0	1	0	0	0	0	1	0	0	0	0	0	0	0	0	0	0	0	0	1	0	1	0	0	0	0	0	0	0	0	0	0	0	0
Artiodactyla	Giraffidae	Giraffinae	Giraffini	Giraffa gracilis	850	Smith et al. 2003	1	2	Fortelius et al. 2016	0.6	3.6	2.208	0	0	0	0	0	0	0	1	0	0	0	0	0	0	0	0	0	0	0	0	0	1	0	0	0	0	0	0	0	0	0	0	0	0	0	0	0
Artiodactyla	Giraffidae	Giraffinae	Giraffini	Giraffa jumae	1487	The NOW Community 2021	1	2	Fortelius et al. 2016	0.6	4.4	2.5809	0	0	1	0	0	1	0	1	0	0	0	0	0	0	0	1	0	0	1	0	1	0	0	0	0	0	0	0	0	1	0	0	0	1	0	0	0
Artiodactyla	Giraffidae	Giraffinae	Giraffini	Giraffa pygmaea	993	The NOW Community 2021	1	2	Fortelius et al. 2016	1.2	4.17	2.46695	0	0	0	0	0	1	0	0	0	0	0	0	0	0	0	0	0	0	0	0	0	0	0	0	0	0	0	0	0	0	0	0	0	1	0	0	0
Artiodactyla	Giraffidae	Giraffinae	Giraffini	Giraffa sp	1046.8	Mean of body masses of other Giraffa species from Faith et al. 2018	1	2	Fortelius et al. 2016	0.5	6.14	2.55153	0	0	0	1	0	0	0	0	1	0	0	0	1	1	1	0	0	0	0	0	0	0	0	0	0	0	0	1	0	0	0	0	1	0	0	0	0
Artiodactyla	Giraffidae	Giraffinae	Giraffini	Giraffa stillei	1004	The NOW Community 2021	1	2	Fortelius et al. 2016	1.2	5	2.97258	0	1	1	0	0	1	0	0	0	0	0	0	0	0	0	1	0	0	0	0	0	0	0	0	0	0	0	0	0	1	0	1	0	0	0	0	0
Artiodactyla	Hippopotamidae	Hippopotaminae		aff Hippopotamus aethiopicus	1051	The NOW Community 2021	2	1	Oksanen et al. 2019	0.75	2	1.54167	0	0	0	0	0	0	0	0	0	0	0	0	0	0	0	0	0	0	0	0	1	0	0	0	0	0	0	0	0	0	1	0	0	0	0	0	0
Artiodactyla	Hippopotamidae	Hippopotaminae		aff Hippopotamus afarensis	1417.49	Werdelin & Sanders 2010	2	1	Oksanen et al. 2019	2.95	3.42	3.18167	0	0	0	0	0	0	0	0	0	0	0	0	0	0	0	1	0	0	0	0	0	0	0	0	0	0	0	0	0	1	0	0	0	0	0	0	0
Artiodactyla	Hippopotamidae	Hippopotaminae		Hippopotamus cf amphibius	1417.49	Faurby et al. 2018	2	1	Oksanen et al. 2019	0.035	1.87	0.381455	0	0	0	0	1	0	0	0	0	1	0	0	0	0	0	0	0	0	1	1	1	0	0	0	0	0	0	0	0	0	1	0	0	0	0	1	0
Artiodactyla	Hippopotamidae	Hippopotaminae		aff Hippopotamus coryndonae	1200	Werdelin & Sanders 2010	2	1	Oksanen et al. 2019	3.12	3.42	3.255	0	0	0	0	0	0	0	0	0	0	0	0	0	0	0	1	0	0	0	0	0	0	0	0	0	0	0	0	0	0	0	0	0	0	0	0	0
Artiodactyla	Hippopotamidae	Hippopotaminae		Hippopotamus cf gorgops	5114	The NOW Community 2021	2	1	Oksanen et al. 2019	0.5	3.97	1.63825	0	0	0	0	0	1	1	1	0	0	1	0	1	1	0	0	0	0	0	0	0	0	0	0	0	0	0	0	0	0	1	0	0	0	0	0	1
Artiodactyla	Hippopotamidae	Hippopotaminae		Hippopotamus cf kaisensis	5114	Werdelin & Sanders 2010	2	1	Oksanen et al. 2019	3.44	3.97	3.705	0	0	0	0	0	0	0	0	0	0	0	0	0	0	0	0	0	0	0	0	0	0	0	0	0	0	0	0	0	0	0	0	0	0	0	0	1
Artiodactyla	Hippopotamidae	Hippopotaminae		aff Hippopotamus karumensis	1200	Werdelin & Sanders 2010	2	1	Oksanen et al. 2019	1.3	2	1.645	0	0	0	0	0	0	0	0	0	0	0	0	0	0	0	0	0	0	0	0	0	0	0	0	0	0	0	0	0	0	1	0	0	0	0	0	0
Artiodactyla	Hippopotamidae	Hippopotaminae		aff Hippopotamus protoamphibius	1200	Werdelin & Sanders 2010	2	1	Oksanen et al. 2019	1.87	5	3.11088	0	1	0	0	0	0	0	0	0	0	0	0	0	0	0	0	0	0	0	0	0	0	0	0	0	0	0	0	0	0	0	0	1	0	1	0	1
Artiodactyla	Hippopotamidae	Hippopotaminae		Hippopotamus sp	2112.66	Mean of body masses of other Hippopotamus species from Faith et al. 2018	2	1	Oksanen et al. 2019	1.5	1.7	1.6	0	0	0	0	0	0	0	0	1	0	0	0	0	0	0	0	0	0	0	0	0	0	0	0	0	0	0	0	0	0	0	0	0	0	0	0	0
Perissodactyla	Equidae	Equinae	Hipparionini	Hippotherium cf primigenium	274	The NOW Community 2021	3	2	Liu et al. 2012	6.5	7.4	6.95	0	0	0	0	0	0	0	0	0	0	0	0	0	0	0	0	0	0	0	0	0	0	0	0	0	0	0	0	0	0	0	0	0	0	0	0	0
Artiodactyla	Bovidae	Antilopinae	Hippotragini	Hippotragus aff cookei	250	Werdelin & Sanders 2010	3	2	Oksanen et al. 2019	2.66	2.66	2.66	0	0	0	0	0	0	0	0	0	0	0	0	0	0	0	0	0	0	0	0	0	0	0	0	0	0	0	0	0	0	0	0	0	0	0	0	0
Artiodactyla	Bovidae	Antilopinae	Hippotragini	Hippotragus cf gigas	250	Werdelin & Sanders 2010	3	2	Oksanen et al. 2019	0.8	3.44	1.81927	0	0	0	0	0	1	1	0	0	0	0	0	1	0	0	0	0	0	0	0	0	0	0	0	0	0	0	1	0	0	1	0	0	0	0	0	0
Artiodactyla	Bovidae	Antilopinae	Hippotragini	Hippotragus sp	256.666	Mean of body masses of other Hippotragus species from Faith et al. 2018	3	2	Oksanen et al. 2019	1.5	7.4	2.97167	0	1	0	0	0	0	0	0	1	0	0	0	0	0	0	0	1	0	0	1	0	0	0	0	0	0	0	0	0	0	0	0	0	0	0	0	0
Artiodactyla	Bovidae	Antilopinae	Reduncini	Kobus ancystrocera	80	Vrba 2006	3	2	Fortelius et al. 2016; Oksanen et al. 2019	0.966	3.44	2.0948	0	0	0	0	0	0	0	0	0	0	0	0	1	0	0	0	0	0	0	0	0	0	0	0	0	0	0	0	0	0	0	0	0	0	0	0	0
Artiodactyla	Bovidae	Antilopinae	Reduncini	Kobus cf basilcookei	60	Faith et al. 2018	3	2	Fortelius et al. 2016; Oksanen et al. 2019	4.4	4.4	4.8	0	0	1	0	0	0	0	0	0	0	0	0	0	0	0	0	0	0	0	0	0	0	0	0	0	0	0	0	0	0	0	0	0	0	0	0	0
Artiodactyla	Bovidae	Antilopinae	Reduncini	Kobus cf ellipsiprymnus	210	Faurby et al. 2018	3	2	Fortelius et al. 2016; Oksanen et al. 2019	0.75	2.27	1.05921	1	0	0	0	0	0	1	0	1	0	0	0	1	0	0	0	0	0	0	0	0	0	0	0	0	0	0	0	0	0	1	0	0	0	0	0	0
Artiodactyla	Bovidae	Antilopinae	Reduncini	Kobus cf kob	78.5001	Faurby et al. 2018	3	2	Fortelius et al. 2016; Oksanen et al. 2019	0.6	3.6	1.695	0	0	0	0	1	0	1	0	1	0	0	0	1	0	0	0	0	0	0	0	0	0	0	0	0	0	0	1	0	0	0	0	0	0	0	0	0
Artiodactyla	Bovidae	Antilopinae	Reduncini	Kobus laticornis	46	The NOW Community 2021	3	2	Fortelius et al. 2016; Oksanen et al. 2019	5	6.5	5.75	0	0	0	0	0	0	0	0	0	0	0	0	0	0	0	0	0	0	0	0	0	0	0	0	0	0	0	0	0	0	0	0	0	0	0	0	0
Artiodactyla	Bovidae	Antilopinae	Reduncini	Kobus leche	110.749	Faurby et al. 2018	3	2	Fortelius et al. 2016; Oksanen et al. 2019	1.38	2	1.69667	0	0	0	0	0	0	0	0	0	0	0	0	0	0	0	0	0	0	0	0	0	0	0	0	0	0	0	0	0	0	0	0	0	0	0	0	0
Artiodactyla	Bovidae	Antilopinae	Reduncini	Kobus oricornus	100	Faith et al. 2018	3	2	Fortelius et al. 2016; Oksanen et al. 2019	2.33	3.6	3.02583	0	0	0	0	0	0	0	0	0	0	0	0	0	0	0	0	0	0	0	0	0	0	0	0	0	0	0	0	0	0	0	0	0	0	0	0	0
Artiodactyla	Bovidae	Antilopinae	Reduncini	Kobus aff porrecticornis	60	Faith et al. 2018	3	2	Fortelius et al. 2016; Oksanen et al. 2019	4.3	7	5.638	0	0	0	1	0	0	0	0	0	0	0	1	0	0	0	0	0	0	0	0	0	0	0	0	0	0	0	0	1	0	0	0	0	0	0	0	0
Artiodactyla	Bovidae	Antilopinae	Reduncini	Kobus presigmoidalis	43	The NOW Community 2021	3	2	Fortelius et al. 2016; Oksanen et al. 2019	3	7.4	5.1375	0	1	0	0	0	0	0	0	0	0	0	0	0	0	0	0	0	0	0	0	0	0	0	0	0	0	0	0	0	0	0	1	0	0	0	0	0
Artiodactyla	Bovidae	Antilopinae	Reduncini	Kobus cf sigmoidalis	165	Faith et al. 2018	3	2	Fortelius et al. 2016; Oksanen et al. 2019	0.9	3.6	2.2697	0	0	0	0	0	1	0	0	1	0	0	0	0	1	1	0	0	0	0	0	0	1	0	0	0	0	0	1	0	0	1	0	1	0	0	0	0
Artiodactyla	Bovidae	Antilopinae	Reduncini	Kobus sp	133.15	Mean of body masses of Kobus species from Faith et al. 2018 which, like this species, are in size class "s3"	3	2	Fortelius et al. 2016; Oksanen et al. 2019	0.5	1	0.75	0	0	0	0	0	0	0	0	0	0	0	0	0	0	0	0	0	0	0	0	0	0	0	0	0	0	0	0	0	0	0	0	0	0	1	0	0
Artiodactyla	Bovidae	Antilopinae	Reduncini	Kobus sp B	133.15	Mean of body masses of Kobus species from Faith et al. 2018 which, like this species, are in size class "s3"	3	2	Fortelius et al. 2016; Oksanen et al. 2019	3.24	3.42	3.33	0	0	0	0	0	0	0	0	0	0	0	0	0	0	0	0	0	0	0	0	0	0	0	0	0	0	0	0	0	0	0	0	0	0	0	0	0
Artiodactyla	Bovidae	Antilopinae	Reduncini	Kobus sp D	133.15	Mean of body masses of Kobus species from Faith et al. 2018 which, like this species, are in size class "s3"	3	2	Fortelius et al. 2016; Oksanen et al. 2019	3.12	3.42	3.255	0	0	0	0	0	0	0	0	0	0	0	0	0	0	0	1	0	0	0	0	0	0	0	0	0	0	0	0	0	0	0	0	0	0	0	0	0
Artiodactyla	Bovidae	Antilopinae	Reduncini	Kobus sp nov	133.15	Mean of body masses of Kobus species from Faith et al. 2018 which, like this species, are in size class "s3"	3	2	Fortelius et al. 2016; Oksanen et al. 2019	2.95	3.42	3.18167	0	0	0	0	0	0	0	0	0	0	0	0	0	0	0	1	0	0	0	0	0	0	0	0	0	0	0	0	0	1	0	0	0	0	0	0	0
Artiodactyla	Suidae	Suinae		Kolpochoerus afarensis	80	Haile-Selassie & Simpson 2013	2	0	Fortelius et al. 2016	2.95	5.3	3.57667	0	0	0	0	0	0	0	0	0	0	0	1	0	0	0	1	0	0	0	0	0	0	0	0	0	0	0	0	0	1	0	0	0	0	0	0	0
Artiodactyla	Suidae	Suinae		Kolpochoerus deheinzelini	80	Haile-Selassie & Simpson 2013	2	0	Fortelius et al. 2016	4.4	4.4	4.4	0	0	1	0	0	0	0	0	0	0	0	0	0	0	0	0	0	0	0	0	0	0	0	0	0	0	0	0	0	0	0	0	0	0	0	0	0
Artiodactyla	Suidae	Suinae		Kolpochoerus limnetes	1000	Bibi et al. 2018	2	0	Fortelius et al. 2016	0.75	3.85	2.26933	0	0	0	0	0	1	0	0	0	0	1	0	0	0	0	0	0	0	0	0	1	0	0	0	0	0	0	1	0	0	1	0	1	0	0	0	0
Artiodactyla	Suidae	Suinae		Kolpochoerus majus	264.542	Faurby et al. 2018	2	0	Fortelius et al. 2016	0.5	2.82	1.31308	0	0	0	0	1	1	1	1	1	0	0	0	1	0	1	0	0	0	1	0	0	0	0	0	0	0	0	0	0	0	0	0	0	0	0	0	0
Artiodactyla	Suidae	Suinae		Kolpochoerus olduvaiensis	1000	Geraads et al. 2004	2	0	Fortelius et al. 2016	0.6	2.27	1.372	0	0	0	0	0	0	1	1	0	0	0	0	1	0	0	0	0	0	0	0	0	0	0	0	0	0	0	0	0	0	0	0	0	0	0	0	0
Artiodactyla	Suidae	Suinae		Kolpochoerus sp	509.695	Mean of body masses of Kolpochoerus species from Faith et al. 2018 which, like this species, are in size class "s3"	2	0	Fortelius et al. 2016	0.035	3.6	1.86267	0	0	0	0	0	0	0	0	0	0	0	0	0	1	0	0	0	0	0	0	0	0	0	0	0	0	0	0	0	0	0	0	0	0	1	0	0
Proboscidea	Elephantidae	Elephantinae		Loxodonta adaurora	8582	The NOW Community 2021	3	0	Fortelius et al. 2016; Oksanen et al. 2019	1.87	5.3	3.45964	0	0	1	0	0	0	0	0	0	0	0	1	0	0	0	1	0	0	0	0	0	0	0	0	0	0	0	0	0	1	0	1	0	1	0	0	1
Proboscidea	Elephantidae	Elephantinae		Loxodonta atlantica	7780	The NOW Community 2021	3	0	Fortelius et al. 2016; Oksanen et al. 2019	2.44	2.53	2.485	0	0	0	0	0	0	0	0	0	0	0	0	0	0	0	0	0	0	0	0	0	0	0	0	0	0	0	0	0	0	0	0	0	0	0	0	0
Proboscidea	Elephantidae	Elephantinae		Loxodonta cf cookei	6200	Groenewald et al. 2020	3	0	Fortelius et al. 2016; Oksanen et al. 2019	3.85	5.3	4.4525	0	0	0	0	0	0	0	0	0	0	0	1	0	0	0	0	0	0	0	0	0	0	0	0	0	0	0	0	0	0	0	0	0	0	0	0	0
Proboscidea	Elephantidae	Elephantinae		Loxodonta exoptata	6200	Sanders 2020	3	0	Fortelius et al. 2016; Oksanen et al. 2019	2.64	4.36	3.52833	0	0	0	0	0	0	0	0	0	0	0	0	0	0	0	0	0	0	0	0	0	0	0	0	0	0	0	0	0	0	0	0	0	1	0	0	0
Proboscidea	Elephantidae	Elephantinae		Loxodonta sp	6632.4	Mean of body masses of other Loxodonta species from Faith et al. 2018	3	0	Fortelius et al. 2016; Oksanen et al. 2019	1.53	6.14	3.48625	0	1	0	0	0	0	0	0	0	0	0	0	0	0	0	0	0	0	0	0	0	0	0	0	0	0	0	0	0	0	1	0	0	0	0	0	0
Artiodactyla	Bovidae	Antilopinae	Antilopini	Madoqua avifluminis	4	Faith et al. 2018	2	2	Oksanen et al. 2019	2.66	4.36	3.49667	0	0	0	0	0	0	0	0	0	0	0	0	0	0	0	0	0	0	0	0	0	0	0	0	0	0	0	0	0	0	0	0	0	0	0	0	0
Artiodactyla	Bovidae	Antilopinae	Antilopini	Madoqua sp	4	Mean of body masses of other Madoqua species from Faith et al. 2018	2	2	Oksanen et al. 2019	0.035	7.4	2.3899	0	1	0	1	0	0	0	0	0	1	0	0	0	0	0	1	0	0	0	0	0	0	1	0	1	0	0	0	0	0	0	0	0	0	0	0	0
Artiodactyla	Bovidae	Antilopinae	Ovibovini	aff Makapania sp	263	Gould 1993	3	2	Gentry 1970; Brophy et al. 2016	4.07	4.17	4.12	0	0	0	0	0	0	0	0	0	0	0	0	0	0	0	0	0	0	0	0	0	0	0	0	0	0	0	0	0	0	0	0	0	1	0	0	0
Proboscidea	Mammutidae			Mammuthus subplanifrons	6200	The NOW Community 2021	3	0	Oksanen et al. 2019	4.4	4.4	4.4	0	0	1	0	0	0	0	0	0	0	0	0	0	0	0	0	0	0	0	0	0	0	0	0	0	0	0	0	0	0	0	0	0	0	0	0	0
Artiodactyla	Bovidae	Antilopinae	Alcelaphini	Megalotragus issaci	456	The NOW Community 2021	3	2	Fortelius et al. 2016	1.38	2	1.69667	0	0	0	0	0	0	0	0	0	0	0	0	0	0	0	0	0	0	0	0	0	0	0	0	0	0	0	0	0	0	0	0	0	0	0	0	0
Artiodactyla	Bovidae	Antilopinae	Alcelaphini	Megalotragus cf kattwinkeli	250	Faith et al. 2018	3	2	Fortelius et al. 2016	0.6	2.27	1.33163	0	0	0	0	0	0	1	1	0	0	0	0	1	0	0	0	0	0	0	0	0	0	0	0	0	0	0	1	0	0	0	0	0	0	0	0	0
Artiodactyla	Bovidae	Antilopinae	Alcelaphini	Megalotragus sp	353	Mean of body masses of other Megalotragus species from Faith et al. 2018	3	2	Fortelius et al. 2016	0.035	3.6	2.16233	0	0	0	0	0	0	0	0	0	0	0	0	0	0	0	0	0	0	0	0	0	0	0	0	0	0	0	0	0	0	1	0	1	0	0	1	0
Artiodactyla	Bovidae	Antilopinae	Reduncini	Menelikia leakeyi	150	Faith et al. 2018	3	2	Fortelius et al. 2016	2.64	7.4	4.88125	0	0	0	0	0	0	0	0	0	0	0	0	0	0	0	0	0	0	0	0	0	0	0	0	0	0	0	0	0	0	0	0	0	0	0	0	0
Artiodactyla	Bovidae	Antilopinae	Reduncini	Menelikia lyrocera	130	Faith et al. 2018	3	2	Fortelius et al. 2016	1.3	3.97	2.18654	0	0	0	0	0	0	0	0	0	0	0	0	0	0	0	0	0	0	0	0	0	0	0	0	0	0	0	0	0	0	0	0	1	0	0	0	0
Artiodactyla	Bovidae	Antilopinae	Reduncini	Menelikia sp	140	Mean of body masses of other Menelikia species from Faith et al. 2018	3	2	Fortelius et al. 2016	2.44	2.82	2.58	0	0	0	0	0	0	0	0	0	0	0	0	0	0	0	0	0	0	0	0	0	0	0	0	0	0	0	0	0	0	0	0	0	0	0	0	0
Artiodactyla	Suidae	Suinae		Metridiochoerus andrewsi	199	The NOW Community 2021	3	0	Fortelius et al. 2016	0.75	3.6	2.15871	0	0	0	0	0	1	0	0	0	0	1	0	0	1	0	0	0	0	1	0	1	1	0	0	0	0	0	1	0	1	1	0	1	0	0	0	0
Artiodactyla	Suidae	Suinae		Metridiochoerus cf compactus	142	Faurby et al. 2018	3	0	Fortelius et al. 2016	0.5	3.07	1.44817	0	0	0	0	0	1	1	1	1	0	0	0	1	0	1	0	0	0	0	0	0	1	0	0	0	0	0	0	0	0	1	0	0	0	0	0	0
Artiodactyla	Suidae	Suinae		Metridiochoerus cf hopwoodi	191	The NOW Community 2021	3	0	Fortelius et al. 2016	0.5	2.53	1.39708	0	0	0	0	0	1	1	1	0	0	1	0	1	0	0	0	0	0	0	0	0	0	0	0	0	0	0	0	0	0	1	0	0	0	0	0	0
Artiodactyla	Suidae	Suinae		Metridiochoerus modestus	95	The NOW Community 2021	3	0	Fortelius et al. 2016	0.6	2.038	1.46279	0	0	0	0	1	1	1	1	1	0	0	0	0	0	1	0	0	0	1	0	1	0	0	0	0	0	0	0	0	0	1	0	0	0	0	0	0
Artiodactyla	Bovidae	Antilopinae	Neotragini	Neotragus sp	4.213	Faurby et al. 2018; Jones et al. 2009	2	2	Oksanen et al. 2019	1.38	1.53	1.455	0	0	0	0	0	0	0	0	0	0	0	0	0	0	0	0	0	0	0	0	0	0	0	0	0	0	0	0	0	0	0	0	0	0	0	0	0
Artiodactyla	Bovidae	Antilopinae	Ovibovini	Nitidarcus asfawi	240	Faith et al. 2018	3	2	Dental traits of other species in the tribe Ovibovini	0.966	1.04	1.003	0	0	0	0	0	0	0	0	0	0	0	0	1	0	0	0	0	0	0	0	0	0	0	0	0	0	0	0	0	0	0	0	0	0	0	0	0
Artiodactyla	Suidae	Tetraconodontinae		Notochoerus capensis	349	White & Suwa 2004	2	0	Fortelius et al. 2016	2.64	3.44	3.04	0	0	0	0	0	0	0	0	0	0	0	0	0	0	0	0	0	0	0	0	0	1	0	0	0	0	0	0	0	0	0	0	0	0	0	0	0
Artiodactyla	Suidae	Tetraconodontinae		Notochoerus clarkei	250	White & Suwa 2004	2	0	Fortelius et al. 2016	1.76	2.53	2.205	0	0	0	0	0	0	0	0	0	0	0	0	0	0	0	0	0	0	0	0	0	0	0	0	0	0	0	1	0	0	0	0	0	0	0	0	0
Artiodactyla	Suidae	Tetraconodontinae		Notochoerus euilus	433	The NOW Community 2021	2	0	Fortelius et al. 2016	2.53	5.3	3.513	0	1	0	0	0	0	0	0	0	0	0	1	0	0	0	1	0	0	0	0	0	0	0	0	0	0	0	0	0	1	0	0	0	0	1	0	1
Artiodactyla	Suidae	Tetraconodontinae		Notochoerus cf scotti	265	The NOW Community 2021	3	0	Fortelius et al. 2016	1.53	3.44	2.32	0	0	0	0	0	0	0	0	0	0	0	0	0	0	0	0	0	0	0	0	0	1	0	0	0	0	0	0	0	0	1	0	1	0	0	0	0
Artiodactyla	Suidae	Tetraconodontinae		Notochoerus sp	324.25	Mean of body masses of other Notochoerus species from Faith et al. 2018	2	0	Fortelius et al. 2016	1.38	3.6	2.155	0	0	0	0	0	0	0	0	0	0	0	0	0	1	0	0	0	0	0	0	0	0	0	0	0	0	0	0	0	0	0	0	0	0	0	0	0
Artiodactyla	Bovidae	Antilopinae	Alcelaphini	Numidocapra crassicornis	235	Bibi & Kiessling 2015	3	2	Liu et al. 2012	0.966	1.04	1.003	0	0	0	0	0	0	0	0	0	0	0	0	1	0	0	0	0	0	0	0	0	0	0	0	0	0	0	0	0	0	0	0	0	0	0	0	0
Artiodactyla	Suidae	Tetraconodontinae		Nyanzachoerus australis	432.714	Mean of body masses of other members of the family Suidae from Faith et al. 2018 which, like this species, are in size class "s4"	1	0	Liu et al. 2012; Fortelius et al. 2016	4.2	6.5	5.18333	0	1	0	0	0	0	0	0	0	0	0	0	0	0	0	0	0	0	0	0	0	0	0	0	0	0	0	0	0	0	0	0	0	0	0	0	0
Artiodactyla	Suidae	Tetraconodontinae		Nyanzachoerus devauxi	312.823	Mean of body masses of other members of the family Suidae from Faith et al. 2018 which, like this species, are in size class "s3"	1	0	Liu et al. 2012; Fortelius et al. 2016	5	7.4	6.11833	0	0	0	1	0	0	0	0	0	0	0	0	0	0	0	0	0	0	0	0	0	0	0	0	0	0	0	0	0	0	0	0	0	0	0	0	0
Artiodactyla	Suidae	Tetraconodontinae		Nyanzachoerus jaegeri	477	The NOW Community 2021	1	0	Liu et al. 2012; Fortelius et al. 2016	3.6	5.3	4.25	0	1	1	0	0	0	0	0	0	0	0	1	0	0	0	0	0	0	0	0	0	0	0	0	0	0	0	0	0	0	0	0	0	1	0	0	0
Artiodactyla	Suidae	Tetraconodontinae		Nyanzachoerus kanamensis	255	The NOW Community 2021	1	0	Liu et al. 2012; Fortelius et al. 2016	2.64	5.3	3.68333	0	0	1	0	0	0	0	0	0	0	0	1	0	0	0	1	0	0	0	0	0	0	0	0	0	0	0	0	0	0	0	1	0	1	0	0	1
Artiodactyla	Suidae	Tetraconodontinae		Nyanzachoerus sp	312.823	Mean of body masses of other members of the family Suidae from Faith et al. 2018 which, like this species, are in size class "s3"	1	0	Liu et al. 2012; Fortelius et al. 2016	2.53	3.44	3.0025	0	0	0	0	0	0	0	0	0	0	0	0	0	0	0	0	0	0	0	0	0	0	0	0	0	0	0	0	0	0	0	0	0	0	0	0	0
Artiodactyla	Suidae	Tetraconodontinae		Nyanzachoerus tulotos	81.5001	Mean of body masses of other members of the family Suidae from Faith et al. 2018 which, like this species, are in size class "s2"	1	0	Liu et al. 2012; Fortelius et al. 2016	4.2	7.4	5.778	0	1	0	1	0	0	0	0	0	0	0	0	0	0	0	0	0	0	0	0	0	0	0	0	0	0	0	0	0	0	0	0	0	0	0	0	0
Artiodactyla	Bovidae	Antilopinae	Oreotragini	Oreotragus oreotragus	12.9999	Faurby et al. 2018	3	2	Oksanen et al. 2019	0.035	0.1	0.023	0	0	0	0	0	0	0	0	0	0	0	0	0	0	0	0	0	0	0	0	0	0	1	1	1	1	0	0	0	0	0	0	0	0	0	0	0
Artiodactyla	Bovidae	Antilopinae	Hippotragini	Oryx cf beisa	170	Faurby et al. 2018	3	2	Oksanen et al. 2019	0.035	1.04	0.3362	0	0	0	0	0	0	0	0	0	0	0	0	1	0	0	0	0	0	0	0	0	0	0	0	0	0	0	0	0	0	0	0	0	0	0	1	0
Artiodactyla	Bovidae	Antilopinae	Hippotragini	Oryx sp	170	Mean of body masses of other Oryx species from Faith et al. 2018	3	2	Oksanen et al. 2019	0.6	3.07	1.6408	0	0	0	0	1	1	0	0	0	0	0	0	0	1	0	0	0	0	0	0	0	0	0	1	0	1	0	0	0	0	0	0	0	0	0	0	0
Artiodactyla	Bovidae	Antilopinae	Ourebiini	Ourebia ourebi	17.25	Faurby et al. 2018	3	2	Oksanen et al. 2019	0.035	0.1	0.022	0	0	0	0	0	0	0	0	0	0	0	0	0	0	0	0	1	1	0	1	0	0	1	1	1	1	1	0	0	0	0	0	0	0	0	1	0
Artiodactyla	Giraffidae	Palaeotraginae		Palaeotragus germaini	600	The NOW Community 2021	1	2	Liu et al. 2012; Fortelius et al. 2016	5	7.4	6.35	0	0	0	0	0	0	0	0	0	0	0	0	0	0	0	0	0	0	0	0	0	0	0	0	0	0	0	0	0	0	0	0	0	0	0	0	0
Artiodactyla	Giraffidae	Palaeotraginae		Paleotragus sp	1000	Smallest species body mass in size class "s5" (see Faith et al. 2018), as this is a small megaherbivore (based on Fortelius 2015)	1	2	Liu et al. 2012; Fortelius et al. 2016	5	7.4	6.11833	0	0	0	1	0	0	0	0	0	0	0	0	0	0	0	0	0	0	0	0	0	0	0	0	0	0	0	0	0	0	0	0	0	0	0	0	0
Artiodactyla	Bovidae	Antilopinae	Alcelaphini	Parmularius altidens	165	Faith et al. 2018	3	2	Fortelius et al. 2016	1.53	2.66	1.98817	0	0	0	0	0	1	0	0	0	0	0	0	0	0	0	0	0	0	0	0	0	0	0	0	0	0	0	0	0	0	0	0	0	0	0	0	0
Artiodactyla	Bovidae	Antilopinae	Alcelaphini	Parmularius cf angusticornis	200	Faith et al. 2018	3	2	Fortelius et al. 2016	0.9	3.6	2.03329	0	0	0	0	0	0	0	0	0	0	0	0	1	0	1	0	0	0	0	0	0	0	0	0	0	0	0	0	0	0	0	0	0	0	0	0	0
Artiodactyla	Bovidae	Antilopinae	Alcelaphini	Parmularius maasaicus	150	Bibi et al. 2018	3	2	Fortelius et al. 2016	1.2	1.74	1.47	0	0	0	0	0	0	0	0	0	0	0	0	0	0	0	0	0	0	0	0	0	0	0	0	0	0	0	0	0	0	0	0	0	0	0	0	0
Artiodactyla	Bovidae	Antilopinae	Alcelaphini	Parmularius aff pachyceras	175	Gentry 2011	3	2	Fortelius et al. 2016	2.95	3.24	3.1075	0	0	0	0	0	0	0	0	0	0	0	0	0	0	0	1	0	0	0	0	0	0	0	0	0	0	0	0	0	1	0	0	0	0	0	0	0
Artiodactyla	Bovidae	Antilopinae	Alcelaphini	Parmularius cf pandatus	135	Faith et al. 2018	3	2	Fortelius et al. 2016	3.6	4.36	3.915	0	0	0	0	0	0	0	0	0	0	0	0	0	0	0	0	0	0	0	0	0	0	0	0	0	0	0	0	0	0	0	0	0	0	0	0	0
Artiodactyla	Bovidae	Antilopinae	Alcelaphini	Parmularius parvicornis	60	Faith et al. 2018	3	2	Fortelius et al. 2016	2.66	2.66	2.66	0	0	0	0	0	0	0	0	0	0	0	0	0	0	0	0	0	0	0	0	0	0	0	0	0	0	0	0	0	0	0	0	0	0	0	0	0
Artiodactyla	Bovidae	Antilopinae	Alcelaphini	Parmularius rugosus	150	Faith et al. 2018	3	2	Fortelius et al. 2016	0.6	1.2	0.85	0	0	0	0	0	0	1	1	0	0	0	0	0	0	0	0	0	0	0	0	0	0	0	0	0	0	0	1	0	0	0	0	0	0	0	0	0
Artiodactyla	Bovidae	Antilopinae	Alcelaphini	Parmularius sp	162.5	Mean of body masses of Parmularius species from Faith et al. 2018 which, like this species, are in size class "s3"	3	2	Fortelius et al. 2016	2.53	3.44	2.695	0	0	0	0	0	0	0	0	0	0	0	0	0	1	0	0	0	0	0	0	0	0	0	0	0	0	0	0	0	0	0	0	0	0	0	0	0
Artiodactyla	Bovidae	Bovinae	Bovini	Pelorovis cf oldowayensis	650	Faith et al. 2018	3	2	Fortelius et al. 2016	0.8	2	1.45186	0	0	0	0	0	0	1	0	1	0	0	0	1	0	0	0	0	0	0	0	0	0	0	0	0	0	0	0	0	0	0	0	0	0	0	0	0
Artiodactyla	Bovidae	Bovinae	Bovini	Pelorovis sp	525	Mean of body masses of other Pelorovis species from Faith et al. 2018	3	2	Fortelius et al. 2016	0.6	3.07	1.97429	0	0	0	0	1	0	0	0	0	0	0	0	0	0	0	0	0	0	0	0	0	0	0	0	0	0	0	1	0	0	0	0	1	0	0	0	0
Artiodactyla	Bovidae	Bovinae	Bovini	Pelorovis cf turkanensis	400	Faith et al. 2018	3	2	Fortelius et al. 2016	0.75	2	1.5775	0	0	0	0	0	0	0	0	1	0	1	0	0	0	0	0	0	0	1	0	1	0	0	0	0	0	0	0	0	0	1	0	0	0	0	0	0
Artiodactyla	Suidae	Suinae		Phacochoerus antiquus	76.2502	Skinner & Chimimba 2005	3	0	Oksanen et al. 2019	0.6	0.8	0.7	0	0	0	0	0	0	0	1	0	0	0	0	0	0	0	0	0	0	0	0	0	0	0	0	0	0	0	0	0	0	0	0	0	0	0	0	0
Artiodactyla	Suidae	Suinae		Phacochoerus sp	79.3751	Mean of body masses of other Phacochoerus species from Faith et al. 2018	3	0	Oksanen et al. 2019	0.035	1.87	0.321895	1	0	0	0	0	0	0	0	0	1	0	0	1	0	0	0	0	1	0	1	0	0	1	1	1	1	0	0	0	0	1	0	0	0	0	1	0
Artiodactyla	Suidae	Suinae		Potamochoerus porcus	70.0003	Faurby et al. 2018	1	0	Oksanen et al. 2019	2.64	3.44	1.572	0	0	0	0	0	0	0	0	0	0	0	0	0	0	0	0	0	0	0	0	0	0	0	0	0	0	0	0	0	0	0	0	0	0	0	0	0
Artiodactyla	Suidae	Suinae		Potamochoerus sp	70.0003	Mean of body masses of other Potamochoerus species from Faith et al. 2018	1	0	Oksanen et al. 2019	0.035	3.44	0.485462	0	0	0	0	0	0	0	0	0	1	0	0	0	0	0	0	1	1	0	1	0	0	1	0	1	0	0	0	0	0	0	0	1	0	0	0	0
Artiodactyla	Bovidae	Antilopinae	Hippotragini	Praedamalis cf deturi	160	Faith et al. 2018	2	2	Geraads et al. 2008	2.95	3.85	3.3175	0	0	0	0	0	0	0	0	0	0	0	0	0	0	0	1	0	0	0	0	0	0	0	0	0	0	0	0	0	1	0	0	0	0	1	0	0
Artiodactyla	Bovidae	Antilopinae	Hippotragini	Praedamalis sp	160	Mean of body masses of other Praedamalis species from Faith et al. 2018	2	2	Geraads et al. 2008	4.4	7.4	5.7	0	0	1	0	0	0	0	0	0	0	0	0	0	0	0	0	0	0	0	0	0	0	0	0	0	0	0	0	1	0	0	0	0	0	0	0	0
Proboscidea	Elephantidae	Elephantinae		Primelephas korotorensis	5685	Werdelin & Sanders 2010	2	0	Fortelius et al. 2016	4.2	7.4	5.4925	0	1	0	1	0	0	0	0	0	0	0	1	0	0	0	0	0	0	0	0	0	0	0	0	0	0	0	0	0	0	0	0	0	0	0	0	0
Artiodactyla	Bovidae	Antilopinae	Antilopini	Prostrepsiceros cf vinayaki	30	Faith et al. 2018	2	2	Liu et al. 2012	5.54	5.77	5.655	0	0	0	1	0	0	0	0	0	0	0	0	0	0	0	0	0	0	0	0	0	0	0	0	0	0	0	0	0	0	0	0	0	0	0	0	0
Artiodactyla	Bovidae	Antilopinae	Alcelaphini	Rabaticeras arambourgi	134.143	Vrba 1974	3	2	Bubenik & Bubenik 2012	0.6	1.2	0.85	0	0	0	0	0	0	1	1	0	0	0	0	0	0	0	0	0	0	0	0	0	0	0	0	0	0	0	1	0	0	0	0	0	0	0	0	0
Artiodactyla	Bovidae	Antilopinae	Alcelaphini	Rabaticeras sp	134.143	Mean of body masses of other Rabaticeras species from Faith et al. 2018	3	2	Bubenik & Bubenik 2012	1.5	1.7	1.6	0	0	0	0	0	0	0	0	1	0	0	0	0	0	0	0	0	0	0	0	0	0	0	0	0	0	0	0	0	0	0	0	0	0	0	0	0
Artiodactyla	Bovidae	Antilopinae	Antilopini	Raphicerus sp	10.5	Mean of body masses of other Raphicerus species from Faith et al. 2018	3	2	Oksanen et al. 2019	1.53	7.4	3.86833	0	1	0	1	0	0	0	0	0	0	0	0	0	0	0	1	0	0	0	0	0	0	0	0	0	0	0	0	0	1	0	0	0	0	0	0	1
Artiodactyla	Bovidae	Antilopinae	Reduncini	Redunca cf redunca	44.0504	Faurby et al. 2018	3	2	Oksanen et al. 2019	0.035	0.1	0.068	0	0	0	0	0	0	0	0	0	0	0	0	0	0	0	0	0	0	0	0	0	0	0	0	0	0	0	0	0	0	0	0	0	0	0	0	0
Artiodactyla	Bovidae	Antilopinae	Reduncini	Redunca sp	54.0169	Mean of body masses of other Redunca species from Faith et al. 2018	3	2	Oksanen et al. 2019	0.035	3.44	0.938375	1	0	0	0	1	1	1	0	1	0	0	0	0	0	1	0	1	1	0	1	0	0	1	1	1	1	1	0	0	0	0	0	0	0	0	0	0
Artiodactyla	Bovidae	Antilopinae	Alcelaphini	Rusingoryx atopocranion	150	Faurby et al. 2018	3	2	Dental traits of other species in the tribe Alcelaphini	0.035	0.1	0.068	0	0	0	0	0	0	0	0	0	0	0	0	0	0	0	0	0	0	0	0	0	0	0	0	0	0	0	0	0	0	0	0	0	0	0	1	0
Artiodactyla	Bovidae	Bovinae	Bovini	Simatherium kohllarseni	600	Faith et al. 2018	3	2	Fortelius et al. 2016	2.64	3.85	3.42833	0	0	0	0	0	0	0	0	0	0	0	0	0	0	0	0	0	0	0	0	0	0	0	0	0	0	0	0	0	0	0	0	0	0	0	0	0
Artiodactyla	Bovidae	Bovinae	Bovini	Simatherium aff kohllarsoni	600	Faith et al. 2018	3	2	Fortelius et al. 2016	3	5	3.925	0	1	0	0	0	0	0	0	0	0	0	0	0	0	0	0	0	0	0	0	0	0	0	0	0	0	0	0	0	0	0	1	0	0	0	0	0
Artiodactyla	Bovidae	Bovinae	Bovini	Simatherium shungurense	430	Faith et al. 2018	3	2	Fortelius et al. 2016	1.87	2.27	2.07	0	0	0	0	0	0	0	0	0	0	0	0	0	0	0	0	0	0	0	0	0	0	0	0	0	0	0	0	0	0	0	0	0	0	0	0	0
Artiodactyla	Bovidae	Bovinae	Bovini	Simatherium sp	543.333	Mean of body masses of other Simatherium species from Faith et al. 2018	3	2	Fortelius et al. 2016	4.07	4.4	4.26	0	0	1	0	0	0	0	0	0	0	0	0	0	0	0	0	0	0	0	0	0	0	0	0	0	0	0	0	0	0	0	0	0	1	0	0	0
Artiodactyla	Giraffidae	Sivatheriinae	Sivatheriini	Sivatherium cf hendeyi	1200	Franz-Odendaal & Solounias 2004	2	2	Fortelius et al. 2016	4.07	4.17	4.12	0	0	0	0	0	0	0	0	0	0	0	0	0	0	0	0	0	0	0	0	0	0	0	0	0	0	0	0	0	0	0	0	0	1	0	0	0
Artiodactyla	Giraffidae	Sivatheriinae	Sivatheriini	Sivatherium maurusium	2649	The NOW Community 2021	2	2	Fortelius et al. 2016	0.6	4.36	2.36941	0	0	0	0	0	1	1	1	1	0	0	0	0	0	0	1	0	0	1	0	0	1	0	0	0	0	0	0	0	1	0	0	1	0	0	0	1
Artiodactyla	Giraffidae	Sivatheriinae	Sivatheriini	Sivatherium sp	1924.5	Mean of body masses of other Sivatherium species from Faith et al. 2018	2	2	Fortelius et al. 2016	0.966	7.4	4.38825	0	0	1	0	0	0	0	0	0	0	0	0	1	0	0	0	0	0	0	0	0	0	0	0	0	0	0	1	0	0	0	0	0	0	1	0	0
Proboscidea	Stegodontidae			Stegodon cf kaisensis	3879	The NOW Community 2021	2	0	Werderlin & Sanders 2010	2.97	7	4.51	0	0	0	0	0	0	0	0	0	0	0	0	0	0	0	0	0	0	0	0	0	0	0	0	0	0	0	0	1	0	0	0	0	0	0	0	0
Proboscidea	Elephantidae	Stegotetrabelodontinae		Stegotetrabelodon orbus	5685	The NOW Community 2021	1	0	Fortelius et al. 2016	4.2	7.4	5.80875	0	1	0	0	0	0	0	0	0	0	0	0	0	0	0	0	0	0	0	0	0	0	0	0	0	0	0	0	1	0	0	0	0	0	0	0	0
Artiodactyla	Bovidae	Antilopinae	Cephalophini	Sylvicapra grimmia	19.4998	Faurby et al. 2018	2	2	Oksanen et al. 2019	0.035	0.1	0.0172727	0	0	0	0	0	0	0	0	0	1	0	0	0	0	0	0	1	1	0	1	0	0	1	1	0	1	0	0	0	0	0	0	0	0	0	0	0
Artiodactyla	Bovidae	Bovinae	Bovini	Syncerus acoelotus	450	Faith et al. 2018	3	2	Fortelius et al. 2016; Oksanen et al. 2019	0.6	2.27	1.611	0	0	0	0	0	1	0	1	0	0	0	0	1	0	0	0	0	0	0	0	0	0	0	0	0	0	0	0	0	0	0	0	0	0	0	0	0
Artiodactyla	Bovidae	Bovinae	Bovini	Syncerus cf antiquus	850	Faith et al. 2018	3	2	Fortelius et al. 2016; Oksanen et al. 2019	0.035	1.04	0.5178	0	0	0	0	0	0	0	1	0	0	0	0	1	0	0	0	0	0	0	0	0	0	0	0	0	1	0	0	0	0	0	0	0	0	0	1	0
Artiodactyla	Bovidae	Bovinae	Bovini	Syncerus caffer	580.003	Faurby et al. 2018	3	2	Fortelius et al. 2016; Oksanen et al. 2019	0.035	1.3	0.1488	1	0	0	0	0	0	0	0	0	0	0	0	0	0	0	0	1	1	0	0	0	0	0	0	0	0	0	0	0	0	0	0	0	0	0	1	0
Artiodactyla	Bovidae	Bovinae	Bovini	Syncerus sp	626.668	Mean of body masses of other Syncerus species from Faith et al. 2018	3	2	Fortelius et al. 2016; Oksanen et al. 2019	0.6	3.07	1.7625	0	0	0	0	1	0	0	0	0	0	0	0	0	0	0	0	0	0	0	0	0	0	0	0	0	0	0	1	0	0	1	0	0	0	0	0	0
Artiodactyla	Bovidae	Bovinae	Tragelaphini	Taurotragus arkelli	510	Bibi & Kiessling 2015	3	2	Oksanen et al. 2019	0.6	0.8	0.7	0	0	0	0	0	0	0	1	0	0	0	0	0	0	0	0	0	0	0	0	0	0	0	0	0	0	0	0	0	0	0	0	0	0	0	0	0
Artiodactyla	Bovidae	Bovinae	Tragelaphini	Taurotragus sp	510	Mean of body masses of other Taurotragus species from Faith et al. 2018	3	2	Oksanen et al. 2019	0.5	1.79	1.19417	0	0	0	0	1	0	0	0	0	0	0	0	0	0	0	0	0	0	0	0	0	0	0	0	0	0	0	0	0	0	0	0	0	0	0	0	0
Artiodactyla	Bovidae	Antilopinae	Reduncini	Thaleroceros radiciformis	135	Faith et al. 2018	3	2	Dental traits of other species in the tribe Reduncini	0.6	0.8	0.7	0	0	0	0	0	0	0	1	0	0	0	0	0	0	0	0	0	0	0	0	0	0	0	0	0	0	0	0	0	0	0	0	0	0	0	0	0
Artiodactyla	Bovidae	Bovinae	Tragelaphini	Tragelaphus cf buxtoni	215.001	Faurby et al. 2018	1	2	Oksanen et al. 2019	2.66	2.66	2.66	0	0	0	0	0	0	0	0	0	0	0	0	0	0	0	0	0	0	0	0	0	0	0	0	0	0	0	0	0	0	0	0	0	0	0	0	0
Artiodactyla	Bovidae	Bovinae	Tragelaphini	Tragelaphus gaudryi	145	Faith et al. 2018	2	2	Fortelius et al. 2016; Oksanen et al. 2019	1.76	3.44	2.34778	0	0	0	0	0	0	0	0	0	0	0	0	0	1	0	0	0	0	0	0	0	1	0	0	0	0	0	0	0	0	0	0	1	0	0	0	0
Artiodactyla	Bovidae	Bovinae	Tragelaphini	Tragelaphus cf imberbis	81.5755	Faurby et al. 2018	2	2	Fortelius et al. 2016; Oksanen et al. 2019	0.035	1.4	0.508667	0	0	0	0	0	0	0	0	0	0	0	0	0	0	1	0	0	0	0	0	0	0	0	0	0	0	0	0	0	0	0	0	0	0	0	0	0
Artiodactyla	Bovidae	Bovinae	Tragelaphini	Tragelaphus kyaloi	121	The NOW Community 2021	2	2	Fortelius et al. 2016; Oksanen et al. 2019	2.64	6.5	3.918	0	1	0	0	0	0	0	0	0	0	0	0	0	0	0	0	0	0	0	0	0	0	0	0	0	0	0	0	0	0	0	0	0	1	0	0	1
Artiodactyla	Bovidae	Bovinae	Tragelaphini	Tragelaphus lockwoodi	200	Bibi & Kiessling 2015	2	2	Fortelius et al. 2016; Oksanen et al. 2019	3.24	3.42	3.33	0	0	0	0	0	0	0	0	0	0	0	0	0	0	0	0	0	0	0	0	0	0	0	0	0	0	0	0	0	0	0	0	0	0	0	0	0
Artiodactyla	Bovidae	Bovinae	Tragelaphini	Tragelaphus cf moroitu	65	Faith et al. 2018	2	2	Fortelius et al. 2016; Oksanen et al. 2019	4.4	5.77	5.085	0	0	1	1	0	0	0	0	0	0	0	0	0	0	0	0	0	0	0	0	0	0	0	0	0	0	0	0	0	0	0	0	0	0	0	0	0
Artiodactyla	Bovidae	Bovinae	Tragelaphini	Tragelaphus nakuae	200	Faith et al. 2018	2	2	Fortelius et al. 2016; Oksanen et al. 2019	1.3	3.07	2.09292	0	0	0	0	0	0	0	0	0	0	0	0	0	0	0	0	0	0	0	0	0	0	0	0	0	0	0	1	0	0	0	0	1	0	0	0	0
Artiodactyla	Bovidae	Bovinae	Tragelaphini	Tragelaphus oryx	569.994	Faurby et al. 2018	3	2	Faith, Du, & Rowan 2019	0.035	0.32	0.0572857	0	0	0	0	0	0	0	0	0	1	0	0	0	0	0	0	0	0	0	1	0	0	0	0	0	0	0	0	0	0	0	0	0	0	0	1	0
Artiodactyla	Bovidae	Bovinae	Tragelaphini	Tragelaphus pricei	30	Faith et al. 2018	2	2	Fortelius et al. 2016; Oksanen et al. 2019	2.53	3.5	3.02833	0	0	0	0	0	0	0	0	0	0	0	0	0	0	0	0	0	0	0	0	0	0	0	0	0	0	0	0	0	1	0	1	0	0	0	0	0
Artiodactyla	Bovidae	Bovinae	Tragelaphini	Tragelaphus rastafari	270	Faith et al. 2018	2	2	Fortelius et al. 2016; Oksanen et al. 2019	2.95	3.97	3.38167	0	0	0	0	0	0	0	0	0	0	0	0	0	0	0	1	0	0	0	0	0	1	0	0	0	0	0	0	0	1	0	0	0	0	0	0	1
Artiodactyla	Bovidae	Bovinae	Tragelaphini	Tragelaphus cf scriptus	43.2504	Faurby et al. 2018	2	2	Fortelius et al. 2016; Oksanen et al. 2019	0.035	2.53	0.6205	0	0	0	0	1	0	0	0	1	1	0	0	1	0	1	0	1	1	0	0	0	0	0	1	0	0	0	0	0	0	1	0	0	0	0	1	0
Artiodactyla	Bovidae	Bovinae	Tragelaphini	Tragelaphus sp	180.675	Mean of body masses of Tragelaphus species from Faith et al. 2018 which, like this species, are in size class "s3"	2	2	Fortelius et al. 2016; Oksanen et al. 2019	0.5	7.4	4.37556	0	0	0	0	0	0	0	0	0	0	0	1	0	0	0	0	0	0	0	0	0	0	0	0	0	0	0	0	1	0	0	0	0	0	1	0	0
Artiodactyla	Bovidae	Bovinae	Tragelaphini	Tragelaphus aff spekei	77.9992	The NOW Community 2021	2	2	Fortelius et al. 2016; Oksanen et al. 2019	0.6	1.74	1.085	0	0	0	0	0	0	0	1	0	0	0	0	0	0	0	0	0	0	0	0	0	0	0	0	0	0	0	0	0	0	0	0	0	0	0	0	0
Artiodactyla	Bovidae	Bovinae	Tragelaphini	Tragelaphus cf strepsiceros	213.501	Faurby et al. 2018	2	2	Fortelius et al. 2016; Oksanen et al. 2019	0.035	2.33	1.31163	0	0	0	0	0	1	1	1	1	0	0	0	1	0	0	0	0	0	0	0	0	0	0	0	0	0	0	1	0	0	1	0	1	0	0	0	0
Artiodactyla	Bovidae	Bovinae	Tragoportacini	Tragoportax cf abyssinicus	140	Faith et al. 2018	1	2	Liu et al. 2012	5.54	5.77	5.4275	0	0	0	1	0	0	0	0	0	0	0	0	0	0	0	0	0	0	0	0	0	0	0	0	0	0	0	0	0	0	0	0	0	0	0	0	0
Artiodactyla	Bovidae	Bovinae	Tragoportacini	Tragoportax aff cyrenaicus	180	The NOW Community 2021	2	2	Liu et al. 2012	4.2	7.4	5.76667	0	1	0	0	0	0	0	0	0	0	0	0	0	0	0	0	0	0	0	0	0	0	0	0	0	0	0	0	0	0	0	0	0	0	0	0	0
Artiodactyla	Bovidae	Bovinae	Bovini	Ugandax coryndonae	300	Faith et al. 2018	3	2	Fortelius et al. 2016	2.95	3.42	3.18167	0	0	0	0	0	0	0	0	0	0	0	0	0	0	0	1	0	0	0	0	0	1	0	0	0	0	0	1	0	1	0	0	0	0	0	0	0
Artiodactyla	Bovidae	Bovinae	Bovini	Ugandax cf gautieri	580.003	Gentry 2006	3	2	Fortelius et al. 2016	4.4	4.4	4.4	0	0	1	0	0	0	0	0	0	0	0	0	0	0	0	0	0	0	0	0	0	0	0	0	0	0	0	0	0	0	0	0	0	0	0	0	0
Artiodactyla	Bovidae	Bovinae	Bovini	Ugandax sp	486.668	Mean of body masses of other Ugandax species from Faith et al. 2018	3	2	Fortelius et al. 2016	1.87	5.77	3.18667	0	0	0	1	0	0	0	0	0	0	0	0	0	0	0	0	0	0	0	0	0	0	0	0	0	0	0	0	0	0	0	0	1	0	0	0	0
Artiodactyla	Bovidae	Antilopinae	Reduncini	Zephyreduncinus oundagaisus	55	Faith et al. 2018	3	2	Dental traits of other species in the tribe Reduncini	5.54	5.77	5.655	0	0	0	1	0	0	0	0	0	0	0	0	0	0	0	0	0	0	0	0	0	0	0	0	0	0	0	0	0	0	0	0	0	0	0	0	0
Body Mass References (in alphabetical order):
1 Alberdi, M. T., Prado, J. L. & Ortiz-Jaureguizar, E. Patterns of body size changes in fossil and living Equini (Perissodactyla). Biological Journal of the Linnean Society 54, 349-370 (1995).
2 Bernor, R. L., Gilbert, H., Semprebon, G. M., Simpson, S. & Semaw, S. Eurygnathohippus woldegabrieli, sp. nov.(Perissodactyla, Mammalia), from the middle Pliocene of Aramis, Ethiopia. Journal of Vertebrate Paleontology 33, 1472-1485 (2013).
3 Bibi, F. & Kiessling, W. Continuous evolutionary change in Plio-Pleistocene mammals of eastern Africa. Proceedings of the National Academy of Sciences 112, 10623-10628 (2015).
4 Bibi, F. et al. Paleoecology of the Serengeti during the Oldowan-Acheulean transition at Olduvai Gorge, Tanzania: The mammal and fish evidence. Journal of Human Evolution 120, 48-75 (2018).
5 Chandrasena, L., Emmanuel, B. & Gilanpour, H. A comparative study of glucose metabolism between the camel (Camelus dromedarius) and the sheep (Ovis aries). Comparative Biochemistry and Physiology Part A: Physiology 62, 837-840 (1979).
6 Eisenmann, V., Helmer, D. & Segui, M. S. The big Equus from the Geometric Kebaran of Umm El Tlel, Syria: Equus valeriani, Equus capensis or Equus caballus. In Proceedings of the Fifth International Symposium on the Archaeozoology of Southwestern Asia and Adjacent Areas, 62-73.
7 Faith, J. T., Rowan, J., Du, A. & Koch, P. L. Plio-Pleistocene decline of African megaherbivores: No evidence for ancient hominin impacts. Science 362, 938-941 (2018).
8 Faurby, S. et al. PHYLACINE 1.2: The phylogenetic atlas of mammal macroecology. Ecology 99, 2626 (2018).
9 Franz-Odendaal, T. A. & Solounias, N. Comparative dietary evaluations of an extinct giraffid (Sivatherium hendeyi) (Mammalia, Giraffidae, Sivatheriinae) from Langebaanweg, South Africa (early Pliocene). Geodiversitas 26, 675-685 (2004).
10 Gentry, A. W. A new bovine (Bovidae, Artiodactyla) from the Hadar formation, Ethiopia. Transactions of the Royal Society of South Africa 61, 41-50 (2006).
11 Gentry, A. W. Bovidae. In Paleontology and Geology of Laetoli: Human Evolution in ContextVertebrate Paleobiology and Paleoanthropology Series (ed Terry Harrison), 363-465 (Springer, Dordrecht, Netherlands, 2011).
12 Geraads, D. Perissodactyla (Rhinocerotidae and Equidae) from Kanapoi. Journal of Human Evolution 140, 102373 (2020).
13 Geraads, D., Alemseged, Z., Reed, D., Wynn, J. & Roman, D. C. The Pleistocene fauna (other than Primates) from Asbole, lower Awash Valley, Ethiopia, and its environmental and biochronological implications. Geobios 37, 697-718 (2004).
14 Gould, S. J. The Book of Life: An Illustrated History of the Evolution of Life on Earth (WW Norton & Company, New York, NY, 1993).
15 Groenewald, P. A., Sealy, J., Stynder, D. & Smith, K. M. Dietary resource partitioning among three coeval proboscidean taxa (Anancus capensis, Mammuthus subplanifrons, Loxodonta cookei) from the South African Early Pliocene locality of Langebaanweg E Quarry. Palaeogeography, Palaeoclimatology, Palaeoecology 543, 109606 (2020).
16 Guérin, C. & Pickford, M. Ancylotherium cheboitense nov. sp., nouveau Chalicotheriidae (Mammalia, Perissodactyla) du Miocène supérieur des Tugen Hills (Kenya). Comptes Rendus Palevol 4, 225-234 (2005).
17 Haile-Selassie, Y. & Simpson, S. W. A new species of Kolpochoerus (Mammalia: Suidae) from the Pliocene of Central Afar, Ethiopia: Its taxonomy and phylogenetic relationships. Journal of Mammalian Evolution 20, 115-127 (2013).
18 Harris, J. M. & Liu, L. P. Superfamily Suoidea. In The Evolution of Artiodactyls (eds Donald R Prothero & Scott E Foss), 130-150 (The Johns Hopkins University Press, Baltimore, MD, 2007).
19 Jones, K. E. et al. PanTHERIA: A species‐level database of life history, ecology, and geography of extant and recently extinct mammals: Ecological Archives E090‐184. Ecology 90, 2648-2648 (2009).
20 Kingdon, J. Mammals of Africa: Volume V: Carnivores, Pangolins, Equids and Rhinoceroses (Bloomsbury Publishing, London, England, 2013).
21 Larramendi, A. Shoulder height, body mass, and shape of proboscideans. Acta Palaeontologica Polonica 61, 537-574 (2015).
22 Leslie, D. M. & Schaller, G. B. Bos grunniens and Bos mutus (Artiodactyla: Bovidae). Mammalian Species 836, 1-17 (2009).
23 Lumpkin, S. & Kranz, K. R. Cephalophus sylvicultor. Mammalian Species 225, 1-7 (1984).
24 Nagy, K. A. & Knight, M. H. Energy, water, and food use by springbok antelope (Antidorcas marsupialis) in the Kalahari Desert. Journal of Mammalogy 75, 860-872 (1994).
25 Sanders, W. J. Proboscidea from Kanapoi, Kenya. Journal of Human Evolution 140, 102547 (2020).
26 Skinner, J. D. & Chimimba, C. T. The Mammals of the Southern African Sub-Region (Cambridge University Press, New York, NY, 2005).
27 Smith, F. A. et al. Body mass of Late Quaternary mammals: Ecological Archives E084‐094. Ecology 84, 3403-3403 (2003).
28 The NOW Community. New and Old Worlds Database of Fossil Mammals (NOW). CC BY 4.0, https://nowdatabase.org/now/database/, (2021).
29 Vrba, E. S. Description and taxonomy of the Swartkrans member 1 (SKa) Bovidae. Transvaal Museum Memoirs 21, 4-21 (1974).
30 Vrba, E. S. A possible ancestor of the living waterbuck and lechwes: Kobus basilcookei sp. nov. (Reduncini, Bovidae, Artiodactyla) from the Early Pliocene of the Middle Awash, Ethiopia. Transactions of the Royal Society of South Africa 61, 63-74 (2006).
31 Werdelin, L. & Sanders, W. J. Cenozoic Mammals of Africa (University of California Press, Berkeley and Los Angeles, CA, 2010).
32 Weston, E. M. A new species of hippopotamus Hexaprotodon lothagamensis (Mammalia: Hippopotamidae) from the late Miocene of Kenya. Journal of Vertebrate Paleontology 20, 177-185 (2000).
33 White, T. D. & Suwa, G. A new species of Notochoerus (Artiodactyla, Suidae) from the Pliocene of Ethiopia. Journal of Vertebrate Paleontology 24, 474-480 (2004).
Dental Trait References (in alphabetical order):
1 Bibi, F. Mio-Pliocene faunal exchanges and African biogeography: The record of fossil bovids. PLoS One 6, e16688 (2011).
2 Brophy, J. K., de Ruiter, D. J., Fortelius, M., Bamford, M. & Berger, L. R. Pleistocene Bovidae (Mammalia) from Malapa, Gauteng Province, South Africa. Palaeontologia Electronica 19, 1-22 (2016).
3 Bubenik, G. A. & Bubenik, A. B. Horns, Pronghorns, and Antlers: Evolution, Morphology, Physiology, and Social Significance (Springer, New York, NY, 1990).
4 Coombs, M. C. The chalicothere Metaschizotherium bavaricum (Perissodactyla, Chalicotheriidae, Schizotheriinae) from the Miocene (MN5) Lagerstätte of Sandelzhausen (Germany): Description, comparison, and paleoecological significance. Paläontologische Zeitschrift 83, 85-129 (2009).
5 Faith, J. T., Du, A. & Rowan, J. Addressing the effects of sampling on ecometric-based paleoenvironmental reconstructions. Palaeogeography, Palaeoclimatology, Palaeoecology 528, 175-185 (2019).
6 Fortelius, M. et al. An ecometric analysis of the fossil mammal record of the Turkana Basin. Philosophical Transactions of the Royal Society B: Biological Sciences 371, 20150232 (2016).
7 Gentry, A. W. Revised classification for Makapania broomi Wells and Cooke (Bovidae, Mammalia). Paleontologia Africana 13, 63-67 (1970).
8 Geraads, D. et al. New Hippotragini (Bovidae, Mammalia) from the late Miocene of Toros-Menalla (Chad). Journal of Vertebrate Paleontology 28, 231-242 (2008).
9 Geraads, D., Bobe, R. & Reed, K. Pliocene Bovidae (Mammalia) from the Hadar Formation of Hadar and Ledi-Geraru, Lower Awash, Ethiopia. Journal of Vertebrate Paleontology 32, 180-197 (2012).
10 Gilbert, W. H. & Asfaw, B. Homo erectus: Pleistocene Evidence from the Middle Awash, Ethiopia Vol. 1 (Univ of California Press, Berkeley and Los Angeles, CA, 2008).
11 Liu, L. et al. Dental functional traits of mammals resolve productivity in terrestrial ecosystems past and present. Proceedings of the Royal Society B: Biological Sciences 279, 2793-2799 (2012).
12 Oksanen, O., Žliobaitė, I., Saarinen, J., Lawing, A. M. & Fortelius, M. A Humboldtian approach to life and climate of the geological past: Estimating palaeotemperature from dental traits of mammalian communities. Journal of Biogeography 46, 1770-1776 (2019).
13 Werdelin, L. & Sanders, W. J. Cenozoic Mammals of Africa (University of California Press, Berkeley and Los Angeles, CA, 2010).
[truncated: 64 more columns]
