# Supplementary material for: Disruption of trait-environment relationships in African megafauna occurred in the middle Pleistocene
Source: Nat Commun. 2023 Jul 18;14:4016. doi: 10.1038/s41467-023-39480-8 (PMC10354096; doi:10.1038/s41467-023-39480-8)
Supplement: Supplementary file 5 — Supplementary Data 2 [file 41467_2023_39480_MOESM5_ESM.xlsx]

## Sheet: Modern
Order	Family	Binomial	Body_Mass_Kg	Hypsodonty	Loph_Count	ABER	ABI.SHA	ABTL	ADX	AIHS	AKA	AMB	ANG	ANME	APFR	ARAW	ARU	ATFR	ATNR	AWA	BAD	BAIE	BALE	BAN	BANC	BASA	BAZ	BBN	BELZ	BEN	BF	BHINE	BIK	BIN	BON	BOUH	BUD	BUF	CHAM	CHO	CLB	CMA	COM	CON	CONG	CROS	DEUX	DIAW	DJU
Artiodactyla	Bovidae	Addax nasomaculatus	70.0003	3	2	0	0	0	1	0	0	0	0	0	0	0	0	0	1	0	0	0	0	0	1	0	0	0	0	0	0	0	0	0	0	0	0	0	0	0	0	0	0	0	0	0	0	0	0
Artiodactyla	Bovidae	Aepyceros melampus	52.5001	3	2	1	0	0	0	0	1	1	1	0	0	0	1	0	0	0	0	0	0	1	0	0	1	0	0	0	0	1	1	0	0	0	0	0	0	1	0	0	0	0	0	0	0	0	0
Artiodactyla	Bovidae	Alcelaphus buselaphus	171.001	3	2	0	0	1	0	0	0	1	1	0	1	0	0	1	0	1	1	0	0	0	0	1	0	0	0	1	0	0	0	1	1	0	0	0	0	0	0	0	1	0	0	0	1	0	0
Artiodactyla	Bovidae	Alcelaphus lichtensteinii	168.696	3	2	0	0	0	0	0	0	0	1	0	0	0	0	0	0	0	0	0	0	1	0	0	0	0	0	0	0	0	0	0	0	0	0	0	0	0	0	0	0	0	0	0	0	0	0
Artiodactyla	Bovidae	Ammotragus lervia	48	3	2	0	0	0	0	0	0	0	0	0	0	0	0	0	0	0	0	0	0	0	0	0	0	0	0	0	0	0	0	0	0	1	0	0	1	0	0	0	0	0	0	0	0	0	0
Artiodactyla	Bovidae	Antidorcas marsupialis	31.5	3	2	0	0	0	0	1	0	0	0	0	0	0	0	0	0	0	0	0	0	0	0	0	0	0	0	0	0	0	0	0	0	0	0	1	0	0	0	0	0	0	0	0	0	0	0
Artiodactyla	Bovidae	Capra walie	100	3	2	0	0	0	0	0	0	0	0	0	0	0	0	0	0	0	0	0	0	0	0	0	0	0	0	0	0	0	0	0	0	0	0	0	0	0	0	0	0	0	0	0	0	0	0
Artiodactyla	Bovidae	Cephalophus callipygus	18.2499	2	2	0	0	0	0	0	0	0	0	0	0	0	0	0	0	0	0	0	0	0	0	0	0	1	0	0	0	0	0	0	0	0	0	0	0	0	0	1	0	1	1	0	0	0	0
Artiodactyla	Bovidae	Cephalophus dorsalis	20	2	2	0	0	0	0	0	0	0	0	0	0	0	0	0	0	0	0	0	0	0	0	0	0	1	0	0	0	0	0	0	0	0	0	0	0	0	0	1	1	1	1	1	0	0	0
Artiodactyla	Bovidae	Cephalophus leucogaster	12.6999	2	2	0	0	0	0	0	0	0	0	0	0	0	0	0	0	0	0	0	0	0	0	0	0	1	0	0	0	0	0	0	0	0	0	0	0	0	0	1	0	1	1	0	0	0	0
Artiodactyla	Bovidae	Cephalophus maxwellii	8.55769	1	2	0	0	0	0	0	0	0	0	0	0	0	0	0	0	0	1	0	0	0	0	0	0	0	0	0	0	0	0	0	0	0	0	0	0	0	0	0	0	0	0	0	0	0	0
Artiodactyla	Bovidae	Cephalophus monticola	4.89605	1	2	1	0	0	0	0	1	0	0	0	0	0	1	0	0	0	0	0	0	1	0	0	0	1	0	0	1	0	0	0	0	0	0	1	0	0	0	1	0	1	1	1	0	0	0
Artiodactyla	Bovidae	Cephalophus natalensis	12	2	2	0	0	0	0	0	0	0	0	0	0	0	0	0	0	0	0	0	0	0	0	0	0	0	0	0	0	0	0	0	0	0	0	0	0	0	0	0	0	0	0	0	0	0	0
Artiodactyla	Bovidae	Cephalophus niger	20.4	2	2	0	0	0	0	0	0	0	0	0	0	0	0	0	0	0	0	0	0	0	0	0	0	0	0	0	0	0	0	0	0	0	0	0	0	0	0	0	1	0	0	0	0	0	0
Artiodactyla	Bovidae	Cephalophus nigrifrons	13.8998	2	2	0	0	0	0	0	1	0	0	0	0	0	0	0	0	0	0	0	0	0	0	0	0	1	0	0	1	0	0	0	0	0	1	0	0	0	0	1	0	1	1	0	0	0	0
Artiodactyla	Bovidae	Cephalophus ogilbyi	20	2	2	0	0	0	0	0	0	0	0	0	0	0	0	0	0	0	0	0	0	0	0	0	0	0	0	0	0	0	0	0	0	0	0	0	0	0	0	0	0	0	0	1	0	0	0
Artiodactyla	Bovidae	Cephalophus rufilatus	12	2	2	0	0	0	0	0	0	0	0	0	1	0	0	1	0	0	1	0	0	0	0	0	0	0	0	1	0	0	0	0	1	0	0	0	0	0	0	0	1	0	0	0	1	0	0
Artiodactyla	Bovidae	Cephalophus silvicultor	72.5003	2	2	0	0	0	0	0	0	0	0	0	0	0	0	0	0	0	0	0	0	1	0	0	0	1	0	0	0	0	0	0	0	0	0	0	0	0	0	1	1	1	1	1	0	0	0
Artiodactyla	Bovidae	Cephalophus spadix	56.0003	2	2	0	0	0	0	0	0	0	0	0	0	0	0	0	0	0	0	0	0	0	0	0	0	0	0	0	0	0	0	0	0	0	0	0	0	0	0	0	0	0	0	0	0	0	0
Artiodactyla	Bovidae	Cephalophus weynsi	17	2	2	0	0	0	0	0	0	0	0	0	0	0	0	0	0	0	0	0	0	0	0	0	0	0	0	0	1	0	0	0	0	0	0	0	0	0	0	0	0	0	0	0	0	0	0
Perissodactyla	Rhinocerotidae	Ceratotherium simum	2949.99	3	2	0	0	0	0	0	0	0	1	0	0	0	0	0	0	0	0	0	0	0	0	0	0	0	0	0	0	0	0	0	0	0	0	0	0	1	0	0	0	0	0	0	0	0	0
Artiodactyla	Bovidae	Connochaetes gnou	179.999	3	2	0	0	0	0	0	0	0	0	0	0	0	0	0	0	0	0	0	0	0	0	0	0	0	0	0	0	0	0	0	0	0	0	0	0	0	0	0	0	0	0	0	0	0	0
Artiodactyla	Bovidae	Connochaetes taurinus	179.999	3	2	0	0	0	0	0	0	1	1	0	0	0	0	0	0	0	0	0	0	0	0	0	0	0	0	0	0	1	1	0	0	0	0	0	0	1	0	0	0	0	0	0	0	0	0
Artiodactyla	Bovidae	Damaliscus hunteri	79.1322	3	2	0	0	0	0	0	0	0	0	0	0	1	0	0	0	0	0	0	0	0	0	0	0	0	0	0	0	0	0	0	0	0	0	0	0	0	0	0	0	0	0	0	0	0	0
Artiodactyla	Bovidae	Damaliscus lunatus	136	3	2	0	0	1	0	0	1	0	1	0	1	1	0	1	0	0	0	0	0	1	0	1	0	0	0	1	0	0	0	1	0	0	0	0	0	1	0	0	0	0	0	0	0	0	0
Artiodactyla	Bovidae	Damaliscus pygargus	102	3	2	0	0	0	0	0	0	0	0	0	0	0	0	0	0	0	0	0	0	0	0	0	0	0	0	0	0	0	0	0	0	0	0	0	0	0	0	0	0	0	0	0	0	0	0
Perissodactyla	Rhinocerotidae	Diceros bicornis	1180.51	2	1	1	0	0	0	0	0	1	1	0	0	1	1	0	0	0	0	0	0	0	0	0	0	0	0	0	0	0	0	0	0	0	0	0	0	1	0	0	0	0	0	0	0	0	0
Perissodactyla	Equidae	Equus asinus	164.998	3	2	0	0	0	0	0	0	0	0	0	0	0	0	0	0	0	0	0	0	0	0	0	0	0	0	0	0	0	0	0	0	0	0	0	0	0	0	0	0	0	0	0	0	0	0
Perissodactyla	Equidae	Equus burchellii	279.161	3	2	0	0	0	0	0	1	1	1	0	0	1	1	0	0	0	0	0	0	1	0	0	0	0	0	0	1	1	1	0	0	0	0	0	0	1	0	0	0	0	0	0	0	0	0
Perissodactyla	Equidae	Equus grevyi	408	3	2	0	0	0	0	0	0	0	0	0	0	1	0	0	0	0	0	0	0	0	0	0	0	0	0	0	0	0	0	0	0	0	0	0	0	0	0	0	0	0	0	0	0	0	0
Perissodactyla	Equidae	Equus zebra	286.999	3	2	0	0	0	0	1	0	0	0	0	0	0	0	0	0	0	0	0	0	0	0	0	0	0	0	0	0	0	0	0	0	0	0	0	0	0	0	0	0	0	0	0	0	0	0
Artiodactyla	Bovidae	Gazella dama	71.4248	3	2	0	0	0	1	0	0	0	0	1	0	0	0	0	0	0	0	0	0	0	0	0	0	0	0	0	0	0	0	0	0	0	0	0	0	0	0	0	0	0	0	0	0	0	0
Artiodactyla	Bovidae	Gazella dorcas	23.0001	3	2	0	0	0	1	0	0	0	0	1	0	0	0	0	1	0	0	1	0	0	1	0	0	0	0	0	0	0	0	0	0	1	0	0	1	0	0	0	0	0	0	0	0	0	1
Artiodactyla	Bovidae	Gazella granti	55.4645	3	2	0	1	0	0	0	0	1	0	0	0	1	0	0	0	0	0	0	0	0	0	0	0	0	0	0	0	0	0	0	0	0	0	0	0	0	0	0	0	0	0	0	0	0	0
Artiodactyla	Bovidae	Gazella rufifrons	26.9998	3	2	0	0	1	0	0	0	0	0	1	1	0	0	1	0	0	0	0	0	0	0	1	0	0	0	0	0	0	0	0	0	0	0	0	0	0	1	0	0	0	0	0	1	1	0
Artiodactyla	Bovidae	Gazella soemmerringii	41.5829	3	2	0	0	0	0	0	0	0	0	0	0	0	0	0	0	1	0	0	0	0	0	0	0	0	0	0	0	0	0	0	0	0	0	0	0	0	0	0	0	0	0	0	0	0	0
Artiodactyla	Bovidae	Gazella thomsonii	22.9074	3	2	0	0	0	0	0	0	1	0	0	0	0	0	0	0	0	0	0	0	0	0	0	0	0	0	0	0	0	0	0	0	0	0	0	0	0	0	0	0	0	0	0	0	0	0
Artiodactyla	Giraffidae	Giraffa camelopardalis	899.995	1	2	0	0	1	0	0	1	1	1	1	0	1	1	0	0	0	0	0	0	0	0	1	0	0	0	1	0	1	0	0	0	0	0	0	0	1	0	0	0	0	0	0	0	0	0
Artiodactyla	Hippopotimidae	Hippopotamus amphibius	1417.49	2	1	0	0	0	0	0	1	1	1	0	0	0	1	0	0	1	0	0	0	1	0	0	0	0	0	0	1	1	1	0	0	0	1	0	0	1	0	1	1	0	1	1	0	0	0
Artiodactyla	Bovidae	Hippotragus equinus	269.998	3	2	0	0	1	0	0	1	0	1	0	1	0	0	1	0	0	1	0	0	1	0	1	0	0	0	1	0	0	0	1	1	0	0	0	0	1	1	0	1	0	0	0	1	0	0
Artiodactyla	Bovidae	Hippotragus niger	227.499	3	2	0	0	0	0	0	0	0	1	0	0	0	0	0	0	0	0	0	0	1	0	0	0	0	0	0	0	0	0	0	0	0	0	0	0	1	0	0	0	0	0	0	0	0	0
Artiodactyla	Tragulidae	Hyemoschus aquaticus	10.85	1	2	0	0	0	0	0	0	0	0	0	0	0	0	0	0	0	0	0	0	0	0	0	0	1	0	0	0	0	0	0	0	0	0	0	0	0	0	1	1	1	1	1	0	0	0
Artiodactyla	Suidae	Hylochoerus meinertzhageni	188.5	2	0	1	0	0	0	0	0	0	0	0	0	0	1	0	0	0	0	0	1	0	0	0	0	1	0	0	0	0	0	0	0	0	0	0	0	0	0	1	1	0	0	0	0	0	0
Artiodactyla	Bovidae	Kobus ellipsiprymnus	210	3	2	1	0	0	0	0	1	1	1	0	1	0	1	1	0	1	1	0	0	1	0	1	0	0	0	1	1	0	1	1	1	0	0	0	0	1	1	0	1	1	0	0	1	0	0
Artiodactyla	Bovidae	Kobus kob	78.5001	3	2	0	0	0	0	0	0	0	0	0	1	0	0	1	0	0	1	0	0	0	0	1	0	0	0	1	0	0	0	1	1	0	0	0	0	0	0	0	1	0	0	0	1	0	0
Artiodactyla	Bovidae	Kobus leche	110.749	3	2	0	0	0	0	0	0	0	1	0	0	0	0	0	0	0	0	0	0	1	0	0	0	0	0	0	0	0	0	0	0	0	0	0	0	1	0	0	0	0	0	0	0	0	0
Artiodactyla	Bovidae	Kobus vardonii	71.5007	3	2	0	0	0	0	0	0	0	1	0	0	0	0	0	0	0	0	0	0	1	0	0	0	0	0	0	0	0	0	0	0	0	0	0	0	1	0	0	0	0	0	0	0	0	0
Artiodactyla	Bovidae	Litocranius walleri	37.9997	2	2	0	0	0	0	0	0	1	0	0	0	1	0	0	0	0	0	0	0	0	0	0	0	0	0	0	0	0	0	0	0	0	0	0	0	0	0	0	0	0	0	0	0	0	0
Proboscidea	Elephantidae	Loxodonta africana	4400	3	0	1	0	0	0	0	1	1	1	0	1	1	1	1	0	0	0	0	0	0	0	0	0	1	0	1	0	1	0	0	1	0	1	0	0	1	0	1	1	1	1	1	1	0	0
Artiodactyla	Bovidae	Madoqua guentheri	7.5	2	2	0	0	0	0	0	0	0	0	0	0	0	0	0	0	0	0	0	0	0	0	0	0	0	0	0	0	0	0	0	0	0	0	0	0	0	0	0	0	0	0	0	0	0	0
Artiodactyla	Bovidae	Madoqua kirkii	5.3001	2	2	0	0	0	0	0	0	1	0	0	0	1	1	0	0	0	0	0	0	0	0	0	0	0	0	0	0	0	1	0	0	0	0	0	0	0	0	0	0	0	0	0	0	0	0
Artiodactyla	Bovidae	Madoqua saltiana	3.25	2	2	0	0	0	0	0	0	0	0	0	0	0	0	0	0	1	0	0	0	0	0	0	0	0	0	0	0	0	0	0	0	0	0	0	0	0	0	0	0	0	0	0	0	0	0
Artiodactyla	Bovidae	Neotragus batesi	3	2	2	0	0	0	0	0	0	0	0	0	0	0	0	0	0	0	0	0	0	0	0	0	0	1	0	0	0	0	0	0	0	0	0	0	0	0	0	1	0	0	0	0	0	0	0
Artiodactyla	Bovidae	Neotragus moschatus	5.63901	2	2	1	0	0	0	0	0	0	0	0	0	0	1	0	0	0	0	0	0	0	0	0	1	0	0	0	0	1	0	0	0	0	0	0	0	0	0	0	0	0	0	0	0	0	0
Artiodactyla	Bovidae	Neotragus pygmaeus	4	2	2	0	0	0	0	0	0	0	0	0	0	0	0	0	0	0	0	0	0	0	0	0	0	0	0	0	0	0	0	0	0	0	0	0	0	0	0	0	1	0	0	0	0	0	0
Artiodactyla	Giraffidae	Okapia johnstoni	230.001	1	2	0	0	0	0	0	0	0	0	0	0	0	0	0	0	0	0	0	0	0	0	0	0	0	0	0	0	0	0	0	0	0	0	0	0	0	0	0	0	0	0	0	0	0	0
Artiodactyla	Bovidae	Oreotragus oreotragus	12.9999	3	2	1	1	0	0	1	1	0	0	0	0	0	0	0	0	1	0	0	1	1	0	0	0	0	0	0	1	0	1	0	0	0	0	1	0	0	0	0	0	0	0	0	0	0	0
Artiodactyla	Bovidae	Oryx gazella	169.001	3	2	0	0	0	0	0	0	1	0	0	0	1	0	0	0	1	0	0	0	0	0	0	0	0	0	0	0	0	0	0	0	0	0	0	0	1	0	0	0	0	0	0	0	0	0
Artiodactyla	Bovidae	Ourebia ourebi	17.25	3	2	0	1	0	0	0	1	0	1	0	1	0	0	1	0	0	1	0	0	1	0	1	0	0	0	1	1	1	1	1	1	0	0	1	0	1	0	0	1	0	0	0	1	0	0
Artiodactyla	Bovidae	Pelea capreolus	20	3	2	0	0	0	0	0	0	0	0	0	0	0	0	0	0	0	0	0	0	0	0	0	0	0	0	0	0	0	0	0	0	0	0	0	0	0	0	0	0	0	0	0	0	0	0
Artiodactyla	Suidae	Phacochoerus aethiopicus	71.0003	3	0	0	0	0	0	0	0	0	0	0	0	1	0	0	0	0	0	0	0	0	0	0	0	0	0	0	0	0	0	0	0	0	1	0	0	0	0	0	0	0	0	0	0	0	0
Artiodactyla	Suidae	Phacochoerus africanus	82.5	3	0	0	1	1	0	0	1	1	1	0	1	0	1	1	1	1	1	0	1	1	0	1	1	0	0	1	1	1	1	1	1	0	0	1	0	1	0	0	1	0	0	0	1	1	0
Artiodactyla	Suidae	Potamochoerus larvatus	97.5	1	0	1	0	0	0	0	1	0	1	0	0	0	1	0	0	1	0	0	1	1	0	0	0	0	0	0	1	1	1	0	0	0	1	1	0	1	0	0	0	0	0	0	0	0	0
Artiodactyla	Suidae	Potamochoerus porcus	70.0003	1	0	0	0	0	0	0	0	0	0	0	0	0	0	0	0	0	1	0	0	0	0	0	0	1	0	1	0	0	0	1	0	0	0	0	0	0	0	1	1	1	1	1	0	0	0
Artiodactyla	Bovidae	Raphicerus campestris	10.5	3	2	1	0	0	0	1	0	1	1	0	0	0	0	0	0	0	0	0	0	0	0	0	1	0	0	0	0	1	1	0	0	0	0	1	0	1	0	0	0	0	0	0	0	0	0
Artiodactyla	Bovidae	Raphicerus sharpei	9.4999	3	2	0	0	0	0	0	0	0	0	0	0	0	0	0	0	0	0	0	0	1	0	0	1	0	0	0	0	1	0	0	0	0	0	0	0	0	0	0	0	0	0	0	0	0	0
Artiodactyla	Bovidae	Redunca arundinum	58.0003	3	2	0	0	0	0	0	0	0	1	0	0	0	0	0	0	0	0	0	0	1	0	0	1	0	0	0	0	1	1	0	0	0	0	0	0	1	0	0	0	1	0	0	0	0	0
Artiodactyla	Bovidae	Redunca fulvorufula	29.4999	3	2	1	1	0	0	0	0	0	0	0	0	0	0	0	0	0	0	0	0	0	0	0	0	0	0	0	0	0	0	0	0	0	0	0	0	0	0	0	0	0	0	0	0	0	0
Artiodactyla	Bovidae	Redunca redunca	44.0504	3	2	1	1	1	0	0	1	1	0	0	1	0	1	1	0	1	1	0	1	0	0	1	0	0	0	1	1	0	0	1	1	0	0	0	0	0	0	0	1	0	0	0	1	0	0
Artiodactyla	Bovidae	Sylvicapra grimmia	19.4998	2	2	1	1	1	0	1	1	0	1	0	1	1	1	1	0	1	1	0	1	1	0	1	1	0	0	1	1	1	1	1	1	0	0	1	0	1	1	0	1	0	0	0	1	1	0
Artiodactyla	Bovidae	Syncerus caffer	580.003	3	2	1	0	0	0	0	1	1	1	0	1	1	1	1	0	0	1	0	0	1	0	1	0	1	0	1	1	1	1	1	0	0	1	1	0	1	0	1	1	1	1	1	0	0	0
Artiodactyla	Bovidae	Taurotragus derbianus	646.024	3	2	0	0	0	0	0	0	0	0	0	0	0	0	0	0	0	1	0	0	0	0	0	0	0	0	1	0	0	0	0	0	0	0	0	0	0	0	0	0	0	0	0	0	0	0
Artiodactyla	Bovidae	Taurotragus oryx	562.593	3	2	1	0	0	0	0	1	1	1	0	0	1	0	0	0	0	0	0	0	1	0	0	0	0	0	0	0	1	1	0	0	0	0	1	0	1	0	0	0	0	0	0	0	0	0
Artiodactyla	Bovidae	Tragelaphus angasii	86.6004	2	2	0	0	0	0	0	0	0	0	0	0	0	0	0	0	0	0	0	0	0	0	0	0	0	0	0	0	1	0	0	0	0	0	0	0	0	0	0	0	0	0	0	0	0	0
Artiodactyla	Bovidae	Tragelaphus buxtoni	215.001	1	2	0	0	0	0	0	0	0	0	0	0	0	0	0	0	1	0	0	0	0	0	0	0	0	0	0	0	0	0	0	0	0	0	0	0	0	0	0	0	0	0	0	0	0	0
Artiodactyla	Bovidae	Tragelaphus eurycerus	329.003	2	2	1	0	0	0	0	0	0	0	0	0	0	0	0	0	0	0	0	0	0	0	0	0	1	0	0	0	0	0	0	0	0	0	0	0	0	0	0	1	0	1	0	0	0	0
Artiodactyla	Bovidae	Tragelaphus imberbis	81.5755	2	2	0	0	0	0	0	0	1	0	0	0	1	0	0	0	1	0	0	0	0	0	0	0	0	0	0	0	0	0	0	0	0	0	0	0	0	0	0	0	0	0	0	0	0	0
Artiodactyla	Bovidae	Tragelaphus scriptus	43.2504	2	2	1	1	1	0	0	1	1	1	0	1	0	1	1	0	1	1	0	1	1	0	1	1	0	0	1	1	1	1	1	1	0	1	1	0	1	0	1	1	1	1	1	1	0	0
Artiodactyla	Bovidae	Tragelaphus spekii	77.9992	2	2	0	0	0	0	0	1	0	1	0	0	0	0	0	0	0	1	0	0	1	0	0	0	1	0	0	0	0	0	0	0	0	0	0	0	1	0	1	0	1	1	1	0	0	0
Artiodactyla	Bovidae	Tragelaphus strepsiceros	213.501	2	2	0	1	1	0	0	1	0	1	0	0	0	0	0	0	1	0	0	0	0	0	1	0	0	0	0	0	1	1	0	0	0	0	1	0	1	0	0	0	0	0	0	0	0	0
[truncated: 160 more columns]
