# Supplementary material for: Disruption of trait-environment relationships in African megafauna occurred in the middle Pleistocene
Source: Nat Commun. 2023 Jul 18;14:4016. doi: 10.1038/s41467-023-39480-8 (PMC10354096; doi:10.1038/s41467-023-39480-8)
Supplement: Supplementary file 6 — Supplementary Data 3 [file 41467_2023_39480_MOESM6_ESM.xlsx]

## Sheet: Sheet1
Site	Formation/Sequence	Latitude	Longitude	Min_Age	Max_Age	Mean_Age	FracWoodyCover_Mean	FracWoodyCover_SD	References	Notes
Apak	Nachukui Fm	2.9	36.05	4.2	5	4.6	0.410993	0.120622	Levin 2015 (carbon isotope measurements); Cerling et al. 2011 (conversion to woody cover equation)
Aramis	Sagantole Fm	10.3	40.3	4.4	4.4	4.4	0.184727	0.100584	Levin 2015 (carbon isotope measurements); Cerling et al. 2011 (conversion to woody cover equation)
Asa Koma	Adu-Asa Fm	10.3	40.26	5.54	5.77	5.655	0.391535	0.0847563	Levin 2015 (carbon isotope measurements); Cerling et al. 2011 (conversion to woody cover equation)
Asbole	Busidima Fm	11.05	40.67	0.6	0.8	0.7	0.373065	0.0809069	Levin 2015 (carbon isotope measurements); Cerling et al. 2011 (conversion to woody cover equation); Campisano 2012 (location of Asbole)	Site is on the Dikika/Gona border of the Busidima Formation
Bed I	Olduvai Gorge	-2.98	35.3	1.8	2.038	1.919	0.219032	0	Levin 2015 (carbon isotope measurements); Cerling et al. 2011 (conversion to woody cover equation)
Bed III	Olduvai Gorge	-2.98	35.3	0.8	1.2	1	0.108701	0.0453116	Levin 2015 (carbon isotope measurements); Cerling et al. 2011 (conversion to woody cover equation)
Bed IV	Olduvai Gorge	-2.98	35.3	0.6	0.8	0.7	0.143372	0.0346737	Levin 2015 (carbon isotope measurements); Cerling et al. 2011 (conversion to woody cover equation)
Boolihinan	Busidima Fm	11.15	40.32	1.5	1.7	1.6	0.31751	0.101734	Everett 2010 (carbon isotope measurements); Cerling et al. 2011 (conversion to woody cover equation)
Chari	Koobi Fora Fm	4	36.37	0.75	1.38	1.065	0.193966	0.0916647	Levin 2015 (carbon isotope measurements); Cerling et al. 2011 (conversion to woody cover equation)
Chemeron Magabet	Chemeron Fm	-0.57	35.95	4.3	5.3	4.8	0.52607	0	Cerling 1992 (carbon isotope measurements); Cerling et al. 2011 (conversion to woody cover equation)	Used the estimated mean measurement from Cerling 1992, Figure 3
Daka	Bouri Fm	10.28	40.53	0.966	1.04	1.003	0.121321	0.0205724	Levin 2015 (carbon isotope measurements); Cerling et al. 2011 (conversion to woody cover equation)
Dark Paleosol	Busidima Fm	11.15	40.32	0.9	1.4	1.15	0.268286	0.10964	Everett 2010 (carbon isotope measurements); Cerling et al. 2011 (conversion to woody cover equation)
Denen Dora	Hadar Fm	11.1	40.58	3.12	3.24	3.18	0.594665	0	Levin 2015 (carbon isotope measurements); Cerling et al. 2011 (conversion to woody cover equation)
Kada Hadar	Hadar Fm	11.1	40.58	2.95	3.12	3.035	0.483959	0.0460207	Levin 2015 (carbon isotope measurements); Cerling et al. 2011 (conversion to woody cover equation)
Kaitio	Nachukui Fm	2.9	36.05	1.55	1.87	1.71	0.333347	0.057958	Levin 2015 (carbon isotope measurements); Cerling et al. 2011 (conversion to woody cover equation)
Kaiyumung	Nachukui Fm	2.9	36.05	3	3.5	3.25	0.421817	0.0845327	Levin 2015 (carbon isotope measurements); Cerling et al. 2011 (conversion to woody cover equation)	Obtained measurements from the site's formation, as data was not provided for this specific site
Kalochoro	Nachukui Fm	2.9	36.05	1.87	2.33	2.1	0.311589	0.109704	Levin 2015 (carbon isotope measurements); Cerling et al. 2011 (conversion to woody cover equation)
Kanapoi	Kanapoi Fm	2.33	35.92	4.07	4.17	4.12	0.50372	0.0698492	Levin 2015 (carbon isotope measurements); Cerling et al. 2011 (conversion to woody cover equation)
Kataboi	Nachukui Fm	2.9	36.05	3.44	3.97	3.705	0.527537	0.0569496	Levin 2015 (carbon isotope measurements); Cerling et al. 2011 (conversion to woody cover equation)
KBS	Koobi Fora Fm	4	36.37	1.53	1.87	1.7	0.305267	0.123805	Levin 2015 (carbon isotope measurements); Cerling et al. 2011 (conversion to woody cover equation)
Lokalalei	Nachukui Fm	2.9	36.05	2.33	2.53	2.43	0.427437	0.10309	Levin 2015 (carbon isotope measurements); Cerling et al. 2011 (conversion to woody cover equation)
Lokochot	Koobi Fora Fm	4	36.37	3.44	3.6	3.52	0.491607	0.0843609	Levin 2015 (carbon isotope measurements); Cerling et al. 2011 (conversion to woody cover equation)
Lonyumun	Koobi Fora & Nachukui Fm	4	36.37	3.97	4	3.985	0.540688	0.0114323	Levin 2015 (carbon isotope measurements); Cerling et al. 2011 (conversion to woody cover equation)
Lower Leotolil	Laetolil Beds	-3.2	35.2	3.85	4.36	4.105	0.440841	0	Cerling 1992 (carbon isotope measurements); Cerling et al. 2011 (conversion to woody cover equation)	Used the estimated mean measurement from Cerling 1992, Figure 3
Lower Lomekwi	Nachukui Fm	2.9	36.05	3.13	3.44	3.285	0.356679	0.0403864	Levin 2015 (carbon isotope measurements); Cerling et al. 2011 (conversion to woody cover equation)
Lower Nawata	Nawata Fm	2.9	36.05	6.5	7.4	6.95	0.319407	0.171317	Cerling et al. 2003 (carbon isotope measurements); Cerling et al. 2011 (conversion to woody cover equation)
Lower Bed II	Olduvai Gorge	-2.98	35.3	1.74	1.79	1.765	0.268291	0.0677862	Levin 2015 (carbon isotope measurements); Cerling et al. 2011 (conversion to woody cover equation)	Site is called "Basal Bed II Paleosol" at the site's age range in Levin 2015
Lukeino	Lukeino Fm	-0.79	35.86	5.73	6.14	5.935	0.378198	0.152512	Levin 2015 (carbon isotope measurements); Cerling et al. 2011 (conversion to woody cover equation)
Mb A	Shungura Fm	5	36	3.44	3.6	3.52	0.650373	0	Levin 2015 (carbon isotope measurements); Cerling et al. 2011 (conversion to woody cover equation)	Extrapolated woody cover from the linear model of the woody cover values vs. mean ages of Mb B-L
Mb B	Shungura Fm	5	36	2.97	3.44	3.205	0.641478	0.0521055	Levin 2015 (carbon isotope measurements); Cerling et al. 2011 (conversion to woody cover equation)
Mb C	Shungura Fm	5	36	2.53	3.07	2.8	0.593755	0.0819769	Levin 2015 (carbon isotope measurements); Cerling et al. 2011 (conversion to woody cover equation)
Mb D	Shungura Fm	5	36	2.44	2.53	2.485	0.483113	0.0591777	Levin 2015 (carbon isotope measurements); Cerling et al. 2011 (conversion to woody cover equation)
Mb E	Shungura Fm	5	36	2.32	2.4	2.36	0.561961	0.0369359	Levin 2015 (carbon isotope measurements); Cerling et al. 2011 (conversion to woody cover equation)
Mb F	Shungura Fm	5	36	2.27	2.32	2.295	0.539054	0.0326178	Levin 2015 (carbon isotope measurements); Cerling et al. 2011 (conversion to woody cover equation)
Mb G	Shungura Fm	5	36	1.87	2.27	2.07	0.631049	0.0452325	Levin 2015 (carbon isotope measurements); Cerling et al. 2011 (conversion to woody cover equation)
Mb H	Shungura Fm	5	36	1.76	1.87	1.815	0.460207	0.114927	Levin 2015 (carbon isotope measurements); Cerling et al. 2011 (conversion to woody cover equation)
Mb J	Shungura Fm	5	36	1.53	1.76	1.645	0.346681	0.053468	Levin 2015 (carbon isotope measurements); Cerling et al. 2011 (conversion to woody cover equation)
Mb K	Shungura Fm	5	36	1.38	1.53	1.455	0.386503	0.0821527	Levin 2015 (carbon isotope measurements); Cerling et al. 2011 (conversion to woody cover equation)
Mb L	Shungura Fm	5	36	1	1.38	1.19	0.407446	0.0134026	Levin 2015 (carbon isotope measurements); Cerling et al. 2011 (conversion to woody cover equation)
Mfangano	Waware Beds	-0.47	34.07	0.035	0.1	0.068	0.453471	0.260083	Garrett et al. 2015 (carbon isotope measurements); Cerling et al. 2011 (conversion to woody cover equation)
Middle Lomekwi	Nachukui Fm	2.9	36.05	2.82	3.13	2.975	0.318933	0.0352655	Levin 2015 (carbon isotope measurements); Cerling et al. 2011 (conversion to woody cover equation)
Moiti	Koobi Fora Fm	4	36.37	3.6	3.97	3.785	0.616735	0.100491	Levin 2015 (carbon isotope measurements); Cerling et al. 2011 (conversion to woody cover equation)
Mpesida	Mpesida Beds	0.67	36	6.2	7	6.6	0.495914	0.0230829	Levin 2015 (carbon isotope measurements); Cerling et al. 2011 (conversion to woody cover equation)
Nariokotome	Nachukui Fm	2.9	36.05	0.75	1.3	1.025	0.240623	0.109294	Levin 2015 (carbon isotope measurements); Cerling et al. 2011 (conversion to woody cover equation)
Natoo	Nachukui Fm	2.9	36.05	1.3	1.55	1.425	0.296062	0.125505	Levin 2015 (carbon isotope measurements); Cerling et al. 2011 (conversion to woody cover equation)
Okote	Koobi Fora Fm	4	36.37	1.38	1.53	1.455	0.298879	0.130842	Levin 2015 (carbon isotope measurements); Cerling et al. 2011 (conversion to woody cover equation)
Olkesiteti	Oltulelei Fm	-1.58	36.43	0.295	0.32	0.308	0.0932377	0.0348137	Potts et al. 2018 (carbon isotope measurements); Cerling et al. 2011 (conversion to woody cover equation)
Olorgesailie	Olorgesailie Fm	-1.58	36.43	0.5	1	0.75	0.0144761	0.0239929	Quinn & Lepre 2021 (carbon isotope measurements); Cerling et al. 2011 (conversion to woody cover equation)
Rusinga	Wasiriya Beds	-0.41	34.18	0.035	0.1	0.068	0.507412	0.122728	Garrett et al. 2015 (carbon isotope measurements); Cerling et al. 2011 (conversion to woody cover equation)
Sidi Hakoma	Hadar Fm	11.1	40.58	3.24	3.42	3.33	0.537285	0.0604028	Levin 2015 (carbon isotope measurements); Cerling et al. 2011 (conversion to woody cover equation)
South Turkwell	Nachukui Fm	2.9	36.05	3.2	3.58	3.39	0.454889	0.0922997	Levin 2015 (carbon isotope measurements); Cerling et al. 2011 (conversion to woody cover equation)	Obtained measurements from the site's formation, as data was not provided for this specific site
Tulu Bor	Koobi Fora Fm	4	36.37	2.64	3.44	3.04	0.497751	0.0844732	Levin 2015 (carbon isotope measurements); Cerling et al. 2011 (conversion to woody cover equation)
Upper Laetolil	Laetolil Beds	-3.2	35.2	3.6	3.85	3.725	0.423392	0.137925	Levin 2015 (carbon isotope measurements); Cerling et al. 2011 (conversion to woody cover equation)	Site is called "Laetoli" at the site's age range in Levin 2015
Upper Lomekwi	Nachukui Fm	2.9	36.05	2.53	2.82	2.675	0.357741	0.136786	Levin 2015 (carbon isotope measurements); Cerling et al. 2011 (conversion to woody cover equation)
Upper Nawata	Nawata Fm	2.9	36.05	5	6.5	5.75	0.242458	0.116561	Cerling et al. 2003 (carbon isotope measurements); Cerling et al. 2011 (conversion to woody cover equation)
Upper Ndolanya	Ndolanya Beds	-3.2	35.2	2.66	2.66	2.66	0.0643669	0	Cerling 1992 (carbon isotope measurements); Cerling et al. 2011 (conversion to woody cover equation)
Upper Bed II	Olduvai Gorge	-2.98	35.3	1.2	1.74	1.47	0.20006	0.137144	Levin 2015 (carbon isotope measurements); Cerling et al. 2011 (conversion to woody cover equation)
Upper Burgi	Koobi Fora Fm	4	36.37	1.87	2	1.935	0.324194	0.142162	Levin 2015 (carbon isotope measurements); Cerling et al. 2011 (conversion to woody cover equation)
Fraction of Woody Cover References (in alphabetical order):
1 Campisano, C. J. Geological summary of the Busidima formation (Plio-Pleistocene) at the Hadar paleoanthropological site, Afar Depression, Ethiopia. Journal of Human Evolution 62, 338-352 (2012).
2 Cerling, T. E. Development of grasslands and savannas in East Africa during the Neogene. Palaeogeography, Palaeoclimatology, Palaeoecology 97, 241-247 (1992).
3 Cerling, T. E., Harris, J. M. & Leakey, M. G. Isotope paleoecology of the Nawata and Nachukui formations at Lothagam, Turkana Basin, Kenya. In Lothagam, 605-624 (Columbia University Press, New York, NY, 2003).
4 Cerling, T. E. et al. Woody cover and hominin environments in the past 6 million years. Nature 476, 51-56 (2011).
5 Everett, M. A. The paleoecology of the Pleistocene upper Busidima formation, Gona, Afar depression, Ethiopia. Indiana University ProQuest Dissertations Publishing, 3439562 (2010).
6 Garrett, N. D. et al. Stable isotope paleoecology of late Pleistocene middle stone age humans from the Lake Victoria Basin, Kenya. Journal of Human Evolution 82, 1-14 (2015).
7 Levin, N. E. Environment and climate of early human evolution. Annual Review of Earth and Planetary Sciences 43, 405-429 (2015).
8 Potts, R. et al. Environmental dynamics during the onset of the Middle Stone Age in eastern Africa. Science 360, 86-90 (2018).
