# Supplementary material for: Disruption of trait-environment relationships in African megafauna occurred in the middle Pleistocene
Source: Nat Commun. 2023 Jul 18;14:4016. doi: 10.1038/s41467-023-39480-8 (PMC10354096; doi:10.1038/s41467-023-39480-8)
Supplement: Supplementary file 7 — Supplementary Data 4 [file 41467_2023_39480_MOESM7_ESM.xlsx]

## Sheet: Sheet1
Site	Code	Latitude	Longitude	FracWoodyCover
Aberdare National Park	ABER	-0.24	36.5	0.741752
Abijatta-Shalla Lakes National Park	ABI.SHA	7.3	38.3	0.290258
Abou Telfance Faunal Reserve	ABTL	12.1	18.88	0.354828
Ai-Ais Hot Spring Game Park	AIHS	-27.91	17.15	0.0315043
Amboseli National Park	AMB	-2.38	37.14	0.111602
Luiana National Park	ANG	-15.5	15.3	0.50164
Reserve Temporaire de Faune d'Ansongo-Menaka	ANME	15.55	1.7	0.00690147
Arawale National Reserve	ARAW	-1.43	40.15	0.453517
Arusha National Park	ARU	-3.25	36.83	0.65077
Arly Total Faunal Reserve	ATFR	11.56	1.44	0.19923
Awash National Park	AWA	9.2	40.2	0.297142
Bale Mountains National Park	BALE	6.4	39.4	0.669466
Bangweulu Swamps	BAN	20.23	-16.11	0.487701
Bahr Salamat Faunal Reserve	BASA	10.59	19.42	0.374336
Boumba Bek/Neki National Parl	BBN	2.51	14.72	0.877669
Benoue National Park	BEN	8.36	13.82	0.407361
Bururi Forest National Reserve	BF	-3.94	29.6	0.787124
Banhine National Park	BHINE	-22.9	32.86	0.46603
Bikuar National Park	BIK	-15.28	14.76	0.555342
Binder Faunal Reserve	BIN	9.63	14.41	0.341698
Bontioli Total Faunal Reserve	BON	10.86	-3.11	0.37128
Budongo Forest	BUD	1.73	31.55	0.782827
Bufalo Partial Reserve	BUF	-12.78	13.81	0.49622
Chobe National Park	CHO	-18	24.5	0.453099
Cliffs of Bandiagara	CLB	14.41	-3.4	0.0566242
Campo Ma'an National Park	CMA	2.46	10.3	0.84517
Conkouati-Douli National Park	CON	-3.9	11.45	0.624326
Deux Bales	DEUX	11.59	-2.97	0.389939
Daan Viljoen Game Park	DVGP	-22.53	16.96	0.205443
Etosha National Park	ETO	-19	15.75	0.178029
Garamba National Park	GAR	4.19	29.48	0.506257
Gishwati Forest Reserve	GISH	-1.75	29.42	0.758587
Golden Gate National Park	GOLD	-28.3	28.4	0.40859
Gombe National Park	GOMB	-4.66	29.63	0.564989
Gorongosa National Park	GOR	-18.83	34.51	0.656534
Hluhluwe-Imfolozi Game Reserve Complex	HLU	-28.2	31.5	0.747725
Hwange National Park	HWA	-19.19	26.62	0.522486
Iona National Park	IONA	-16.5	12.54	0.0368478
Kabore-Tambi National Park	KAB	11.5	-1.25	0.317751
Kafue Flats	KAFF	-15.5	25.4	0.377237
Kakamega	KAK	0.3	34.85	0.802416
Kameia (Cameia) National Park	KAM	-11.85	21.67	0.32549
Kapama Game Reserve	KAP	-24.3	31	0.478362
Kasungu National Park	KAS	-12.56	33.84	0.614033
Kibira National Park	KBIR	-3.6	29.32	0.815194
Kabalega/Murchison Falls National Park	KFAL	2.25	31.8	0.591841
Kafue National Park	KFNP	-14.4	26.13	0.500632
Kibale National Park	KIB	0.53	30.38	0.789888
Kidepo National Park	KID	3.53	33.5	0.443804
Kilimanjaro	KILI	-3	37.5	0.651747
Kizigo Game Reserve	KIZ	-6.37	34.28	0.391413
Kruger National Park	KNP	-24	31.4	0.398249
Korup National Park	KOR	5.1	8.51	0.721011
Kourtiagou Partial Forest Reserve	KOU	11.55	1.95	0.213139
Lac Fitri (Wetlands of International Importance)	LACF	12.79	17.44	0.269017
Lake Chilwa Wetlands	LCHIL	-15.16	35.41	0.413369
Lengwe National Park/Mwabvi National Park	LEN	-16.16	34.45	0.507029
Liwonde National Park	LIW	-14.5	35.2	0.430382
Lake Manyara National Park	LMNY	-3.5	35.83	0.399646
Lake Nakuru National Park	LNAK	-1	36.5	0.513735
Lac Tele Community Reserve	LTCR	1.1	17.26	0.796304
Luando National Park	LUA	-11.11	17.62	0.620327
Madjoari (Total Faunal) Reserve	MAD	11.37	1.27	0.20358
Mago National Park	MAGO	5.4	36.1	0.579997
Majete WR	MAJ	-15.56	34.35	0.560594
Mamili (Nkasa Rupara) National Preserve	MAM	-18.41	23.68	0.440275
Mana Pools National Park	MAN	-15.98	29.44	0.552798
Manda National Park	MAND	9.32	19.97	0.407328
Mare aux Hippootames Bird Reserve	MARE	11.59	-4.15	0.385152
Massif du Ziama Nature Reserve	MASF	8.3	-9.36	0.805984
Masai Mara	MASM	-1.3	35.1	0.615778
Mavinga Partial Reserve	MAV	-15.5	20.93	0.597927
Mbam et Djerem National Park	MED	5.86	12.77	0.766728
Meru National Park	MER	0.08	38.33	0.520375
Manovo-Gounda-Saint Floris National Park	MGSF	8.89	21.43	0.47529
Mahale Mountain National Park	MHA	-6.12	29.5	0.729154
Mikumi National Park	MIKU	-7.2	37.13	0.715938
Mandelia Faunal Reserve	MNDL	11.56	15.22	0.361127
Mount Nimba Strict National Reserve	MNIM	7.4	-8.23	0.755748
Mount Elgon National Park	MTE	1.13	34.7	0.801706
Mudumu National Park	MUD	-18.09	23.53	0.412973
Mupa National Park	MUPA	-15.91	15.59	0.50376
Mushandike Sanctuary	MUSH	-8.68	29.44	0.535621
Mweru-Wantipa	MWA	-8.41	29.26	0.615343
Mwabvi West Reserve	MWAB	-16.72	35.01	0.519151
Nairobi National Park	NAI	-1.37	36.85	0.561934
Natal Woodland	NAT	-27.4	32.15	0.549093
Namib Naukluft Game Reserve	NAUK	-24.58	15.43	0.0168606
Ngorongoro Crater	NGCR	-3.2	35.46	0.378125
Ngotto Forest	NGO	3.96	17.01	0.81742
Niassa Game Reserve	NIA	-12.24	36.98	0.552332
Nouabale-Ndoki National Park	NOU	2.52	16.6	0.857438
Nyika National Park	NYK	-10.8	33	0.596806
Nyungwe Forest Reserve	NYU	-2.56	29.21	0.836953
Odzala-Koukoua National Park	ODZ	0.89	14.88	0.841148
Okavango Delta	OKA	-19	23	0.47355
Omo National Park	OMO	6.03	35.76	0.512995
Ouadi Achim Faunal Reserve	OROA	15.77	19	0.022483
Pama Partilal Faunal Reserve	PAMA	11.4	0.82	0.219196
Ruaha National Park	RUA	-7.5	35	0.406529
Rukwa	RUK	-7	31.2	0.525547
Rusizi National Park	RUS	-3.24	29.25	0.572542
Ruvubu National Park	RUV	-3.13	30.38	0.619295
Rwenzori National Park	RWEN	0.13	30	0.76781
Sahel Partial Faunal Reserve	SAHB	14.54	-0.64	0.013026
Salonga National Park	SALO	-2.36	20.97	0.864321
Samburu Nature Reserve	SAM	0.57	37.57	0.236357
Selous Game Reserve	SELO	-8.86	37.41	0.687003
Simien Mountain National Park	SIM	13.11	38.04	0.51821
Singou Total Faunal Reserve	SING	11.64	0.98	0.198042
Siniaka-Minia Faunal Reserve	SINM	10.42	18.2	0.377986
Skeleton Coast Park	SKE	-19.17	12.84	0.0233791
Arabuko-Sokoke Forest	SOK	-3.33	39.86	0.789288
Tamou Total Reserve	TAM	12.62	2.31	0.245533
Tarangire National Park	TAR	-4	36	0.384026
Tsavo	TSA	-2.52	38.5	0.348368
Tsoulou Faunal Reserve	TSO	-3.62	12.46	0.432903
Volcans National Park	VOL	-1.45	29.42	0.776877
Vwaza Marsh WR	VWA	-11	33.45	0.515264
Waza National Park	WAZ	11.29	14.69	0.259839
W du Burkina Faso National Park	WBKF	11.91	2.2	0.248553
West Lunga National Park	WLU	-12.48	24.45	0.828395
W' du Niger National Park	WNIG	12.52	2.66	0.226077
Waterberg Plateau Park	WPP	-20.44	17.25	0.428501
Yangudi-Rasa National Park	YAN.RAS	11	40.5	0.0376854
Zakouma National Park	ZAK	10.85	19.7	0.344952
Zemongo Faunal Reserve	ZEM	6.59	25.25	0.63322
Zinave National Park	ZIN	-21.59	33.54	0.595481
