# Supplementary material for: Disruption of trait-environment relationships in African megafauna occurred in the middle Pleistocene
Source: Nat Commun. 2023 Jul 18;14:4016. doi: 10.1038/s41467-023-39480-8 (PMC10354096; doi:10.1038/s41467-023-39480-8)
Supplement: Supplementary file 9 — Source Data [file 41467_2023_39480_MOESM9_ESM.xlsx]

## Sheet: Figure 1
Woody Cover Mean	Woody Cover SE		Taxonomic Diversity Mean	Taxonomic Diversity SE		Phylogenetic Diversity Mean	Phylogenetic Diversity SE		Functional Diversity Mean	Functional Diversity SE
0.319407	0		23	0		416.445	39.393		1.85128	0.119361
0.407131	0.0615533		56.25	20.625		432.606	42.3802		1.90052	0.115958
0.410926	0.0616587		56.25	20.625		433.335	44.7878		1.90099	0.112641
0.352243	0.0740864		30.588	1.69		433.612	43.3753		1.90417	0.118748
0.350415	0.0751869		30.588	1.69		432.043	44.012		1.91327	0.116565
0.374745	0.0760779		52.5	15.456		440.819	45.229		1.9674	0.117759
0.334463	0.0484737		55.048	13.983		427.681	44.2247		1.92058	0.133264
0.338937	0.0477305		48.042	9.371		429.452	42.5739		1.91012	0.137351
0.385115	0.100118		57.148	12.978		439.31	40.3497		2.00398	0.118551
0.391179	0.0835184		53.569	7.925		451.742	39.1863		1.93488	0.129661
0.388997	0.0843258		53.569	7.925		448.439	38.7608		1.93853	0.128059
0.468531	0.0405432		58.562	17.288		443.995	39.753		1.92985	0.130341
0.391101	0.0920471		78.667	17.083		446.374	40.1549		2.00934	0.123974
0.473494	0.0357609		56.36	11.18		445.156	40.6462		1.93746	0.127099
0.511636	0.0510249		53.667	10		466.746	50.8824		1.90351	0.121913
0.512837	0.0590575		92.992	24.539		464.219	52.3553		1.80256	0.128364
0.510958	0.0629502		92.136	17.482		455.842	55.4822		1.68146	0.136984
0.49148	0.0693805		84.701	10.098		452.536	57.3208		1.57996	0.148189
0.474094	0.0727287		83.148	12.391		450.448	57.6131		1.62087	0.148008
0.402871	0.118146		73.794	9.273		451.678	60.2867		1.6827	0.141509
0.492495	0.0722777		55.971	7.287		456.71	60.4203		1.58215	0.158241
0.367882	0.107163		66.643	5.078		454.998	57.8133		1.52692	0.144011
0.357207	0.0819102		74.424	5.269		452.373	61.7063		1.49285	0.145245
0.308436	0.0331223		67.989	3.303		440.87	56.873		1.43645	0.150352
0.288952	0.0508015		78.657	9.011		428.843	65.4841		1.37905	0.150152
0.195785	0.0789881		75.15	10.271		400.987	69.5082		1.32972	0.141765
0.20973	0.0858021		71.318	8.247		377.913	65.6188		1.3194	0.142725
0.194577	0.0825637		84.833	22.078		378.8	65.105		1.47114	0.12942
0.0545658	0.0277396		45.667	10.341		391.789	62.6784		1.44747	0.145203
0.480765	0.0185359		23.111	1.597		304.605	37.705		1.25488	0.139442
0.496784	0.152603		48.498	1.027		380.593	69.6454		1.24355	0.143817

## Sheet: Figure 2
7.40-5.00 Ma	5.00-3.15 Ma	3.15-1.80 Ma	1.80-1.00 Ma	1.00-0.04 Ma	0.00 Ma		7.40-5.00 Ma	5.00-3.15 Ma	3.15-1.80 Ma	1.80-1.00 Ma	1.00-0.04 Ma	0.00 Ma		7.40-5.00 Ma	5.00-3.15 Ma	3.15-1.80 Ma	1.80-1.00 Ma	1.00-0.04 Ma	0.00 Ma
-0.198437	0.121043	0.0206785	-0.110416	-0.176379	-0.128365		-0.255132	-0.0466039	-0.0376288	-0.0851888	-0.123177	0.0516879		-0.116515	0.0380105	-0.0293845	-0.151161	-0.231385	0.0818345
-0.11976	0.0525961	0.143148	-0.272583	-0.180908	0.0975089		-0.170228	-0.108232	0.0102007	-0.109701	0.0193299	0.0639324		-0.110257	0.06745	-0.034429	-0.127021	-0.0786906	0.0684701
0.10517	0.0906489	-0.0913539	-0.165568	-0.1594	0.094049		-0.198317	-0.0376148	0.0497791	-0.0823567	-0.0963025	0.121612		-0.119107	0.119759	0.00984795	-0.111829	-0.22125	-0.010141
-0.14541	0.0935938	-0.022504	-0.1052	-0.126623	0.0491483		-0.167788	0.0232677	0.0069863	-0.06773	-0.129746	0.0803996		-0.0356603	-0.0171998	0.0783018	-0.207705	-0.176772	0.0893885
0.0393187	0.0488345	0.0551672	-0.116306	-0.11187	-0.00836784		-0.139481	-0.191635	-0.033139	-0.142154	-0.0246628	0.186826		-0.106889	0.0515492	-0.0607173	-0.141126	-0.17691	0.0754688
-0.079559	0.0671844	-0.0108434	-0.131099	-0.226013	-0.116404		-0.125546	-0.119587	-0.0379972	-0.139224	-0.062175	0.232169		-0.119074	0.0220646	-0.000367394	-0.137386	-0.15365	0.153315
-0.11976	0.055412	0.0511151	-0.0853903	-0.214182	0.076626		-0.153635	-0.150578	-0.0186584	-0.109108	-0.0450187	0.0535065		-0.133688	-0.0709222	-0.0867658	-0.212365	-0.18248	0.11693
-0.0667341	0.0783139	0.0339281	-0.178011	-0.0896067	-0.10112		-0.185492	-0.148408	-0.0325036	-0.0512348	-0.123507	0.152371		-0.0918155	0.0715958	-0.0251526	-0.163253	-0.180478	0.166999
-0.14541	0.0833798	0.0551755	-0.0587463	-0.217088	0.0611315		-0.252693	-0.166414	-0.11484	-0.0487858	-0.124025	0.229663		-0.0890875	0.0190749	0.023963	-0.126093	-0.178929	0.0805477
-0.0265326	0.00525712	-0.0110076	-0.0667384	-0.160786	0.15211		-0.225295	-0.174827	0.0668763	-0.0997239	-0.0161822	0.163872		-0.125033	0.0168807	0.0918642	-0.13989	-0.238806	0.0812947
-0.0923838	0.0907155	-0.0158494	-0.118996	-0.132764	0.0258956		-0.181305	-0.210499	-0.0171319	-0.123681	-0.0995828	0.150339		-0.125033	0.0606462	0.0133151	-0.161421	-0.192176	-0.00938822
-0.198437	0.0282121	0.0441741	-0.221753	-0.22861	0.145223		-0.237428	-0.0279888	-0.0403719	-0.0843053	-0.129524	0.100395		-0.0537712	-0.04397	0.00627056	-0.134451	-0.0930005	0.0969276
-0.0137077	0.0595236	0.0106086	-0.120774	-0.177767	0.0061142		-0.250035	-0.103346	-0.0531869	-0.0619315	-0.0394786	0.0776823		-0.089717	-0.00082062	-0.0614394	-0.178132	-0.174318	-0.00586694
-0.0923838	-0.111589	-0.107032	-0.114844	-0.247456	0.0797388		-0.0422429	-0.0811446	0.0952688	-0.115271	-0.0831149	0.188172		-0.0889418	0.0442933	0.0271651	-0.157019	-0.137063	-0.00881091
-0.14541	0.0557762	0.009791	-0.116145	-0.174109	-0.0136495		-0.181942	-0.0972307	-0.0615317	-0.0690492	-0.0730102	0.11684		-0.112687	0.00771522	0.0208587	-0.221341	-0.226618	0.16125
-0.132585	0.0446468	0.0717391	-0.169679	-0.184324	0.0201086		-0.197206	-0.0121048	0.00792074	-0.0803603	-0.170339	0.0173582		-0.117984	0.0027589	-0.0790626	-0.115898	-0.15877	-0.0137187
-0.14541	0.0715555	-0.0141905	-0.14244	-0.158356	0.0219109		-0.237428	-0.0623628	-0.00217059	-0.122464	-0.15411	0.175854		-0.0775323	0.0704074	-0.0925023	-0.115204	-0.172364	0.147927
-0.11976	-0.0352319	0.0758281	-0.133712	-0.118915	0.0742903		-0.195877	-0.093829	-0.0597937	0.00605605	-0.0497285	0.223901		-0.121981	0.0349459	0.0194391	-0.216503	-0.224081	0.0565712
-0.132585	-0.0271417	-0.0396242	-0.117943	-0.153314	-0.0996446		-0.112302	0.0148062	0.0507349	-0.121997	-0.0994414	0.103674		-0.0832796	0.0496017	0.00875117	-0.144953	-0.107039	0.0739156
-0.079559	0.0201606	0.0184355	-0.265437	-0.17969	-0.129227		-0.156984	-0.0675842	0.0348091	-0.0935469	-0.114238	0.173236		-0.130005	0.0723403	-0.0666138	-0.185956	-0.109062	0.062561
-0.132585	0.0913613	0.00373577	-0.101208	-0.266689	0.0765752		-0.124217	-0.0929613	0.0357461	-0.0131682	-0.153168	0.131224		-0.130814	-0.0530196	0.0820545	-0.120542	-0.291498	0.1383
-0.17106	0.0455615	0.0125356	-0.156409	-0.147229	0.00428448		-0.194549	-0.145965	0.0134152	-0.0927134	-0.0571022	0.0505729		-0.118911	-0.0264906	0.0198312	-0.137566	-0.22117	0.121175
-0.198437	0.0738092	-0.121793	-0.188079	-0.192024	0.18049		-0.140391	-0.0654282	-0.000132757	-0.0647837	-0.0509067	0.0188127		-0.071573	-0.0904378	0.0433501	-0.183749	-0.15971	0.0451115
-0.0393575	0.0285381	-0.0695734	-0.116127	-0.102376	-0.0466384		-0.209121	-0.113645	-0.0468421	-0.0248526	-0.00888924	0.0816747		-0.101424	-0.0664502	-0.104348	-0.177499	-0.109587	0.0714231
-0.132585	0.0722188	0.0253795	-0.137832	-0.203374	0.101991		-0.14081	-0.0704094	0.00280702	-0.0534421	-0.123945	0.200908		-0.0855746	-0.00414846	0.108103	-0.167581	-0.141902	-0.0207973
-0.000882854	0.0546685	0.0251488	-0.107682	-0.184188	0.0844578		-0.139972	0.00438456	-0.0430163	-0.0293088	-0.124147	0.15434		-0.101424	0.0232741	-0.0589099	-0.151983	-0.139027	0.116882
-0.14541	0.0736646	0.0406402	-0.222466	-0.221454	-0.0555474		-0.183053	-0.088094	0.0327193	-0.0735486	-0.139253	0.0976366		-0.0629189	-0.0353504	0.0245384	-0.124621	-0.120303	0.107796
-0.0923838	0.0145506	-0.0143184	-0.0819667	-0.18548	0.100143		-0.167097	-0.0427104	0.0239299	-0.108251	-0.0570809	0.096641		-0.0361207	0.0313521	-0.123634	-0.142695	-0.110457	0.0020263
-0.158235	0.085562	-0.0185471	-0.131472	-0.0578623	-0.0709462		-0.195877	-0.075237	0.0253708	-0.074058	-0.0616422	0.102502		-0.127447	0.063546	-0.0174372	-0.071625	-0.157593	0.122802
-0.17106	0.0442402	-0.0391803	-0.109058	-0.202268	0.0738157		-0.183471	-0.0147122	0.0426694	-0.0502228	-0.0756976	-0.0120877		-0.11574	-0.041257	0.0124348	-0.195105	-0.158219	0.0836267
-0.14541	0.125312	0.0550013	-0.113705	-0.124204	-0.102625		-0.195186	-0.0495949	-0.0552644	-0.0107225	-0.0622961	0.197917		-0.0658257	0.0240328	0.0952127	-0.14737	-0.151715	0.00860018
-0.211261	-0.0860871	0.165492	-0.103381	-0.186364	0.0310056		-0.139481	-0.0657838	0.0168934	-0.0803843	-0.100262	0.227103		-0.10433	0.00982922	-0.0228018	-0.134971	-0.137292	0.153936
-0.079559	0.0181791	-0.097552	-0.0963059	-0.224931	0.0135797		-0.0981483	-0.0802597	-0.00799262	-0.0233899	-0.0782263	0.264414		-0.103837	0.0106257	0.0459169	-0.193831	-0.112217	0.0330422
-0.132585	0.0760898	0.00815587	-0.063025	-0.0971462	0.0100234		-0.124217	-0.0241785	-0.0699577	-0.115685	-0.0852735	0.0918139		-0.0385339	-0.0752536	-0.0362916	-0.167625	-0.140846	-0.0232071
-0.198437	0.0943403	0.074591	-0.10725	-0.127229	0.125403		-0.181724	-0.00783491	0.112972	-0.180493	-0.0401594	0.191121		-0.101424	0.0372425	0.0778512	-0.141523	-0.14726	0.0255761
-0.198437	-0.0279936	0.0678591	-0.0529482	-0.155997	0.0216409		-0.165768	-0.0703323	0.0445392	-0.052085	-0.134201	0.178188		-0.131095	0.0514304	0.0238733	-0.181253	-0.186242	0.0916604
-0.000882854	0.0650626	0.0335563	-0.17078	-0.138297	-0.0205098		-0.152524	-0.093395	0.020891	-0.0822545	-0.103438	0.0772147		-0.0773809	0.00679585	-0.0533179	-0.150679	-0.19329	0.0420172
-0.0393575	-0.0110803	0.0170634	-0.0339407	-0.188785	0.00667053		-0.253384	-0.00679762	0.0487476	-0.016072	-0.176762	0.0837966		-0.160783	0.0651128	0.0169543	-0.198611	-0.124887	0.067183
-0.0265326	0.00355176	0.0549362	-0.0935876	-0.111258	0.0373773		-0.152524	-0.0551067	-0.018587	-0.00284798	-0.0873438	0.0850385		-0.121981	-0.000426735	0.0409968	-0.120448	-0.235585	0.00691535
-0.079559	-0.0462606	0.069717	-0.150004	-0.254454	0.127483		-0.225714	-0.1596	0.0136394	-0.0293281	-0.117421	0.145974		-0.0621437	0.0526817	0.00311631	-0.141982	-0.126267	0.161177
-0.0137077	-0.0397737	0.12144	-0.184502	-0.262237	0.141817		-0.238539	-0.10347	-0.0208019	-0.0868777	-0.069723	0.172954		-0.0592369	-0.0538535	-0.0398191	-0.11916	-0.099471	0.19347
-0.0923838	0.0106817	0.00305926	-0.174226	-0.182955	0.0717053		-0.21247	-0.0843428	-0.0669909	-0.133136	-0.164821	0.195967		-0.0926239	0.0269199	-0.0364614	-0.111915	-0.183309	-0.0460552
-0.0265326	0.0638368	-0.0289471	-0.15702	-0.140501	0.17514		-0.181032	-0.0372262	0.027839	-0.0431132	-0.0184696	0.0453408		-0.0944075	0.0322238	0.00824141	-0.120768	-0.0623632	0.146633
-0.224086	0.00827023	0.0373213	-0.120006	-0.146244	0.0726267		-0.293607	-0.0992274	0.0993697	-0.0658817	-0.0168907	0.151836		-0.113445	-0.00249627	0.0103771	-0.109827	-0.174745	0.130001
0.0393187	0.0197038	-0.0805216	-0.124713	-0.0926503	0.125465		-0.210031	-0.0386655	-0.0152002	-0.0678803	-0.127903	0.18633		-0.0983711	0.0264682	0.0201024	-0.167766	-0.185638	0.11289
-0.0539092	0.0907343	0.0405369	-0.152843	-0.148828	-0.0488039		-0.236791	-0.0840763	-0.0128095	-0.0140189	-0.10833	0.271493		-0.094868	-0.0266431	0.0189273	-0.117505	-0.162408	0.121195
-0.079559	0.00562222	-0.052137	-0.125102	-0.1133	0.0145269		-0.13928	-0.0820332	-0.0219386	-0.133853	-0.0711847	0.115652		-0.107383	0.0346521	-0.069761	-0.0983659	-0.0731771	0.0924249
-0.079559	0.00992572	-0.00229488	-0.12351	-0.0964729	0.0674652		-0.154545	-0.110968	-0.184396	-0.0952798	-0.0837561	0.14661		-0.0780104	0.0167788	0.0567895	-0.141298	-0.104026	-0.0505603
-0.0923838	0.104264	0.0127301	-0.169015	-0.203527	0.111172		-0.198317	-0.0998863	-0.0394434	-0.0478239	-0.0931692	0.0789941		-0.11511	0.0282375	0.0298578	-0.202207	-0.20024	0.0636015
0.0521435	0.0324464	-0.0800516	-0.153729	-0.180082	0.000787873		-0.16646	-0.0368081	-0.0302297	-0.0649274	-0.0770923	0.0978194		-0.0951827	0.012688	-0.0207123	-0.207726	-0.207661	0.186525
-0.11976	0.0537905	-0.0229083	-0.156608	-0.258309	-0.00610521		-0.183053	-0.00898337	0.0632216	-0.090427	-0.0522021	0.187379		-0.0951827	0.0318554	0.0143423	-0.184429	-0.184883	0.0455979
-0.14541	-0.0221066	0.0313869	-0.185718	-0.17687	-0.0488493		-0.111883	-0.222867	0.0173141	-0.111661	-0.0848914	0.082813		-0.14206	0.080817	-0.0233823	-0.1238	-0.178356	0.137252
-0.0265326	0.0597485	0.122852	-0.208097	-0.112586	0.0697393		-0.194549	-0.0254222	0.0285302	-0.089806	-0.0594174	0.260925		-0.0629189	-0.00597219	-0.0114066	-0.159168	-0.161542	0.197749
-0.11976	0.0506143	0.0280561	-0.12212	-0.240728	0.0157496		-0.138789	-0.00484769	-0.0443839	-0.0422713	-0.0592509	0.0575834		-0.0804236	0.00607363	-0.0112507	-0.146193	-0.150312	0.22731
-0.105209	0.00353915	-0.0413269	-0.0921256	-0.169164	0.128694		-0.251364	-0.0793836	-0.117006	-0.0456406	-0.105506	0.0165548		-0.109796	0.0699193	0.092684	-0.218276	-0.186304	0.088964
-0.211261	0.0881166	0.074793	-0.162264	-0.0978709	0.0902367		-0.180613	-0.14781	0.0155677	-0.0768561	-0.0067769	0.243431		-0.0923091	0.0516325	-0.0621582	-0.172001	-0.163017	0.0553592
-0.0923838	0.0588607	0.0202748	-0.195358	-0.205912	0.0794474		-0.167369	-0.0313946	0.0358303	-0.0287077	-0.0607948	0.133902		-0.112204	0.0598617	0.0904631	-0.168023	-0.0961849	0.169002
-0.0137077	0.0593866	-0.0733266	-0.0974302	-0.238963	0.162695		-0.197206	-0.172293	-0.0981832	-0.122729	-0.10853	0.1042		-0.0330682	-0.00366529	0.0544958	-0.118263	-0.128053	0.191473
-0.198437	0.0204208	-0.0891782	-0.0934587	-0.160078	0.00629307		-0.194767	-0.155423	0.0420855	-0.157446	-0.0274478	0.154087		-0.074165	-0.0564484	-0.0612975	-0.174553	-0.144659	0.0317417
0.0521435	0.0808834	0.0487835	-0.169009	-0.218488	0.189772		-0.0961278	-0.0789882	-0.0112487	-0.0323124	-0.0773484	0.298308		-0.0980896	0.0346419	-0.073718	-0.157214	-0.158815	0.160015
-0.079559	-0.0173403	0.0322614	-0.144784	-0.185592	0.00430447		-0.211142	-0.0602639	0.0449298	-0.116984	-0.0609254	0.11806		-0.145921	0.0703623	-0.00020279	-0.185209	-0.227967	0.131261
-0.132585	0.0711909	-0.0233172	-0.0862408	-0.255117	-0.0241287		-0.14081	-0.0675527	0.0166053	-0.0269738	-0.0229437	0.0940846		-0.0621437	0.0959437	0.03605	-0.153064	-0.152767	0.084046
-0.158235	0.0902083	0.0211191	-0.163003	-0.156887	-0.0139894		-0.112302	-0.106893	0.101518	-0.10576	-0.155279	0.0509162		-0.104494	0.110257	-0.0397254	-0.128235	-0.205104	0.135371
-0.105209	0.00350799	0.0501776	-0.145456	-0.126847	0.117613		-0.125819	-0.03383	-0.0308306	-0.0482952	-0.0118436	0.091278		-0.0828466	0.090029	-0.0626525	-0.155486	-0.190277	0.103926
-0.079559	0.0592313	-0.116304	-0.084992	-0.172977	0.0404872		-0.196296	-0.0729566	0.0721134	-0.112262	-0.178563	0.206776		-0.106889	-0.0284154	-0.0331512	-0.165185	-0.167013	0.0252895
-0.0923838	0.078823	0.098735	-0.183848	-0.120134	0.0812756		-0.125546	-0.033023	-0.00826563	-0.035104	-0.16174	0.0613943		-0.115425	0.0830433	-0.126774	-0.149148	-0.129094	0.218869
0.0393187	0.0703612	-0.068218	-0.10334	-0.140851	-0.00122537		-0.154545	-0.182707	0.0378253	-0.0430621	0.0137539	-0.146669		-0.0980896	0.0799626	0.062232	-0.11615	-0.126982	0.0396393
-0.0539092	0.0778758	0.0427902	-0.131538	-0.229656	-0.0565037		-0.183471	-0.0764785	0.00500412	-0.00659757	-0.0563727	0.186869		-0.0650173	-0.0290545	0.0114668	-0.249868	-0.185974	0.0912636
-0.079559	0.0203949	-0.146869	-0.141495	-0.132148	0.0858634		-0.125127	-0.0930303	0.0765747	-0.070777	-0.118708	0.206423		0.00543655	0.0311223	-0.00843719	-0.15574	-0.174745	0.14709
-0.0923838	0.0406758	-0.0833976	-0.0982141	-0.230802	0.0420895		-0.140391	-0.00954622	0.0712643	-0.125199	-0.123105	0.102738		-0.127132	-0.00699445	0.11082	-0.12037	-0.204611	-0.0526373
-0.14541	0.0439979	-0.0321325	-0.0661926	-0.302168	0.10133		-0.0849045	-0.042055	-0.00298597	-0.0786639	-0.0637996	0.0526044		-0.0947223	-0.00860263	0.127607	-0.155143	-0.227967	0.0118933
-0.0137077	0.0308694	0.131812	-0.097107	-0.134849	0.0877029		-0.138371	-0.179356	0.109751	-0.0572489	-0.0850835	0.0704974		-0.10433	0.063052	0.0548613	-0.146505	-0.107232	0.0932267
-0.14541	0.0417993	-0.0050037	-0.0958632	-0.102506	0.0436756		-0.238539	-0.150655	0.0265188	-0.106259	-0.101774	0.0487667		-0.0925907	0.101466	-0.057646	-0.120123	-0.107193	0.0833555
-0.14541	-0.0142741	-0.012146	-0.0853229	-0.158935	0.152265		-0.137461	-0.0885746	-0.0131405	-0.113893	-0.121338	0.0332337		-0.0569927	-0.0481247	-0.0026331	-0.172024	-0.118255	0.0585943
-0.0923838	0.0347788	0.0319493	-0.172641	-0.13311	0.0138389		-0.23812	-0.0937059	0.0188829	-0.0309455	-0.0228153	0.17884		-0.0837732	-0.0337757	0.0108818	-0.147528	-0.179314	0.0554191
0.0393187	0.00373867	0.0871494	-0.136955	-0.0765105	0.0979664		-0.0970376	-0.0244681	0.025131	-0.00444792	-0.114377	0.0506467		-0.0629189	-0.0273684	-0.0623453	-0.101556	-0.129342	0.0283429
-0.14541	-0.0419843	-0.0677161	-0.17714	-0.191204	0.00730992		-0.266209	-0.0859119	0.0807769	-0.135927	-0.0943227	0.0476179		-0.0569927	0.0335805	-0.0240344	-0.0585017	-0.16521	0.168956
-0.0393575	0.052867	-0.0112498	-0.17286	-0.167388	-0.018142		-0.113413	-0.132585	-0.00272522	-0.00952827	-0.15617	0.0759962		-0.133227	0.0688048	0.00836016	-0.123994	-0.074319	0.0249711
-0.0137077	0.00617912	0.024058	-0.0475652	-0.197908	0.0290037		-0.24056	-0.0725493	0.0566851	-0.0877855	-0.138797	0.205594		-0.0797941	0.0396267	-0.0275501	-0.188886	-0.191004	0.0679112
-0.132585	0.0477754	0.0432803	-0.139462	-0.174574	0.0173936		-0.225714	-0.0375532	-0.126188	-0.0859227	-0.0816536	0.217016		-0.118299	-0.0122091	-0.084098	-0.135312	-0.138264	0.0279237
-0.158235	0.00550439	-0.0056223	-0.154149	-0.168837	-0.0105644		-0.239868	-0.0317037	-0.108864	-0.101662	-0.063476	0.158958		-0.0776957	0.00555741	-0.0343025	-0.161279	-0.158189	0.164826
-0.0137077	0.0873613	-0.0319018	-0.129827	-0.152232	0.0563867		-0.110973	-0.0742536	0.0269254	-0.0723165	-0.11392	0.119194		-0.104179	0.045965	-0.00536088	-0.1513	-0.219644	0.0469434
-0.198437	-0.0279752	-0.115989	-0.0514672	-0.133924	0.0975074		-0.181724	-0.109266	0.00719445	-0.0680609	-0.166878	0.13381		-0.106738	0.0204531	0.000903819	-0.2004	-0.198253	-0.224267
-0.132585	-0.00431463	-0.0134846	-0.201876	-0.183878	0.0791437		-0.195877	-0.0147948	0.0163855	-0.070149	-0.177231	0.108051		-0.113148	0.0455755	0.10707	-0.184195	-0.176512	0.103958
0.0393187	0.01867	-0.0451923	-0.179034	-0.237942	0.124951		-0.095218	-0.0230974	0.0646497	-0.0122145	-0.0507747	0.179676		-0.10433	-0.000720214	-0.0277273	-0.21361	-0.15987	-0.0403835
0.0393187	-0.0272015	0.0577696	-0.141192	-0.124204	0.12977		-0.183053	-0.00864639	0.0087089	-0.0480071	-0.0829682	0.149933		-0.0595516	-0.0454205	0.0766207	-0.175299	-0.0804844	0.190933
-0.0265326	0.0605765	-0.0190275	-0.0672414	-0.105562	0.144069		-0.270396	-0.101869	0.00833764	-0.0257023	-0.147091	0.111876		-0.094868	0.0258261	0.0680004	-0.163885	-0.0834615	0.0741438
-0.0137077	0.103517	0.0927057	-0.156191	-0.219815	0.0882443		-0.181942	-0.0824462	0.0762546	-0.13239	-0.0504504	0.0870441		-0.124888	-0.0730734	0.0202875	-0.147985	-0.193114	-0.00885525
0.158196	0.00642284	-0.0675998	-0.134303	-0.195394	0.0565914		-0.253384	-0.0350053	0.0471359	0.0153017	-0.0616422	0.0658932		-0.104016	0.0381024	-0.0148517	-0.234831	-0.145072	0.0773361
-0.158235	0.0337219	-0.0670213	-0.114268	-0.0820205	-0.0140946		-0.238539	-0.0203742	0.103522	-0.019368	-0.110098	0.214722		-0.112833	0.0683888	-0.0138856	-0.137521	-0.106364	-0.0280096
0.0264938	0.0569756	-0.0986571	-0.20485	-0.144854	0.0325293		-0.195877	-0.0679349	0.00844688	-0.0622928	-0.109268	0.0548165		-0.0475303	-0.0267537	-0.0215713	-0.132401	-0.130515	0.0681022
-0.14541	0.0754953	-0.0635078	-0.0926961	-0.12862	0.00755649		-0.197898	-0.0279101	0.0686804	-0.0148254	-0.0468264	-0.0229209		-0.0951827	-0.00806887	-0.0656516	-0.1755	-0.204607	0.0936454
-0.14541	0.00248302	0.0125681	-0.15394	-0.157258	0.00691458		-0.221946	-0.0581199	0.0701741	-0.0918891	-0.113447	0.111205		-0.10433	0.0118696	-0.0753614	-0.144848	-0.102963	0.0185051
-0.079559	0.0878634	-0.0167211	-0.166676	-0.178697	0.0301982		-0.169809	-0.143865	0.0391051	-0.0532624	-0.0441337	0.15872		-0.142027	0.0614216	-0.00100449	-0.175656	-0.218238	0.00436429
-0.079559	0.044348	-0.0620863	-0.132979	-0.199322	0.0265282		-0.253384	0.0128185	-0.0201797	-0.0299971	-0.102487	0.230529		-0.106889	-0.0754515	-0.0734798	-0.154427	-0.287123	0.125455
-0.0265326	0.0529682	-0.00653283	-0.172427	-0.141662	0.0480257		-0.125127	-0.0765639	0.057551	-0.115685	-0.0161847	0.0792832		-0.133406	0.0260009	0.0107612	-0.121505	-0.224774	0.0911842
0.0393187	0.0729729	0.0311932	-0.213233	-0.235554	-0.0505311		-0.251364	-0.154863	0.00764522	-0.124713	-0.178562	0.132071		-0.121666	0.0340837	0.0895991	-0.0706708	-0.114734	0.0289406
0.0393187	0.0590384	0.0278521	-0.258525	-0.143201	0.020648		-0.2361	-0.0696028	-0.000541713	-0.0550443	-0.0902632	0.019559		-0.0828466	-0.0192122	-0.019849	-0.232906	-0.153461	-0.0339399
-0.185612	0.00319999	-0.114479	-0.101412	-0.0728927	0.0452243		-0.167788	-0.0623964	0.0592559	-0.100099	-0.0661559	0.0241234		-0.0919944	0.0153391	-0.0060477	-0.178604	-0.125394	0.0238852
-0.14541	-0.0438161	-0.10027	-0.106115	-0.19621	0.0180339		-0.251364	-0.093945	-0.0223166	-0.03263	-0.102924	0.0572844		-0.0629189	0.0143064	-0.0521784	-0.252996	-0.189598	0.0355417
-0.0667341	0.0460892	-0.0622378	-0.105341	-0.149209	0.0683427		-0.266628	-0.09235	0.0728854	-0.196493	-0.053969	-0.0343258		-0.06036	0.0371067	-0.107609	-0.174623	-0.220089	0.156342
-0.0923838	0.015764	0.0598096	-0.213702	-0.244907	0.0752447		-0.140391	-0.123702	0.0191935	-0.0533338	-0.0441337	0.074515		-0.0780104	0.0877499	0.0251694	-0.125457	-0.189064	0.0678036
-0.158235	0.0662435	-0.0107207	-0.132228	-0.190504	0.0575087		-0.167788	0.0125687	-0.0356937	-0.0415251	-0.132578	0.137147		-0.069193	0.0675466	-0.0082147	-0.178148	-0.133553	0.0975692
-0.14541	0.0225564	0.0471692	-0.112349	-0.160908	0.110828		-0.139699	-0.139861	-0.0657703	-0.0900859	-0.03206	0.173572		-0.0712914	0.0519498	0.015656	-0.167332	-0.196394	0.143431
0.0393187	0.0471768	-0.0538769	-0.154513	-0.211167	-0.0187157		-0.266209	-0.0174641	0.0522811	-0.0683683	-0.0327325	0.0520864		-0.13628	0.108109	-0.00154076	-0.149781	-0.0580718	0.0146387
-0.185612	-0.038878	0.0432588	-0.151234	-0.191151	0.0723084		-0.0545769	-0.119794	0.00577166	-0.0365764	-0.0775878	0.142599		-0.104016	-0.00989986	0.0950806	-0.134869	-0.16892	0.0706577
-0.079559	-0.00964184	-0.0216507	-0.133615	-0.27067	0.0284245		-0.225714	-0.102324	0.0400429	-0.0421604	-0.0997231	0.145214		-0.0921302	0.0160013	0.0540154	-0.235736	-0.245573	0.0273266
-0.079559	0.00545821	-0.0126151	-0.176467	-0.103384	0.139594		-0.155655	0.0475026	0.0804247	-0.1239	-0.08335	0.167672		-0.139153	0.0495628	-0.101057	-0.218612	-0.18409	0.112766
-0.079559	-0.0153071	0.0316578	-0.0672475	-0.0920924	0.140556		-0.224385	-0.16316	0.00200821	-0.125665	-0.150053	0.11391		-0.0852598	0.00629792	-0.017228	-0.137386	-0.242476	0.0988788
-0.132585	0.0113119	-0.123181	-0.0979831	-0.28273	0.00800647		-0.225714	-0.047576	0.112299	-0.0684122	-0.120753	0.209515		-0.0951827	0.0232741	-0.0431886	-0.153622	-0.0996035	0.122003
-0.0923838	0.0106797	-0.052022	-0.196187	-0.0574953	0.12135		-0.169809	-0.131015	0.0191001	-0.181141	-0.0843527	0.242504		-0.130814	-0.0513433	-0.132467	-0.12771	-0.230344	0.00749833
-0.079559	-0.023873	0.0387233	-0.135436	-0.247588	-0.0754823		-0.139699	-0.0271107	-0.0245409	-0.0448327	-0.0826443	0.0136658		-0.0894023	-0.021748	0.0141958	-0.156044	-0.134367	0.0193238
-0.14541	-0.0110041	-0.128084	-0.0995809	-0.197813	-0.0426316		-0.142411	-0.100763	-0.0364176	-0.183652	-0.109291	0.156594		-0.0740137	0.00463016	0.0752136	-0.187612	-0.0897319	-0.0119916
-0.132585	0.0755122	0.0217007	-0.147859	-0.130328	0.0965436		-0.182361	-0.0223626	-0.0409471	-0.0545853	-0.0598363	0.0612497		-0.0918155	-0.0126812	0.0382871	-0.0735043	-0.198304	0.128085
-0.172787	0.0809507	-0.0446004	-0.200292	-0.130328	0.0109675		-0.153635	-0.110286	0.0483015	-0.054114	-0.0705835	0.128605		-0.0475303	0.111738	-0.105945	-0.0945423	-0.133174	0.174962
-0.0265326	0.0301263	0.0783115	-0.0613516	-0.144592	0.131455		-0.167369	-0.0791513	-0.0792582	-0.0449357	-0.0943032	0.131203		-0.11267	0.0258937	-0.0425725	-0.193434	-0.12176	0.110542
-0.132585	-0.0486302	-0.100274	-0.201079	-0.158876	-0.00361701		-0.14081	-0.0825583	0.0231063	-0.0662666	-0.0537669	0.203347		-0.0595516	-0.00428478	0.00447773	-0.125418	-0.1221	0.285533
-0.0137077	-0.00337851	-0.00963512	-0.033429	-0.0590818	0.145486		-0.166879	-0.0673044	-0.0593975	-0.052631	-0.0363613	0.137904		-0.122296	-0.00277238	0.0589171	-0.14463	-0.1983	0.114119
-0.0393575	0.0431163	0.107771	-0.120424	-0.162572	0.0246745		-0.194767	-0.0120741	0.020324	0.0118017	-0.0633222	0.168274		-0.0390275	-0.100885	0.0227262	-0.181314	-0.115898	0.0504943
-0.0539092	-0.0344177	-0.0044272	-0.13494	-0.155395	-0.030098		-0.223967	-0.0284545	-0.035149	-0.0560841	-0.103369	0.0966129		-0.0720666	0.0129872	0.0703386	-0.202784	-0.0412687	0.104486
0.0264938	-0.0222648	-0.042834	-0.0925891	-0.168298	0.0800947		-0.113413	-0.0834019	0.0739893	-0.00760968	-0.0949188	0.0465085		-0.139962	0.0348659	-0.0132747	-0.150099	-0.0841989	-0.00908299
0.0393187	0.0444436	0.0215425	-0.0901461	-0.137348	0.0541432		-0.210031	-0.0556174	-0.000229134	-0.10559	-0.0153503	0.0620307		-0.0980896	0.0485641	-0.0331271	-0.167646	-0.219368	-0.033224
0.0264938	-0.0209034	-0.106469	-0.149478	-0.163813	-0.15227		-0.124217	-0.0809617	0.0624849	-0.0490777	-0.100812	-0.0311787		-0.0626041	-0.044907	-0.0171185	-0.150059	-0.161152	0.0350418
-0.132585	0.0514645	0.0515427	-0.222218	-0.117195	0.0298948		-0.21045	-0.109051	-0.0160663	-0.0531044	-0.163168	-0.0390076		-0.136561	0.0393268	0.00322194	-0.0718513	-0.146584	0.123159
-0.0137077	-0.0338204	-0.135572	-0.0936852	-0.130565	0.0719556		-0.138371	-0.150099	0.0611269	-0.0686656	-0.0633094	0.103467		-0.10433	-0.0269817	-0.0678391	-0.0876122	-0.0962873	0.0428074
-0.0923838	0.143397	0.02365	-0.132634	-0.192254	0.0524154		-0.0575072	-0.0738406	-0.0219925	-0.0402106	-0.0782036	0.206511		-0.0624584	0.0590327	-0.187501	-0.156375	-0.16801	0.164837
-0.0265326	-0.00985794	-0.0897835	-0.0917509	-0.244433	-0.0528979		-0.167788	-0.0821594	-0.00418378	0.0131807	-0.101327	0.170647		-0.0865287	0.000879744	0.0342913	-0.0996437	-0.171498	0.0990645
-0.0265326	-0.000260585	0.0195859	-0.201918	-0.133051	0.0765659		-0.198317	-0.0504001	0.0196638	-0.100297	-0.0936271	0.218351		-0.0804236	0.0699487	-0.0157002	-0.146412	-0.147574	0.007964
-0.0923838	0.0432127	0.078279	-0.103583	-0.119773	0.0658791		-0.21247	-0.135823	-0.0747547	-0.0807751	-0.16364	0.0406891		-0.142027	0.022412	0.0107986	-0.174743	-0.194506	0.0148176
-0.0137077	-0.00320459	0.0393583	-0.100066	-0.12187	-0.0865799		-0.265517	-0.0558769	0.0654622	-0.0653738	-0.104564	0.214756		-0.089717	-0.044325	-0.0374624	-0.103732	-0.111838	0.180941
-0.079559	-0.0764181	-0.0436088	-0.10779	-0.160259	-0.012404		-0.153635	-0.0622253	-0.0547608	-0.0108272	-0.040442	0.106252		-0.0980564	0.0218568	-0.0208437	-0.264741	-0.21174	0.210628
-0.132585	0.0155742	0.0115521	-0.0508414	-0.187697	0.0179256		-0.182634	-0.100872	0.0276752	-0.0452376	-0.0620143	0.193689		-0.047845	0.0261647	0.00604447	-0.167241	-0.122845	0.0393686
-0.000882854	0.0345245	0.0909134	-0.186033	-0.219272	0.0656032		-0.21247	-0.0230194	0.0541773	-0.132546	-0.0530998	-0.00940587		-0.112833	0.0479884	-0.0133379	-0.176158	-0.106385	0.0887126
-0.17106	0.0537336	0.0396104	-0.0424558	-0.161447	0.22319		-0.211561	0.0428027	0.0410194	-0.0100423	-0.120609	0.00758221		-0.11313	0.113397	-0.0607921	-0.127182	-0.282415	0.164726
-0.079559	0.0928044	0.00281153	-0.178643	-0.0695831	0.122105		-0.194549	-0.0701899	0.054033	-0.0895496	-0.0950693	0.0817511		-0.145709	0.0189661	0.0322216	-0.131575	-0.147167	0.219648
-0.0667341	0.0806105	0.00939101	-0.0958576	-0.167511	0.0338588		-0.153635	-0.0552153	0.0376377	-0.0178637	-0.132873	0.180816		-0.0629189	0.0338554	-0.0294507	-0.238273	-0.141646	0.0394885
-0.14541	0.121276	0.00705516	-0.0858814	-0.121942	0.0416886		-0.139062	-0.164193	0.0297048	-0.0327073	-0.205775	0.0145701		-0.0951827	0.0343254	-0.129906	-0.092822	-0.173196	0.0647219
-0.224086	0.133034	0.114455	-0.192943	-0.139092	0.0516171		-0.195877	-0.113209	0.0439585	0.0298413	-0.023932	0.255634		-0.106907	0.0212968	-0.0156494	-0.133226	-0.197761	0.145637
-0.0265326	0.0265246	-0.0441282	-0.196083	-0.23815	0.134486		-0.2361	-0.0270782	-0.0234657	-0.0198832	-0.0534118	0.125363		-0.0598664	0.0200034	0.113964	-0.0835847	-0.139925	0.1492
0.0264938	-0.0525919	0.0137833	-0.184407	-0.161027	0.107788		-0.0981483	-0.0916809	0.0753548	-0.0625451	-0.0580694	0.223677		-0.0831614	0.0381127	0.00165948	-0.0911844	-0.126065	0.112435
-0.198437	0.0731999	-0.0478263	-0.149345	-0.0682288	0.0146162		-0.153216	0.00106993	-0.0998038	-0.0290926	-0.0274103	0.286591		-0.0918155	0.0386305	0.0163825	-0.122805	-0.167243	0.0274374
-0.132585	0.0573111	-0.16917	-0.110493	-0.199368	0.086545		-0.0849045	-0.131417	0.0328865	-0.101313	-0.00180856	0.114501		-0.101457	0.0377948	-0.0571558	-0.237547	-0.0837352	0.0797749
-0.0265326	0.008204	-0.0407198	-0.0690047	-0.12747	0.079272		-0.14283	-0.0637059	0.00228189	-0.0355449	-0.206196	0.174528		-0.0988648	0.0369688	-0.146023	-0.15621	-0.220209	0.0641573
-0.158235	-0.0250265	0.00827451	-0.0980131	-0.217868	0.126222		-0.255132	-0.0652601	0.0273296	-0.0532186	-0.115608	0.0823257		-0.130635	-0.000402343	0.0289006	-0.145736	-0.113964	0.164274
-0.14541	-0.0229475	-0.0513321	-0.0948594	-0.230056	0.104627		-0.210031	-0.0350656	0.0302469	-0.113776	-0.101516	0.195327		-0.0982353	-0.00898734	-0.0104572	-0.18106	-0.145188	-0.005888
-0.0393575	0.0592086	0.0251937	-0.0800901	-0.16618	-0.0219646		-0.185492	-0.1515	-0.0235565	-0.103996	-0.174724	0.140216		-0.00963733	0.0348792	0.00220935	-0.130989	-0.202898	0.136417
-0.132585	0.00807378	0.0588397	-0.138446	-0.0948613	0.122107		-0.156984	-0.16116	0.0172882	-0.0313922	-0.11473	0.102875		-0.133227	0.0222841	0.092183	-0.100455	-0.189038	0.127326
0.10517	0.0468405	0.0338973	-0.154214	-0.174384	0.0319383		-0.210031	-0.0666256	0.0482923	-0.0838151	-0.0505934	0.111748		-0.136246	0.0684701	0.00071658	-0.0941511	-0.184385	0.0461187
-0.0265326	-0.0098345	-0.021473	-0.163221	-0.16049	0.129089		-0.21045	-0.0251355	0.00144708	0.0250136	-0.0895168	0.0599296		-0.124225	0.0730946	-0.0160502	-0.149815	-0.149421	0.15813
-0.0393575	-0.0162118	-0.0645377	-0.0564562	-0.170089	-0.108463		-0.195877	-0.128307	-0.109925	-0.0879733	-0.135274	0.12541		-0.09855	0.0478848	0.0747542	-0.177003	-0.149275	0.0900801
-0.0667341	0.0230258	-0.0584715	-0.0788172	-0.140224	0.0459844		-0.181032	-0.130468	-0.0818881	-0.0403	-0.135109	0.151981		-0.0918155	0.000678594	0.00132487	-0.158641	-0.110103	0.0323113
-0.198437	0.0701409	0.0488127	-0.0509702	-0.163479	0.0528432		-0.183471	-0.0966023	-0.0452078	-0.0732648	-0.0203878	0.041496		-0.069193	-0.025052	0.0372242	-0.228063	-0.220491	0.0653908
-0.079559	0.0688829	0.0341704	-0.175276	-0.183027	-0.0754286		-0.225295	-0.105655	-0.0359503	-0.0774398	-0.0581156	0.133003		-0.00676369	0.0541153	0.0384733	-0.20387	-0.105636	0.141216
-0.0137077	0.0342081	0.0328687	-0.0942885	-0.104862	-0.0516496		-0.181032	-0.0758005	-0.0112548	-0.038237	-0.0595326	0.188028		-0.0655109	-0.0161872	0.00769395	-0.179133	-0.0923211	0.165298
-0.0667341	0.0249611	0.013632	-0.0738536	-0.253142	-0.00296444		-0.154963	-0.126752	0.00723911	-0.0937654	-0.1035	0.15694		-0.133373	-0.0276199	-0.0457231	-0.200249	-0.258304	0.137604
-0.0137077	-0.0424884	0.00448091	-0.167945	-0.190373	0.100438		-0.139481	-0.145312	-0.0494673	-0.101972	-0.105072	0.061743		-0.124719	-0.0114963	0.0889038	-0.184148	-0.144264	0.0747723
-0.000882854	0.0125922	-0.106567	-0.116368	-0.139386	0.155054		-0.253384	-0.136673	0.00542608	-0.135198	-0.00073147	0.0259367		-0.130499	0.0337208	-0.0146446	-0.12397	-0.185046	0.101245
-0.079559	0.0376086	-0.110146	-0.0889082	-0.167341	0.263823		-0.16848	-0.0932891	-0.0732182	-0.117487	-0.0676478	0.0731253		-0.142835	-0.0248745	-0.0190288	-0.166231	-0.19848	0.0975809
-0.079559	0.0982629	0.0489993	-0.121323	-0.234623	-0.00675911		-0.255132	-0.0224724	0.0346371	-0.0884166	-0.029357	0.117075		-0.101109	0.01327	-0.0206266	-0.167538	-0.132595	-0.0238233
-0.0667341	-0.00747202	-0.00866149	-0.121671	-0.140533	-0.0660284		-0.0554867	-0.107385	0.0141817	-0.0817785	-0.108535	0.104636		-0.125663	0.0258487	-0.0435792	-0.183519	-0.211393	0.12395
0.0264938	0.00883658	0.00215029	-0.0813053	-0.167018	-0.0909336		-0.16848	-0.0930499	0.0242505	-0.102908	-0.157743	0.152714		-0.103555	0.0698184	0.0075282	-0.140143	-0.188316	0.215848
-0.172787	0.023048	-0.0643269	-0.0978972	-0.201298	0.193814		-0.183053	-0.0913803	-0.0013805	-0.0506533	-0.132819	0.143908		-0.112518	-0.0797313	-0.0270988	-0.0795121	-0.141321	-0.0344991
-0.132585	0.0127101	0.0752947	-0.113786	-0.15201	-0.144134		-0.140391	-0.0398963	-0.025408	-0.105163	-0.0508078	0.138903		-0.0983711	0.0407272	0.0604649	-0.13602	-0.169709	0.0830078
-0.079559	0.0482985	0.022417	-0.168659	-0.169684	-0.00925844		-0.168899	-0.0654771	-0.0277524	-0.0584727	-0.151936	0.164786		-0.071573	-0.00161417	-0.0221372	-0.152297	-0.12314	-0.00810827
-0.106936	0.0597808	-0.0432436	-0.127196	-0.104742	0.083768		-0.253384	-0.0785882	0.0421766	-0.0730798	-0.0677737	0.098898		-0.0598664	-0.0059354	-0.0496543	-0.0937836	-0.156513	-0.0244795
-0.172787	0.0251458	0.0632224	-0.142264	-0.143052	0.0253113		-0.193857	-0.0359519	0.020387	-0.0592243	-0.0683169	0.131112		-0.124573	-0.0392297	0.0619958	-0.192172	-0.109796	-0.00895066
-0.185612	0.0391312	-0.0604566	-0.12358	-0.182503	0.0416984		-0.237428	-0.0253609	0.0138866	-0.07447	-0.100764	0.1689		-0.131129	0.0316596	-0.00181328	-0.157666	-0.221272	0.0918853
-0.0137077	0.0280938	0.0411922	-0.173156	-0.266842	0.0199299		-0.124217	-0.224435	0.053461	-0.0808419	-0.102285	0.106241		-0.110571	0.0266657	-0.00518803	-0.129753	-0.206744	0.194212
-0.0667341	0.0799872	-0.0977251	-0.0547099	-0.142228	0.0891034		-0.225295	-0.0324441	0.0277554	-0.103932	-0.120774	0.17554		-0.0865287	0.0157222	-0.0626006	-0.212672	-0.149677	-0.00696818
-0.079559	0.0463794	-0.077693	-0.0575805	-0.146395	0.0113521		-0.166879	-0.0295268	-0.0163135	-0.141833	-0.134344	0.0698114		-0.0918155	0.0135125	-0.0448146	-0.199304	-0.145276	0.117019
-0.0667341	0.0732832	0.00650891	-0.0709054	-0.241713	-0.0758802		-0.0849045	-0.0503559	-0.0883187	-0.0414072	-0.0480116	0.117478		-0.149076	0.0298777	-0.0303497	-0.0710869	-0.168288	0.102962
-0.14541	0.0313822	0.0942587	-0.0883043	-0.177932	0.0905509		-0.154054	-0.105036	-0.0161095	-0.0694255	-0.11703	0.175365		-0.0598664	-0.0213821	-0.0636782	-0.146051	-0.173298	0.0786418
0.0264938	-0.044364	0.0188586	-0.186078	-0.208275	0.0640346		-0.183053	0.0146947	0.0448327	-0.0679709	-0.118629	-0.0263905		-0.0657925	0.0874231	-0.064943	-0.161032	-0.0997714	-0.0259078
-0.0137077	-0.137342	-0.0629874	-0.132716	-0.0694874	0.083329		-0.111883	0.0131791	-0.0639476	-0.0996576	-0.150251	-0.00844698		-0.0707978	0.0772075	0.0113012	-0.158123	-0.15093	0.138981
-0.0265326	-0.0271889	0.0401718	-0.218551	-0.0884076	0.00343279		-0.16848	-0.0765225	-0.110808	0.0263012	-0.0628588	0.0909507		-0.0889418	0.0125998	-0.0182827	-0.150481	-0.164968	0.0202543
0.0393187	-0.0579444	0.0588725	-0.166126	-0.145805	0.00652534		-0.198317	-0.173189	-0.00176117	-0.153958	-0.106232	0.171296		-0.119107	0.04618	-0.0626786	-0.146958	-0.127392	0.0618968
-0.14541	0.0377467	-0.0265422	-0.150508	-0.111924	0.219734		-0.14283	-0.0240863	-0.0465397	-0.0783166	-0.0731804	0.0679735		-0.069193	0.0366331	-0.0536846	-0.117352	-0.0855247	0.0451783
-0.0667341	0.0853293	-0.110064	-0.15975	-0.086572	0.126064		-0.207793	-0.179099	0.0168094	-0.0527068	-0.12287	0.147594		-0.0624584	0.0559669	-0.0067506	-0.134078	-0.207547	0.0687887
-0.079559	-0.007919	0.00869099	-0.144299	-0.175602	0.0207784		-0.153635	-0.107012	-0.022109	-0.0576745	-0.129594	0.130667		-0.100188	0.0547169	-0.0594804	-0.16113	-0.116246	0.107051
-0.0667341	0.0774152	-0.0945899	-0.233	-0.132887	0.124388		-0.0828841	0.00689242	-0.067807	-0.0842922	-0.103637	0.0378187		-0.142027	-0.0111281	-0.063161	-0.0889211	-0.0844062	0.101542
-0.0923838	0.0587952	-0.101732	-0.191467	-0.130479	0.0893757		-0.210031	-0.0775359	-0.042514	-0.0633189	-0.101071	0.11525		-0.12454	-0.0600565	-0.0115503	-0.138516	-0.118569	-0.0280456
0.092345	0.125216	0.0209483	-0.0433132	-0.105457	-0.00701973		-0.127147	-0.131092	0.0846612	-0.0637045	-0.0701464	0.1119		-0.101424	-0.0422715	-0.0587386	-0.116463	-0.102474	0.18331
-0.000882854	-0.00339858	0.0508893	-0.146888	-0.223078	0.0030107		-0.224385	-0.0177429	0.0815149	-0.0744133	-0.043906	0.0909196		-0.107204	-0.0231189	0.0499728	-0.180254	-0.225545	-0.00639108
0.0393187	0.0556174	-0.0448704	-0.153236	-0.233179	0.145247		-0.239868	-0.0377669	0.079047	-0.0397025	-0.131685	0.175677		-0.121981	0.0733073	-0.0614444	-0.150915	-0.221272	0.0467297
-0.132585	0.124351	-0.00221169	-0.242712	-0.165688	0.00265553		-0.169809	-0.0547274	0.0709523	-0.0255205	-0.176762	0.125987		-0.0918155	0.0413144	-0.0674878	-0.171561	-0.114873	0.0358782
-0.14541	0.0578877	0.0663151	-0.149009	-0.196414	0.0287264		-0.23812	-0.0444449	0.0186136	-0.0712936	-0.099776	0.167004		-0.0683846	-0.0147513	0.0658349	-0.168883	-0.199794	0.0929519
-0.0923838	0.0336259	0.0888049	-0.0857021	-0.139943	0.0912293		-0.23812	-0.0334767	0.115177	-0.127109	-0.155378	0.197444		-0.0658257	0.00600042	-0.0203299	-0.152749	-0.138264	-0.0273274
-0.0265326	0.0720633	0.0345265	-0.12683	-0.231976	0.120611		-0.210031	-0.00989542	0.0367647	-0.018506	-0.00308565	0.0526175		-0.0749403	0.0883653	0.019893	-0.171196	-0.103105	0.0268361
-0.198437	0.0158833	-0.0154796	-0.100282	-0.163918	0.125		-0.24056	-0.0855172	0.0636212	-0.0576241	-0.032566	0.0563727		-0.100963	0.0614525	-0.0868803	-0.137553	-0.139108	0.0205445
-0.0137077	-0.00249221	-0.0233098	-0.204509	-0.174303	0.0969967		-0.112302	-0.102382	0.0448841	-0.0584528	-0.0596991	0.00131218		-0.109303	0.0903976	-0.0466879	-0.11787	-0.106363	0.151373
-0.132585	0.0385937	-0.0539746	-0.0924171	-0.158239	-0.0103509		-0.166879	-0.0577046	0.0252741	-0.0975588	-0.0442503	0.104958		-0.121981	0.0305075	0.0624934	-0.189882	-0.17179	0.194999
-0.132585	0.0305399	-0.0182862	-0.129771	-0.134093	0.18991		-0.168899	-0.0712881	0.0630599	-0.124945	-0.136606	0.00778278		-0.10433	-0.0205483	-0.126743	-0.169718	-0.0978907	0.0966461
-0.0265326	0.0621857	-0.0197757	-0.186865	-0.194425	0.0646458		-0.125127	-0.161381	-0.00601043	-0.0380839	-0.0912836	0.133507		-0.136876	0.0611161	-0.0517091	-0.204479	-0.247899	-0.0350544
0.0264938	0.0636774	0.0186512	-0.123557	-0.19653	0.162093		-0.181032	0.0116804	0.0130798	-0.093969	-0.0955468	0.0785911		-0.071573	0.0244328	-0.0788648	-0.112035	-0.184711	0.0129023
-0.0667341	0.0949761	0.0320625	-0.16841	-0.1593	0.106366		-0.168061	-0.0477316	0.0122861	-0.125258	-0.133392	0.132481		-0.107053	-0.0232171	-0.054626	-0.234955	-0.0962866	0.172161
-0.0923838	0.00490163	0.0342584	-0.140523	-0.146631	0.0528997		-0.111392	-0.039779	0.00795897	-0.0709078	-0.070428	0.0601387		-0.101738	-0.0048652	0.0130414	-0.109936	-0.132147	-0.0164776
-0.158235	-0.0411324	0.0214445	-0.133872	-0.121177	0.0608187		-0.154963	0.0254745	0.0484159	-0.0912481	-0.114652	0.256004		-0.104016	0.0542711	0.0107452	-0.245547	-0.0914885	0.0342173
-0.0393575	0.0399198	-0.0268978	-0.137586	-0.158817	0.0833269		-0.167788	-0.0510826	0.0615441	-0.0474799	-0.087423	0.109931		-0.0977416	0.111891	0.0262777	-0.13487	-0.223547	0.0125524
-0.079559	0.0344594	0.0386615	-0.211957	-0.0682288	0.111046		-0.151614	-0.0982405	0.00472237	-0.148511	-0.140045	0.00374043		-0.074165	0.0811837	0.120276	-0.172747	-0.265718	0.0536783
-0.0265326	0.0182937	-0.00245656	-0.158326	-0.207448	0.034201		-0.181724	-0.0244422	-0.0469652	-0.092643	-0.109635	0.129311		-0.106278	-0.00573403	0.0198542	-0.131644	-0.165951	0.118938
-0.0393575	-0.0341721	-0.138554	-0.14046	-0.0711025	-0.0664558		-0.253803	-0.0493628	-0.0432748	-0.0886353	-0.0758756	0.222297		-0.109796	0.0109247	0.0512576	-0.0943858	-0.197381	0.120519
-0.132585	0.0629008	0.0272746	-0.104363	-0.15201	0.0214102		-0.0413331	-0.11627	0.0599173	-0.0507437	0.0152599	0.0854917		-0.139647	0.0109874	0.133595	-0.129805	-0.161107	0.0688123
-0.198437	-0.0265669	-0.0106686	-0.175768	-0.0710347	-0.0287642		-0.138371	-0.0705583	-0.0750289	-0.067917	-0.0932903	0.0133738		-0.0951827	0.0441685	-0.184593	-0.196263	-0.161444	0.0607757
0.092345	0.0757773	0.0203258	-0.0972453	-0.201145	0.0698937		-0.124217	-0.0594649	0.0517508	-0.10966	-0.0871946	0.0131691		-0.127132	-0.0316592	0.0205138	-0.133119	-0.194348	0.114382
-0.0137077	0.00208542	0.0251195	-0.123649	-0.208163	-0.015653		-0.239868	-0.0470706	-0.00707558	-0.0426865	-0.135471	0.0104023		-0.0921302	-0.116434	0.0165639	-0.162412	-0.152499	-0.085305
-0.132585	-0.0342362	0.0669346	-0.119992	-0.174274	-0.0726335		-0.181942	-0.0309934	6.45239e-05	-0.137001	-0.0948413	0.135908		-0.105123	-0.0414047	-0.0488411	-0.184359	-0.10419	0.137902
-0.0923838	0.126198	0.0260203	-0.130561	-0.122499	0.16138		-0.21045	-0.0431579	-0.0320944	-0.101145	-0.107545	0.0842974		-0.118911	0.0908422	0.0195799	-0.143342	-0.140839	0.123005
-0.079559	0.0649806	-0.0314644	-0.160819	-0.288601	0.14441		-0.253384	-0.0580235	-0.0339609	-0.133549	-0.0688305	-0.00680629		-0.11029	-0.0244689	-0.0245208	-0.165532	-0.246238	0.0738534
-0.0667341	0.0383833	0.0143469	-0.100405	-0.243929	0.0820861		-0.110973	-0.00796784	0.00803701	-0.0587537	-0.0973959	0.18319		-0.0857203	-0.0416467	0.0447482	-0.108884	-0.164186	-0.0234335
-0.0667341	0.0466094	0.0400835	-0.0821104	-0.156089	0.0459421		-0.208011	-0.0873878	0.0172276	-0.126581	-0.123907	0.179108		-0.140243	-0.0400749	0.094974	-0.167216	-0.226411	0.0636019
-0.0265326	-0.0791666	-0.00605854	-0.162816	-0.133891	-0.0382481		-0.198317	-0.120452	-0.0247606	-0.128851	-0.176517	0.128196		-0.0624584	0.0600029	-0.0755659	-0.143039	-0.258936	0.103835
-0.132585	0.0212312	0.0168263	-0.219856	-0.223604	0.00360132		-0.181032	-0.0079131	-0.0658904	-0.178509	-0.0498569	0.0742918		-0.0983711	-0.0687936	-0.0344123	-0.103954	-0.185595	0.119553
-0.0265326	-0.00702629	-0.036903	-0.151304	-0.05712	-0.135938		-0.111191	-0.0570584	0.0205941	-0.0622085	-0.134495	0.0755348		-0.110589	-0.0873628	0.0629159	-0.158052	-0.183374	0.0544814
-0.0923838	0.10987	0.0838363	-0.0647181	-0.100657	0.195551		-0.153635	-0.0604855	-0.0296174	-0.077567	-0.129521	0.0817709		-0.100963	0.0378417	0.0219764	-0.128393	-0.207847	-0.0443899
-0.079559	0.0783109	-0.032136	-0.0840445	-0.144921	-0.00203912		-0.114322	-0.0883683	0.0121229	-0.0398798	-0.0792034	0.0270652		-0.101738	0.0291193	0.00721533	-0.170855	-0.118528	0.141785
-0.11976	0.0380223	0.00787227	-0.0930324	-0.115772	0.00698616		-0.140391	-0.204959	0.0825545	-0.030139	-0.147091	0.113749		-0.100648	0.128977	-0.0525881	-0.191171	-0.163485	0.10956
-0.0923838	0.047659	0.0255324	-0.116634	-0.167481	0.0485685		-0.110973	-0.0748619	0.0328629	-0.205727	-0.105072	0.101249		-0.127447	0.0316924	-0.0119398	-0.096751	-0.125759	-0.0273012
-0.198437	0.0696152	0.0122419	-0.151097	-0.197205	-0.096466		-0.16848	-0.122332	0.0641859	-0.0634578	-0.140583	0.181403		-0.0629189	0.00822777	0.0100497	-0.170519	-0.1061	0.211001
-0.0137077	-0.065688	0.125494	-0.105662	-0.241444	0.0351233		-0.267957	-0.0343884	0.020783	-0.00540358	-0.0780242	0.231768		-0.118445	0.0183734	-0.0460838	-0.197904	-0.0444305	0.140368
0.0521435	0.0851592	0.0256071	-0.10516	-0.17836	-0.0876877		-0.154963	-0.13403	0.0432985	-0.116381	-0.155378	0.132063		-0.134496	0.0407496	-0.0705021	-0.236556	-0.169989	0.0569277
-0.132585	0.0634774	0.000834461	-0.186215	-0.184626	-0.0588903		-0.124217	-0.0883201	0.00058526	-0.100228	-0.0651719	0.177146		-0.094868	0.0905138	0.00387598	-0.142374	-0.202088	0.0559598
-0.0667341	0.0543927	-0.00906672	-0.132474	-0.152804	0.257171		-0.21045	-0.192893	0.000596443	-0.0238029	-0.0120129	0.0622937		-0.107383	0.0124567	-0.0653119	-0.0990771	-0.132552	0.0897747
-0.0137077	0.120284	-0.0176061	-0.186851	-0.146575	0.00373662		-0.283221	-0.191622	-0.0325628	-0.0281526	-0.0939004	0.157939		-0.112204	0.0822747	0.110634	-0.155547	-0.163825	-0.0263753
-0.079559	0.0401179	-0.013406	-0.157653	-0.137573	0.134615		-0.153216	-0.0879192	-0.00399166	-0.0404053	-0.195621	0.206268		-0.0865287	-0.00358242	-0.0362898	-0.0966889	-0.0758938	0.131248
-0.132585	0.00299169	0.053056	-0.196833	-0.235319	0.109964		-0.170228	-0.0227569	0.0272016	-0.138005	-0.182667	0.101128		-0.0980896	-0.00484813	-0.0267233	-0.160334	-0.133663	0.0667387
0.0393187	-0.00849157	-0.0953421	-0.0587828	-0.161019	0.215041		-0.0849045	-0.12648	0.0704022	-0.0760325	-0.136851	0.220186		-0.0834761	0.0845989	-0.00423412	-0.126552	-0.206459	0.0991227
-0.211261	-0.0715345	-0.0800887	-0.142654	-0.13226	0.0388912		-0.196296	-0.00843904	0.0609845	-0.0371328	-0.107233	0.155805		-0.0895205	0.0773403	0.0316809	-0.161677	-0.195847	0.0922763
-0.105209	-0.0650809	-0.0926042	-0.120572	-0.0615473	0.153835		-0.21247	-0.040318	0.0557406	-0.0675619	-0.100192	0.104608		-0.0926239	0.0354106	-0.0524991	-0.145707	-0.167455	0.198858
-0.0265326	0.0512069	-0.000461974	-0.146299	-0.087345	-0.0412059		-0.13928	-0.0326125	0.0587126	-0.0902159	-0.11965	0.259255		-0.0890875	-0.0601015	0.0211403	-0.14011	-0.139251	0.151451
-0.132585	-0.00142347	-0.0623037	-0.0913772	-0.130094	0.00953028		-0.253803	-0.138007	-0.00181104	0.000306634	-0.121561	0.0561953		-0.137055	0.0983075	-0.0159167	-0.0421993	-0.22125	0.0281113
-0.079559	0.00104733	-0.0998869	-0.161733	-0.180298	-0.0167567		-0.0970376	0.0313008	-0.00364824	-0.0976814	-0.102882	0.0905557		-0.130814	-0.0407755	0.0517526	-0.182338	-0.252655	-0.00727433
-0.14541	-0.0940535	0.0400519	-0.162712	-0.165392	-0.0525007		-0.308871	-0.0915739	0.0399486	-0.0946367	-0.116908	0.0709526		-0.118793	0.000524762	-0.0375354	-0.163358	-0.147197	0.00997902
0.0264938	0.0480212	0.0298369	-0.153026	-0.192727	-0.00551763		-0.152524	-0.0287052	-0.0341866	-0.0061139	-0.0696464	0.15235		-0.0244141	-0.00910067	-0.0970153	-0.106813	-0.14914	0.0238425
-0.211261	0.0495403	0.0413665	-0.0905098	-0.141681	0.109091		-0.153216	-0.0341838	-0.0672523	-0.114741	-0.101967	0.0883613		-0.142835	0.100099	-0.00337796	-0.0910381	-0.200843	-0.010933
-0.0137077	-0.0989679	0.110581	-0.180407	-0.189608	0.188023		-0.183053	-0.100436	0.0933705	-0.0740201	-0.149442	0.16094		-0.0834761	0.0139457	0.030412	-0.148995	-0.166583	0.166333
-0.0923838	0.0588935	-0.0178231	-0.202647	-0.0811744	0.094253		-0.110973	-0.0565158	-0.0717141	-0.0741816	-0.0497058	0.0901544		-0.124855	0.0247939	-0.011836	-0.162001	-0.16098	0.204768
-0.132585	0.00073554	-0.0250679	-0.239766	-0.228744	0.0159655		-0.0981483	-0.0586957	0.0427718	-0.0594134	-0.0939323	0.0874531		-0.116515	0.0933828	-0.0118751	-0.174346	-0.23397	0.165519
-0.0265326	0.0445263	0.0140714	-0.202543	-0.171895	0.119491		-0.110973	-0.158438	0.040262	-0.0536664	-0.100812	0.114263		-0.0918155	0.0740029	0.0562834	-0.143064	-0.201226	0.0266895
-0.211261	0.0767228	-0.0452395	-0.163199	-0.136185	-0.0905958		-0.196296	-0.163837	-0.0238702	-0.0271082	-0.0960256	0.0309714		-0.071573	-0.0168392	0.0333729	-0.0902054	-0.123039	0.249958
-0.0667341	0.0439004	-0.102294	-0.101371	-0.100134	0.0238387		-0.237428	-0.148761	0.0297967	-0.0467676	-0.137387	0.229052		-0.0834761	-0.0386603	0.028448	-0.0658276	-0.16935	-0.0438685
-0.0265326	-0.0171931	0.0434456	-0.1871	-0.135603	-0.0188833		-0.139481	-0.13119	-0.026765	-0.0760237	-0.106245	0.162716		-0.10433	-0.0372296	0.038366	-0.159712	-0.156071	-0.0321209
-0.000882854	0.0719095	0.0185065	-0.192834	-0.151857	0.0351424		-0.0849045	-0.129376	0.0183985	-0.0974515	0.0146872	0.0733553		-0.0626041	-0.0378941	-0.0184918	-0.107204	-0.169679	0.0740172
-0.0667341	0.0380904	0.0223065	-0.104748	-0.153353	0.00299309		-0.138371	-0.0774909	0.0124047	-0.0767879	-0.0403176	0.141253		-0.106889	0.0437605	-0.124825	-0.188268	-0.103347	0.108706
-0.0137077	-0.0167929	-0.0831725	-0.0900089	-0.153462	0.101884		-0.209121	-0.0640301	0.0567975	-0.0409882	-0.126902	0.0631578		-0.041435	0.0827277	-0.125888	-0.156011	-0.170289	0.0894291
-0.0923838	0.00495774	-0.0897973	-0.132869	-0.17312	0.0792518		-0.14081	-0.0474475	0.000439214	-0.130639	-0.138146	0.116122		-0.1162	0.00950738	-0.105508	-0.155865	-0.146153	0.0957892
-0.0137077	0.0575535	0.0143872	-0.0786661	-0.221288	0.0313356		-0.125127	-0.0982544	-0.141788	-0.0744882	-0.141581	0.111015		-0.118793	-0.0271283	0.0353045	-0.146968	-0.128327	0.178226
-0.0923838	0.0515144	-0.052192	-0.127445	-0.236539	0.140211		-0.070751	0.0199826	0.0284863	-0.0692757	-0.0892891	0.177881		-0.0892566	0.0726134	0.00688536	-0.132784	-0.140883	0.0124973
-0.079559	0.0214813	0.0251108	-0.14081	-0.0658643	0.132422		-0.140391	0.0335827	0.0610034	-0.0924407	-0.11173	0.059713		0.00575131	0.0795892	0.0487948	-0.175355	-0.23488	0.0870671
-0.0137077	0.0231144	-0.0453936	-0.154148	-0.152993	0.0730609		-0.112302	-0.0188385	0.0269479	-0.0325135	-0.116004	0.184335		-0.130353	-0.00836684	0.0792763	-0.114155	-0.277467	0.146928
-0.0923838	0.124034	0.0657109	-0.118029	-0.182157	-0.007322		-0.210031	-0.0274427	-0.0190554	-0.0710345	-0.0937056	0.189211		-0.119107	0.0806314	0.0203491	-0.152803	-0.205755	0.236507
-0.0265326	0.0626382	-0.116508	-0.140596	-0.218853	0.0193616		-0.239868	-0.202624	0.0458978	-0.0516987	-0.0497058	0.176952		-0.124855	0.0362537	-0.120975	-0.176472	-0.0718659	0.121823
-0.0923838	0.0439725	0.0471887	-0.0924489	-0.189172	0.00589114		-0.125546	-0.0972652	0.0615458	-0.0807864	-0.101071	0.0822996		-0.0834761	0.116714	-0.0511017	-0.206354	-0.130127	-0.172484
-0.0667341	0.0867082	0.0904894	-0.17718	-0.23957	0.0281956		-0.168207	-0.00556677	0.0611206	-0.109913	-0.0723503	-0.00980073		-0.0540859	0.0459501	-0.00935343	-0.10785	-0.234146	0.0236533
-0.0137077	0.0243844	-0.154635	-0.124146	-0.293736	-0.00864559		-0.16848	-0.0519871	0.0724594	-0.0734872	-0.169204	0.149241		-0.127447	0.0348985	-0.0752528	-0.203269	-0.1475	-0.0176395
0.10517	0.100204	-0.0117058	-0.157273	-0.159912	0.0897258		-0.167369	-0.081007	0.0122871	-0.05485	-0.0800334	0.133971		-0.148761	0.0835234	-0.0207681	-0.167728	-0.132595	0.205806
-0.0137077	-0.0214847	-0.0941526	-0.142722	-0.163721	0.0908319		-0.209121	-0.109085	0.0726966	-0.0101994	-0.0421857	0.212295		-0.100963	0.0555025	-0.000689493	-0.163133	-0.169785	0.128642
-0.0923838	0.0889217	0.0726218	-0.192305	-0.195662	-0.0089551		-0.14081	-0.0835546	-0.0301875	-0.0072586	-0.0660068	0.110486		-0.123765	0.0531891	0.0891534	-0.158577	-0.0808461	0.11257
-0.0265326	0.106449	0.030946	-0.135276	-0.151926	0.0145272		-0.279453	-0.111156	-0.050998	-0.0966955	-0.068636	0.201143		-0.116515	-0.0756821	-0.0913728	-0.183395	-0.0312875	0.0111938
-0.0667341	0.0930415	0.0517645	-0.0518493	-0.167079	0.179838		-0.156984	0.0131637	0.0626941	-0.0823773	-0.0233021	0.150137		-0.133688	0.0197887	0.0433187	-0.124415	-0.242362	-0.0618572
-0.079559	0.00450936	-0.0215765	-0.116268	-0.110532	0.104121		-0.125127	-0.121693	0.0807337	-0.082905	-0.106016	0.0391517		-0.135786	-0.00945203	0.0783038	-0.164392	-0.206123	0.239241
-0.079559	0.0552286	-0.118795	-0.132853	-0.15327	0.0219054		-0.2361	-0.050518	0.0739434	-0.0224821	-0.0876507	0.140752		-0.11574	0.0425328	0.0304161	-0.206109	-0.159384	0.0818296
-0.132585	0.00948395	-0.0816548	-0.116981	-0.14883	-0.0836677		-0.24056	-0.0829806	0.0633426	-0.0808104	-0.10125	0.151523		-0.0834761	0.054783	-0.0941668	-0.136179	-0.178038	0.0306193
-0.0265326	0.00555458	0.0714095	-0.230575	-0.319189	0.0264038		-0.169809	-0.0917819	0.0560108	-0.0638393	-0.0444779	0.229777		-0.0868434	0.00850671	-0.0668715	-0.187104	-0.0923356	0.0829535
-0.0667341	0.0966163	-0.0679372	-0.108804	-0.211829	0.115451		-0.0835758	-0.0999795	0.0411342	-0.0953236	-0.191442	0.111349		-0.0900318	0.0594635	0.0373359	-0.139648	-0.19657	0.0721101
-0.105209	0.0314762	0.0825388	-0.0626256	-0.180761	0.0737564		-0.127566	-0.0251442	0.0420323	-0.112804	0.0137061	0.184507		-0.136101	0.0604876	0.0394462	-0.108981	-0.158748	0.0599442
-0.0539092	-0.0195837	-0.0335807	-0.102364	-0.236931	0.00370605		-0.16646	0.013518	0.0762125	-0.0448575	-0.0209015	0.0932807		-0.101457	0.108645	-0.0109945	-0.190835	-0.247041	0.105988
-0.211261	0.0849187	-0.0288445	-0.169382	-0.088653	0.0766764		-0.155655	-0.108519	0.0836028	0.0168169	-0.102365	0.122131		-0.127132	0.0166348	-0.0152168	-0.226748	-0.132213	0.130735
-0.106936	-0.021761	-0.115273	-0.11108	-0.0869102	0.176761		-0.126455	-0.102634	-0.124022	-0.0769956	-0.074022	0.190603		-0.0982353	0.0850406	-0.0229374	-0.132804	-0.22159	-0.0199815
-0.158235	0.00999061	-0.0546171	-0.0851147	-0.107273	-0.0441053		-0.198317	-0.125452	-0.00797624	-0.0148927	-0.13589	0.0646668		-0.133688	0.0185861	0.0355836	-0.124408	-0.222481	0.22415
-0.0667341	0.0575239	0.115383	-0.0831581	-0.0737727	-0.0275016		-0.112575	0.0254449	-0.0515646	-0.0772198	-0.125123	0.16206		-0.086035	-0.00561407	-0.0527348	-0.206562	-0.116301	0.0776498
-0.14541	0.0861231	0.0254925	-0.144949	-0.0940658	0.206176		-0.0990581	0.00387813	-0.0431117	-0.043734	0.0285237	-0.00339717		-0.119422	0.0103376	-0.0398646	-0.133579	-0.181665	0.210167
0.0521435	0.129559	0.0815301	-0.131542	-0.159059	-0.0053739		-0.138371	-0.0245961	-0.00368357	-0.0302644	-0.106576	0.0952783		-0.104179	0.0355496	0.00261886	-0.134384	-0.0958382	0.107209
-0.0393575	0.115396	0.0597162	-0.194178	-0.211429	0.0197312		-0.195186	-0.113073	0.0753262	-0.098775	-0.0839582	0.0348809		-0.0423948	0.0415898	-0.0172038	-0.151862	-0.0846261	0.0135725
-0.000882854	-0.0182415	-0.0365391	-0.151752	-0.149799	0.0585426		-0.181305	-0.0533364	0.0396204	-0.0787309	-0.100694	0.0379391		-0.113327	0.0161753	0.0785847	-0.137358	-0.052828	0.0758434
-0.158235	0.132472	-0.0912322	-0.20027	-0.131089	0.13663		-0.138371	-0.12532	-0.0481116	-0.0902551	-0.0734254	0.100108		-0.12454	0.0286874	-0.0296239	-0.119176	-0.147401	0.0590219
-0.185612	-5.82321e-05	0.0121568	-0.0763279	-0.155813	0.121866		-0.194968	-0.0925699	0.0634509	-0.119352	-0.0904926	0.191409		-0.0533107	0.0693075	0.0448591	-0.173697	-0.119448	0.132089
-0.079559	0.0159372	-0.0176281	-0.149256	-0.163906	0.0564244		-0.181724	-0.116011	0.0462045	-0.0369909	-0.0872197	0.217808		-0.056678	0.0334375	-0.031046	-0.0977558	-0.0784866	0.130164
-0.14541	0.0698993	0.0345855	-0.186704	-0.149778	0.022948		-0.154545	-0.0698353	0.0514093	-0.0276867	-0.135476	0.0479012		-0.0536255	0.0568056	-0.0367918	-0.125056	-0.150462	0.237144
-0.198437	0.0718566	-0.0801703	-0.114235	-0.165929	0.0525193		-0.165768	-0.11306	0.0137569	-0.0895321	-0.0449811	-0.0262627		-0.0894023	0.0582906	-0.0583734	-0.164556	-0.170136	0.164483
-0.158235	0.067348	-0.0212334	-0.157806	-0.0781979	-0.0175556		-0.183471	0.0177014	0.0545425	-0.0761842	-0.0837866	0.121648		-0.0512123	0.113682	0.0212701	-0.0761526	-0.147376	-0.0584641
-0.000882854	-0.00591312	0.0147605	-0.147225	-0.158831	0.168183		-0.125127	-0.0568207	-0.0209949	-0.104629	-0.0587109	0.210868		-0.0918155	0.0434108	-0.136116	-0.220181	-0.21419	0.318687
-0.000882854	0.0514527	0.0140144	-0.20893	-0.17929	-0.000379087		-0.140391	-0.144424	-0.0443674	-0.0548957	0.0051957	0.0712286		-0.106923	0.0606644	-0.0357542	-0.174932	-0.135003	0.0667812
-0.0137077	0.00488372	-0.0720574	-0.122272	-0.247064	0.113369		-0.112994	-0.0579044	0.0435388	-0.101301	-0.128922	0.109879		-0.107204	0.099201	-0.00325246	-0.091459	-0.100597	-0.0404385
-0.079559	0.0750904	0.114435	-0.102173	-0.112744	-0.0391253		-0.238539	-0.123001	-0.0567739	-0.0457879	-0.166005	-0.00247548		-0.0688782	0.0215356	-0.0841675	-0.163488	-0.115267	0.00254729
-0.0393575	0.00505079	0.00996152	-0.109311	-0.105746	0.00697745		-0.168207	-0.0702612	-0.131503	-0.071759	-0.20063	0.172828		-0.0587764	0.0583143	0.122374	-0.185046	-0.16263	0.0957347
0.092345	0.0454404	-0.0235056	-0.10486	-0.159581	-0.0232544		-0.197898	-0.0693914	-0.0377786	-0.0597006	-0.0173128	0.127587		-0.103522	0.0590419	-0.020099	-0.202923	-0.103814	0.113545
-0.105209	0.0318608	-0.045495	-0.0562446	-0.122427	-0.0451684		-0.183053	-0.0400185	0.0523039	-0.116114	-0.11121	0.1712		-0.100963	0.00308022	0.103129	-0.0525267	-0.19088	0.0803797
-0.198437	0.0475601	-0.0229889	-0.0838023	-0.100387	0.0400707		-0.181942	-0.0810905	-0.00814479	-0.0383256	-0.070428	0.181551		-0.0808841	0.0926731	-0.0890373	-0.143428	-0.089301	0.0953057
-0.0265326	-0.0113624	-0.13893	-0.191708	-0.236813	0.0720495		-0.208702	-0.155084	-0.0252603	-0.0126869	0.00436562	0.0316123		-0.09855	0.0194511	-0.00484865	-0.225545	-0.100074	0.0380806
-0.11976	0.0171102	-0.0627908	-0.0891854	-0.0991228	-0.0996189		-0.0981483	-0.0345175	-0.0490489	-0.107689	-0.157518	0.107783		-0.0590912	-0.101867	-0.0492095	-0.197784	-0.193626	0.137881
-0.0265326	0.0430234	0.105818	-0.193366	-0.0605049	-0.0326128		-0.195877	-0.1996	-0.0330043	-0.0347317	-0.119585	0.101283		-0.148583	0.0391839	-0.0146176	-0.230021	-0.203702	0.0518176
-0.132585	0.0989605	0.0612289	-0.0550141	-0.196056	-0.013877		-0.197206	-0.0726053	0.0376416	-0.071884	-0.0308261	-0.0383477		-0.0857203	0.107082	0.0838544	-0.177105	-0.151064	-0.0332133
-0.0265326	0.0942884	0.060485	-0.134361	-0.100716	0.0146272		-0.100169	-0.0078816	0.0561356	-0.0304887	-0.0534118	0.177335		-0.06036	0.0132817	-0.0495407	-0.230729	-0.165166	0.0568984
-0.0137077	0.0345161	-0.0794657	-0.14721	-0.165754	0.0241973		-0.267957	-0.125787	-0.0111167	-0.0782737	-0.113859	0.0591351		-0.148301	-0.031104	0.00255127	-0.14163	-0.0633416	0.1375
-0.0923838	-0.0216028	0.10486	-0.16284	-0.15782	0.134717		-0.210031	-0.0877919	-0.116212	-0.0435585	-0.155878	0.0927746		-0.0658257	-0.000365276	-0.0105548	-0.195492	-0.190569	0.221694
0.0393187	-0.0650441	0.123382	-0.167558	-0.116987	0.0590076		-0.154545	-0.139467	0.0500646	-0.107604	-0.0531257	0.138184		-0.121981	-0.00326867	-0.0463857	-0.240895	-0.0955898	0.244982
-0.000882854	0.00545334	0.0313401	-0.139896	-0.16536	0.0255796		-0.168899	-0.0573685	0.0138808	-0.0708649	-0.00638194	0.097938		-0.110571	-0.0808746	-0.0581281	-0.193774	-0.183543	-0.0123422
-0.0667341	0.0399922	-0.111855	-0.145562	-0.129615	-0.0449289		-0.16646	-0.157034	-0.0692429	-0.0882269	-0.0605783	0.176256		-0.086035	0.0437459	0.0335196	-0.203294	-0.22339	0.122382
-0.079559	0.0244097	0.0776041	-0.107015	-0.152415	-0.0244367		-0.112994	-0.00352716	0.0583154	-0.0915665	-0.0513393	0.216188		-0.124258	0.106318	-0.0183105	-0.184322	-0.184631	0.163344
-0.172787	-0.0058506	-0.068892	-0.163441	-0.078676	0.0094441		-0.125546	0.00162542	0.0303858	-0.149702	-0.179405	0.00979744		-0.0746255	0.0328392	-0.0493441	-0.168803	-0.224515	0.167947
-0.0137077	-0.0026477	-0.113172	-0.169005	-0.180506	0.045124		-0.21045	-0.100011	0.0217792	-0.0793939	-0.201618	0.197245		-0.127907	-0.015628	0.0456503	-0.153942	-0.111995	0.162931
-0.079559	-0.0525833	-0.0130789	-0.161828	-0.108288	0.207517		-0.195877	-0.129293	-0.00446678	-0.0688827	-0.0524859	0.223352		-0.0740137	0.0180005	0.0250806	-0.179635	-0.0692653	0.209968
0.0521435	-0.0179485	0.00859404	-0.155574	-0.202391	0.00396868		-0.14172	-0.0775703	0.0165543	-0.0920486	-0.0449811	0.0532008		-0.056678	0.0461265	0.0693881	-0.132291	-0.0939971	-0.0232569
0.0521435	0.0336003	0.00498256	-0.0991016	-0.093331	0.0546407		-0.198317	-0.110574	-0.0193964	0.0251415	-0.144382	0.101757		-0.11574	0.032661	0.00953619	-0.202242	-0.00113979	0.0815234
-0.0137077	0.0513681	-0.0170589	-0.197998	-0.192128	0.0633081		-0.138789	-0.132436	0.0360254	-0.082222	-0.02186	0.136817		-0.0598664	0.0194107	0.00327264	-0.158433	-0.133937	0.0655398
0.0393187	0.0707098	0.0068427	-0.153824	-0.111023	0.0731872		-0.169809	-0.0663823	-0.0306287	-0.0450818	-0.0902489	0.115708		-0.100648	0.0863232	-0.043063	-0.176712	-0.221246	0.0534951
-0.132585	0.0869155	0.0726655	-0.165248	-0.216606	0.209797		-0.139062	-0.102019	-0.0159923	0.00665508	-0.0304408	0.0875206		-0.127625	0.045193	-0.0404922	-0.190976	-0.0372955	-0.0422218
-0.0265326	-0.0486113	-0.078585	-0.180295	-0.186087	0.0255649		-0.182361	-0.0061941	-0.011868	-0.193127	-0.0320897	-0.0217657		-0.0598664	0.0474439	-0.0979716	-0.155382	-0.211075	0.14781
-0.0667341	0.0354128	0.0547689	-0.119129	-0.0897297	0.146234		-0.251364	0.0515771	-0.0348557	-0.0806021	-0.0144631	0.171322		-0.104016	-0.0106235	-0.0616754	-0.216484	-0.18473	0.208922
0.0393187	-0.00208681	-0.0514275	-0.0892064	-0.222328	0.0817357		-0.124217	-0.041848	0.00970107	-0.0582496	-0.081386	0.0459129		-0.0420646	0.118646	-0.0112087	-0.110617	-0.157638	0.0187118
-0.0137077	0.0222496	0.00273326	-0.209486	-0.097647	-0.0119641		-0.125127	-0.119321	0.0792302	-0.0469408	-0.12436	0.119682		-0.0776957	0.0558847	-0.0674281	-0.175429	-0.194079	0.119862
-0.11976	0.0726794	-0.01011	-0.130002	-0.115454	0.0346648		-0.167788	-0.0639775	-0.00818883	-0.0491449	-0.10209	0.129241		-0.0563632	-0.0289585	0.0447744	-0.189808	-0.120891	0.112529
-0.0923838	-0.0169801	-0.022952	-0.115155	-0.206228	0.0897788		-0.124217	-0.100764	-0.0562902	-0.0499665	-0.165878	0.0758366		-0.121784	-0.0928212	-0.0557872	-0.160628	-0.197278	0.203858
-0.0137077	-0.0389834	-0.0548687	-0.168974	-0.138142	0.0217299		-0.251364	-0.0435272	0.0114124	-0.17475	-0.197934	0.168781		-0.0717519	-0.0457373	0.0392757	-0.160518	-0.209219	0.130975
-0.158235	0.0378687	0.0347567	-0.100714	-0.178051	0.0945883		-0.152943	-0.0476474	-0.0270338	-0.0804453	0.00121433	0.0708721		-0.0983711	-0.0649723	-0.0171367	-0.128996	-0.235311	0.0342173
-0.0137077	-0.0588574	0.0340654	-0.195542	-0.145871	-0.0514542		-0.223275	0.0128218	0.0122605	-0.0340309	-0.047939	0.158226		-0.103555	0.0228956	0.0471763	-0.205658	-0.144115	0.125251
-0.079559	0.0332783	-0.0556845	-0.112278	-0.112986	-0.0296864		-0.125546	-0.10393	0.0666417	-0.0877635	-0.118808	0.0407916		-0.0335618	0.00575331	-0.0950461	-0.0630276	-0.128125	-0.0488158
-0.0923838	0.0372788	-0.060108	-0.240798	-0.104583	0.0173592		-0.195877	-0.080566	-0.0257838	-0.0812358	-0.161057	-0.00390099		-0.0592369	0.109178	0.0494811	-0.112513	-0.158354	0.237419
-0.11976	0.020731	0.0335837	-0.140691	-0.201118	-0.0126639		-0.126237	0.0250627	-0.0429172	0.0128698	-0.119471	0.0745634		-0.0587764	0.0837341	-0.058214	-0.164035	-0.183883	0.185089
-0.211261	0.11691	0.072006	-0.174907	-0.133237	0.105451		-0.167788	-0.0852931	0.0492145	-0.075305	-0.116032	0.0722383		-0.094868	-0.0422062	-0.0146012	-0.16029	-0.134064	0.187987
-0.079559	1.24009e-06	-0.0239337	-0.188547	-0.149675	-0.0161535		-0.169809	-0.0460101	0.028462	-0.0578901	-0.0247621	0.0738067		-0.116037	0.0416703	0.00904087	-0.165924	-0.199027	0.0658562
-0.0265326	-0.0127026	-0.0410327	-0.0896413	-0.105228	-0.0582675		-0.167369	-0.0317427	-0.0437312	-0.0458427	-0.100001	0.0191187		-0.120891	-0.00693376	-0.0608638	-0.14542	-0.203614	0.152084
-0.079559	0.0358072	-0.0461005	-0.185936	-0.162049	0.0311531		-0.267957	-0.0804793	-0.0234334	-0.0874969	-0.0777191	0.104828		-0.13032	-0.0359113	-0.0937468	-0.190581	-0.209078	0.145159
-0.0667341	0.0415488	0.00717657	-0.136311	-0.0859219	-0.0471866		-0.14081	-0.111803	0.0416004	-0.110544	-0.10829	0.223463		-0.133866	0.0655637	0.0917302	-0.137028	-0.142106	0.0952526
-0.105209	-0.0034324	-0.0934781	-0.0927191	-0.192478	0.0724045		-0.223967	-0.103807	-0.182888	-0.139883	-0.160665	-0.033309		-0.0863498	0.023436	0.0613952	-0.115418	-0.131022	0.138471
-0.132585	-0.0125433	0.0108741	-0.122176	-0.143097	0.134057		-0.14172	-0.0039981	-0.111674	-0.021448	-0.110996	0.206588		0.00238403	-0.0287328	-0.0670654	-0.148911	-0.244394	0.0878282
-0.079559	-0.0385879	0.0329562	-0.189881	-0.117903	0.0877224		-0.125546	-0.0904599	0.0696482	-0.0454905	-0.0454657	0.0734898		-0.133373	0.0109636	0.0523648	-0.135086	-0.137712	0.0230596
-0.0137077	0.0473461	-0.0533206	-0.132642	-0.197908	0.134633		-0.181032	-0.144028	-0.0363769	-0.0133647	-0.143664	0.06498		-0.116515	-0.0655275	0.0286006	-0.105536	-0.128466	0.145439
-0.0265326	0.0811499	-0.00610246	-0.101175	-0.247725	-0.0299354		-0.253384	-0.0433053	0.0802213	-0.149872	-0.0886984	-0.0097711		-0.117984	-0.00569945	0.0752703	-0.091459	-0.245807	0.113075
0.0521435	0.030656	-0.183077	-0.144766	-0.128327	-0.00479929		-0.183471	-0.155548	0.0336103	-0.0697462	-0.13719	0.119833		-0.110274	0.00500474	0.00950964	-0.107597	-0.169888	0.247194
-0.0923838	-0.0152759	-0.00519092	-0.192092	-0.193178	-0.00258118		-0.225714	-0.13173	0.0688836	-0.0847836	-0.104497	0.105006		-0.13628	-0.0391613	-0.0625244	-0.187059	-0.165822	-0.0643568
-0.172787	0.0773298	-0.0967129	-0.126864	-0.201564	0.0189009		-0.193857	-0.136452	-0.0238351	-0.0965882	-0.127946	0.190028		-0.116004	0.0514793	0.0645642	-0.189131	-0.138359	0.0771274
-0.14541	0.00885176	0.0745032	-0.165545	-0.0830482	0.054608		-0.0970376	-0.160935	0.0965214	-0.153597	-0.0500571	0.141835		-0.0533107	0.0148897	0.0395439	-0.0979364	-0.0968641	0.107452
-0.17106	0.0953895	0.111415	-0.183455	-0.229886	0.176436		-0.127147	-0.070146	-0.0282286	0.0114398	-0.0906703	0.11139		-0.0452685	0.0930477	-0.00794227	-0.127713	-0.161459	-0.0188545
-0.211261	0.0417222	-0.0314594	-0.148749	-0.178267	0.0554826		-0.308871	-0.0125527	0.0387066	-0.146332	-0.163606	0.0884601		-0.0855746	-0.104903	-0.0397598	-0.189168	-0.0407977	0.159423
-0.0137077	0.0505807	-0.0287215	-0.0647642	-0.150821	0.0424021		-0.152524	-0.0196997	-0.0395606	-0.0330959	-0.171729	0.171179		-0.107222	0.0363818	-0.0857374	-0.0951067	-0.124671	-0.046489
-0.0137077	0.0225283	-0.0457381	-0.128828	-0.167388	0.0115316		-0.185073	-0.0168597	-0.000514793	-0.176165	-0.118402	0.259922		-0.0650173	0.110061	0.0212955	-0.0750823	-0.190022	0.125905
-0.079559	0.0956339	1.71711e-05	-0.100942	-0.175047	0.060535		-0.169809	-0.0637866	0.0860366	-0.0569662	-0.0145872	0.0756204		-0.130005	0.024916	0.0717277	-0.219882	-0.201226	0.0337084
-0.17106	0.0700896	0.000104457	-0.103085	-0.166564	-0.0489751		-0.140391	0.00623315	0.0609096	-0.0407486	-0.0967742	0.154696		-0.0393091	0.0573737	-0.00861618	-0.158237	-0.175381	0.14107
-0.0137077	0.0877564	-0.0920722	-0.164416	-0.180234	-0.132581		-0.112302	-0.105843	0.0981791	-0.0172705	-0.0988981	0.173908		-0.0683846	0.0294331	0.0271025	-0.102998	-0.154074	0.0464193
-0.0265326	0.0434523	-0.01995	-0.162126	-0.155565	-0.0716324		-0.151614	-0.0573287	0.00598444	-0.0565443	-0.126645	0.16957		-0.0865287	-0.0439214	-0.00443795	-0.13558	-0.153563	-0.0290615
-0.079559	0.0424876	-0.0036247	-0.128077	-0.167068	0.0174135		-0.183471	-0.112391	0.0393435	-0.0130268	-0.084533	0.0962415		-0.0770662	-0.00726514	-0.0120426	-0.108728	-0.0990953	0.14959
-0.158235	0.0494864	0.0306503	-0.251999	-0.175047	-0.00677765		-0.180613	-0.0939982	0.046813	-0.0336235	-0.094967	0.144834		-0.101142	0.0719704	-0.0318744	-0.263136	-0.162762	0.097155
-0.0667341	0.0487332	0.0762803	-0.0803136	-0.132625	0.204571		-0.225714	-0.140428	0.0321513	-0.0258015	-0.0184264	0.0955994		-0.0954975	-0.011016	0.0259315	-0.121537	-0.156547	0.205067
-0.0667341	0.0253436	-0.0334114	-0.0549448	-0.105004	0.0779351		-0.194767	-0.0203491	-0.0744628	-0.0723204	-0.0831368	0.0522933		-0.121981	-0.00374568	0.0458593	-0.197157	-0.172261	0.124469
-0.0667341	-0.0128334	-0.00230504	-0.0706134	-0.164868	0.140548		-0.112575	-0.0983642	0.11936	-0.145266	-0.128204	0.24831		-0.0954975	0.0509509	0.0491749	-0.164672	-0.192403	0.162407
-0.211261	0.09844	0.00699699	-0.112189	-0.3004	0.0654905		-0.183053	-0.20689	0.0356622	-0.0882515	-0.105663	0.183017		-0.0919944	-0.0255624	0.00662242	-0.194165	-0.103952	0.0227186
-0.0137077	0.0693339	0.126679	-0.109285	-0.168582	0.0748724		-0.208702	-0.0268551	0.0791071	-0.0819591	-0.0979879	0.185854		-0.11313	0.132946	0.062337	-0.157593	-0.130228	0.0790269
-0.11976	0.00348455	-0.0171433	-0.0855576	-0.239074	0.0869454		-0.126455	-0.0899786	-0.00597225	-0.116163	-0.110983	0.110537		-0.142835	0.0428127	0.00152049	-0.157711	-0.173017	0.142203
-0.0539092	-0.0451831	-0.0210111	-0.108624	-0.16536	-0.00254423		-0.125546	-0.0536079	-0.018064	-0.0998192	-0.105134	-0.00826278		-0.0207321	0.00487636	0.0129254	-0.181615	-0.0484523	0.0474355
-0.0923838	0.0484239	-0.0699024	-0.128735	-0.232611	-0.114221		-0.139062	-0.0821594	0.0367801	-0.12863	-0.0468367	0.0114549		-0.0951827	-0.0501704	0.0569156	-0.173357	-0.167339	0.093523
-0.0539092	0.0763804	0.0338419	-0.0856875	-0.140349	0.0719315		-0.181942	-0.130622	0.0475444	-0.0842853	-0.0738298	0.145519		-0.113657	-0.0632475	-0.00577263	-0.151392	-0.173291	0.121135
-0.14541	0.0965458	0.118489	-0.105912	-0.121718	0.0969277		-0.0839947	-0.0134464	-0.104496	-0.0329949	-0.057355	0.138178		-0.157415	0.0449479	0.0143066	-0.165883	-0.181779	-0.0833897
-0.0265326	0.0711498	-0.0626421	-0.176752	-0.174364	0.0278534		-0.208702	0.00928048	-0.0542444	-0.0441301	-0.12535	0.0230229		-0.0778139	0.0436403	-0.0215777	-0.166341	-0.160487	0.104897
-0.0265326	0.0325322	-0.0200879	-0.107142	-0.1397	0.139237		-0.153635	0.0102441	0.0176394	-0.0224614	-0.141054	0.164836		-0.105963	0.00721955	-0.0070167	-0.192586	-0.195887	0.061638
-0.14541	0.00464637	0.133167	-0.195227	-0.0674644	0.0385781		-0.14283	-0.205587	0.0654015	-0.0432901	-0.128191	0.147851		-0.0658257	-0.107035	-0.0798112	-0.166195	-0.122192	0.40739
-0.0923838	0.0226631	0.0608947	-0.102742	-0.167204	-0.0252944		-0.197206	-0.0459571	-0.0237472	-0.113485	-0.141991	0.104784		-0.0534564	0.0130923	0.0213676	-0.170194	-0.215703	0.0182783
-0.132585	0.0108241	-0.0479195	-0.182237	-0.123557	0.155407		-0.123525	-0.0470765	-0.0601066	-0.119878	-0.0707305	0.0550128		-0.103522	-0.112096	-0.0593914	-0.147402	-0.144596	0.102244
-0.198437	-0.0210085	-0.073905	-0.149677	-0.204144	0.11391		-0.181032	-0.097271	-0.0748264	-0.0345613	-0.114619	0.116703		-0.069193	0.0258573	-0.0236816	-0.166151	-0.238375	-0.0126542
0.0521435	0.066209	0.0591453	-0.187908	-0.146612	0.00969619		-0.183053	-0.108031	-0.0935205	-0.0460355	-0.0135146	0.0957379		-0.134002	0.0353599	0.0179817	-0.23256	-0.128608	0.205867
-0.0923838	0.0516048	-0.00523977	-0.067607	-0.21472	-0.0802314		-0.154545	-0.101514	0.00577723	-0.0222318	-0.0700179	0.0782313		-0.145888	0.046639	0.0397014	-0.135089	-0.256183	0.0374387
0.0264938	0.078219	0.141419	-0.137878	-0.198206	0.132971		-0.225714	-0.10097	0.0428671	-0.0464153	-0.0416813	-0.0414261		-0.0481598	0.0647229	0.0218148	-0.186997	-0.211871	0.0921406
-0.105209	0.111999	0.0733114	-0.0771832	-0.182082	-0.0763116		-0.168207	-0.095383	-0.0760702	-0.0246239	-0.0511334	0.0323983		-0.0592369	0.0296507	0.0517279	-0.241356	-0.235311	0.150514
0.0521435	0.0672797	-0.0290365	-0.175028	-0.0864796	0.0721356		-0.125546	0.0296757	0.00293205	-0.0970291	-0.0460956	0.134576		-0.116515	-0.0422662	-0.0923024	-0.206324	-0.178466	-0.0228955
-0.132585	0.0156132	0.0728609	-0.0611553	-0.133445	0.117243		-0.183471	-0.043806	0.0257925	-0.147507	-0.0726139	0.0650924		-0.127447	0.0213164	-0.0329677	-0.112948	-0.21613	0.150678
0.0393187	0.0589692	-0.18136	-0.140869	-0.193728	-0.0478885		-0.208702	-0.139568	0.0478285	-0.0334128	-0.0264588	0.0958257		-0.116004	-0.0819987	0.0647613	-0.114947	-0.144169	0.0686851
-0.211261	0.0692763	-0.0792751	-0.10131	-0.232741	0.168384		-0.16848	-0.141506	-0.0620047	-0.0995314	-0.121417	0.134232		-0.0658257	0.0101013	0.0198492	-0.14132	-0.122542	0.0464625
-0.0265326	-0.09566	-0.0421974	-0.251765	-0.154068	0.164256		-0.14081	-0.0686869	-0.0124286	-0.0851261	-0.0143927	0.116565		-0.0330682	0.0331873	-0.069634	-0.153302	-0.218551	0.186924
-0.0137077	0.0782046	-0.0204715	-0.225645	-0.155826	0.169895		-0.0849045	-0.112095	0.0153403	-0.149044	-0.0705942	0.130702		-0.139468	0.0503646	-0.0020547	-0.120376	-0.17961	0.032039
-0.0265326	0.00737048	0.0152243	-0.166923	-0.124776	0.0486902		-0.16848	-0.18415	0.0056614	-0.103901	-0.0975979	0.2207		-0.089717	0.0655395	-0.00419852	-0.0769007	-0.146022	0.186924
-0.0923838	-0.0177808	0.0498432	-0.141703	-0.0995758	0.19401		-0.224603	-0.0594245	-0.0306736	-0.0857256	-0.0494032	0.0988936		-0.13141	0.0744918	-0.101293	-0.111915	-0.210462	0.165065
-0.0923838	0.048742	-0.0423898	-0.118227	-0.133779	0.0784015		-0.167788	-0.142209	-0.0876558	-0.108188	-0.16226	0.0704445		-0.122296	-0.0401349	-0.0206906	-0.0638077	-0.28682	-0.0581869
-0.172787	0.0686528	0.0441591	-0.0949173	-0.116919	0.0557636		-0.194968	-0.14592	0.0087765	-0.0412788	-0.0619473	0.158306		-0.103522	0.00781971	-0.0192841	-0.160282	-0.128721	0.115872
-0.079559	0.031545	0.0169557	-0.0885208	-0.137307	0.0388873		-0.181724	-0.139953	0.000949684	-0.0401308	-0.0820828	0.191516		-0.0655109	-0.0167212	-0.0902402	-0.0356603	-0.186201	-0.0262834
-0.14541	-0.0235331	0.101632	-0.0835416	-0.203416	0.0820363		-0.14081	-0.113081	0.0252723	-0.00112964	-0.0745607	0.0572739		-0.0921302	-0.047448	0.00275316	-0.13287	-0.142479	0.0238297
0.0521435	0.0758332	0.0585644	-0.171534	-0.119463	0.269831		-0.181032	-0.0801756	-0.00820839	-0.00682402	-0.178191	0.0637172		-0.047845	-0.0150834	-0.0498472	-0.163353	-0.177202	-0.0200408
-0.000882854	0.0128836	-0.00740248	-0.0944264	-0.0764546	0.0937485		-0.279453	-0.103796	0.0128983	-0.10067	-0.128769	0.112217		-0.09855	0.0819689	0.032053	-0.209125	-0.13211	0.158237
-0.14541	0.0964136	-0.0691968	-0.0535039	-0.126203	-0.0213114		-0.179703	-0.0527005	0.0487164	-0.0927088	-0.14563	0.0348264		-0.0512123	0.0434534	0.0197471	-0.129403	-0.197081	0.0858461
-0.079559	-0.0478311	-0.00127482	-0.104944	-0.102602	-0.0973744		-0.125819	-0.0425142	0.0498028	-0.101747	-0.0709277	0.260478		-0.12454	0.00370678	0.0493274	-0.151255	-0.127432	-0.000576527
-0.0667341	-0.03897	0.106999	-0.0811377	-0.224194	0.14773		-0.251364	-0.0834478	-0.0839585	-0.106027	-0.208484	0.11203		-0.127447	0.0908112	-0.0563875	-0.140871	-0.119131	0.0475457
-0.079559	0.0516879	-0.146398	-0.151209	-0.133299	0.0818973		-0.296046	-0.0778308	-0.0464482	-0.0792845	-0.132565	0.074836		-0.142802	0.0425848	0.0664231	-0.156032	-0.0444531	0.128577
0.0264938	0.0277658	-0.0144457	-0.161892	-0.168712	0.0731471		-0.167788	-0.13134	-0.0175441	-0.0971616	-0.0935741	0.126449		-0.0740137	0.123915	-0.021467	-0.169639	-0.17324	0.0508625
-0.079559	0.0511057	-0.00150686	-0.165911	-0.14647	0.0616417		-0.14283	-0.0878369	0.0899905	-0.106876	-0.0490445	0.158308		-0.0247289	-0.0075952	-0.033763	-0.14141	-0.138498	0.10212
-0.105209	0.0513501	-0.0251686	-0.146562	-0.130984	0.0954736		-0.167788	-0.0274562	0.0169661	-0.046617	-0.0870524	0.156434		-0.0857203	-0.052652	0.0715739	-0.176608	-0.211393	0.0637892
0.0521435	-0.0112514	0.017053	-0.144628	-0.0861119	0.0157672		-0.154963	-0.121409	-0.0317171	-0.0430056	-0.0854768	0.129095		-0.0983711	0.0101031	0.0174631	-0.174002	-0.218635	0.129428
-0.0923838	0.0975977	0.076829	-0.0676759	-0.204962	0.202835		-0.14172	-0.0856641	-0.0884296	-0.0673097	-0.0967494	0.174656		-0.133406	0.0139499	-0.0193358	-0.120241	-0.200328	0.121236
0.092345	-0.0652585	0.0435786	-0.126966	-0.114895	0.108168		-0.140391	-0.0756204	0.0051555	-0.109135	-0.0381268	0.121735		-0.0682332	0.0833672	0.0687665	-0.161837	-0.135807	0.076448
-0.0667341	0.071372	0.146535	-0.185127	-0.145805	0.150515		-0.181724	-0.0246754	-0.0713564	-0.0543364	-0.129341	-0.0417107		-0.145394	0.0389476	-0.0336735	-0.140034	-0.163281	0.0250351
-0.11976	0.0434195	-0.0366128	-0.210487	-0.213725	0.112122		-0.224385	-0.10741	-0.0361086	-0.122638	-0.130087	0.187381		-0.103983	0.0184414	0.0715075	-0.200713	-0.0889505	-0.0500224
-0.14541	0.0580794	0.0380557	-0.124622	-0.182793	0.0408797		-0.124217	-0.0520784	0.0711348	-0.0472711	-0.105968	0.106027		-0.0155811	-0.0396556	0.129535	-0.151568	-0.162036	0.161651
-0.11976	0.0703902	0.112975	-0.159391	-0.129898	0.0719914		-0.169117	-0.174813	-0.0199111	-0.0199242	-0.138519	0.232673		-0.131129	-0.0100139	-0.0286008	-0.157829	-0.139048	0.168111
-0.0923838	0.0430221	0.00261681	-0.192129	-0.152802	0.0125409		-0.181032	-0.0977559	-0.00424995	-0.113391	-0.039174	0.0132643		-0.151175	0.0686101	-0.0634387	-0.123546	-0.192735	0.158934
-0.000882854	-0.016161	-0.0832194	-0.0638618	-0.143127	-0.0157858		-0.0575072	-0.0586627	-0.0182983	-0.00549995	-0.0221651	0.0396817		-0.0865287	-0.00976771	-0.0994548	-0.194779	-0.142004	0.0116748
-0.132585	0.0948211	-0.0160165	-0.190055	-0.156666	-0.00552298		-0.125546	-0.119939	-0.0144452	-0.0733075	-0.131871	0.141578		-0.101142	0.0584441	-0.000383956	-0.155059	-0.153073	0.117918
0.0393187	0.0707201	0.0298417	-0.141184	-0.16029	0.105367		-0.111883	-0.213232	-0.0889291	-0.0700128	-0.0906853	0.0464225		-0.100648	0.0702216	-0.00652344	-0.172243	-0.140784	0.113099
-0.0265326	-0.00305935	-0.031526	-0.110591	-0.163701	0.1099		-0.182634	-0.101146	-0.0618026	-0.168283	-0.129341	0.0269728		-0.047845	0.0919111	0.000408252	-0.157485	-0.169709	0.0157697
-0.132585	-0.00320459	-0.0830752	-0.121733	-0.227417	0.110916		-0.0981483	-0.156333	-0.00094213	-0.0883159	-0.056537	0.18731		-0.106429	-0.0428694	-0.00921788	-0.241826	-0.218478	0.078022
-0.224086	0.0953895	-0.100929	-0.12172	-0.0848925	0.0267948		-0.225295	-0.0123453	0.000117044	-0.110405	0.00458983	0.225212		-0.127132	0.0589696	-0.051347	-0.15688	-0.136084	0.0395749
-0.0265326	-0.00379858	0.0571199	-0.12305	-0.133877	0.0404589		-0.184381	-0.145137	0.0474133	-0.0609836	-0.0852479	-0.0190906		-0.0774991	0.0761475	-0.0961453	-0.15452	-0.187041	0.00862961
-0.0265326	-0.0511889	0.0508893	-0.114602	-0.158636	-0.0526526		-0.168899	-0.00486136	0.0854449	-0.0798481	-0.0909714	0.228932		-0.12794	0.0788002	-0.00279036	-0.132977	-0.207657	0.160735
-0.11976	0.000601067	-0.0446184	-0.0980965	-0.160259	-0.071771		-0.181032	-0.0028282	0.0778049	-0.0615678	-0.100392	0.0335191		-0.0272878	0.111501	0.0198645	-0.107588	-0.214969	0.253241
-0.079559	0.122758	0.0531834	-0.0890631	-0.151807	0.198366		-0.112575	-0.078429	0.028151	-0.162098	-0.101428	0.145176		-0.0972812	-0.0299512	0.0977617	-0.114436	-0.195798	-0.046349
-0.0667341	0.0402463	-0.00770612	-0.211688	-0.141151	0.12483		-0.112302	-0.00285773	0.00163363	-0.0958228	-0.105228	-0.00656209		-0.0244141	0.0996603	-0.0326059	-0.18547	-0.213326	-0.073742
-0.079559	-0.0347439	0.00699699	-0.0920358	-0.135595	0.0973552		-0.0839947	-0.0711884	0.0187753	-0.0869633	-0.117965	0.140238		-0.0889418	0.0253126	-0.0304357	-0.191773	-0.218697	0.0159463
-0.0393575	0.116464	-0.0524735	-0.149065	-0.148154	0.0987088		-0.221946	-0.0599901	-0.00645107	-0.0792938	-0.15791	0.108792		-0.0923091	0.0429153	0.0783518	-0.0836298	-0.151064	0.253487
-0.079559	0.111297	-0.012286	-0.100872	-0.219292	0.0875414		-0.195877	-0.022837	0.0594994	-0.0477013	-0.097358	0.22436		-0.0629189	0.0507233	-0.0509369	-0.18056	-0.145985	0.041981
-0.132585	-0.00509406	-0.0997712	-0.145801	-0.101852	0.0867575		-0.0819743	-0.0380822	0.0523033	-0.109921	-0.121655	0.12136		-0.0959911	0.0695647	-0.0554814	-0.126394	-0.112009	-0.0106555
-0.079559	-0.082958	0.00446294	-0.170142	-0.133891	0.191413		-0.125819	-0.0591392	0.00724431	-0.162243	-0.0869747	0.151804		-0.0868434	0.0254735	-0.0743665	-0.160308	-0.176067	0.0441252
-0.158235	-0.012289	-0.00135935	-0.140956	-0.177059	0.0222718		-0.140391	-0.0381791	-0.0128972	-0.0701708	-0.0782036	0.0398897		-0.101738	0.0238743	-0.0665917	-0.161811	-0.192121	0.0698584
-0.132585	0.0167345	0.0405449	-0.132771	-0.197932	0.114202		-0.125546	-0.0995086	0.0108172	-0.0547537	-0.0663072	0.101307		-0.106889	-0.062939	0.075672	-0.185744	-0.117488	0.213491
-0.158235	0.00561289	-0.106052	-0.048191	-0.116614	0.0253976		-0.180613	-0.0734365	-0.0266174	-0.0733119	-0.148924	0.194726		-0.0481598	-0.0165499	-0.0636233	-0.102409	-0.170224	0.187452
-0.132585	-0.0560128	-0.0796988	-0.111139	-0.170811	0.12864		-0.100169	-0.0563174	0.0456173	-0.107719	-0.13897	-0.0157231		-0.104297	-0.00103635	-0.0375369	-0.2251	-0.202314	0.103519
-0.0923838	0.0192562	0.0265122	-0.161628	-0.162744	0.0946629		-0.138371	0.00985555	-0.0378384	-0.145172	-0.1035	0.18031		-0.110571	0.0690348	0.0448995	-0.137409	-0.0944433	0.0529495
-0.132585	0.132611	-0.020832	-0.101445	-0.223047	-0.0265308		-0.253803	-0.118841	0.0386049	-0.0745979	-0.163785	0.219042		-0.100648	-0.0253296	-0.0212079	-0.112449	-0.043266	0.0864622
-0.105209	0.0179574	-0.0773881	-0.102972	-0.134211	0.0852195		-0.0970376	-0.0326208	0.00577875	0.00172942	-0.188768	0.197465		-0.0923091	0.0388223	-0.0311591	-0.117484	-0.240318	0.151826
-0.11976	0.0235274	0.0575465	-0.110342	-0.0682288	0.0236798		-0.266628	0.00937448	0.0197513	-0.0907562	-0.143731	0.150596		-0.104016	-0.0028114	0.0519144	-0.135074	-0.13452	0.200603
-0.0265326	0.00999061	-0.013804	-0.106827	-0.102368	0.0114795		-0.0849045	-0.0658896	-0.0237695	-0.0875912	-0.0504504	0.127486		-0.0889418	-0.0127363	-0.0561277	-0.135528	-0.168116	-0.0806522
-0.079559	-0.00500393	-0.0902311	-0.203406	-0.117138	0.0873352		-0.0280894	-0.0715056	0.0198847	0.00270917	-0.0312548	0.0520757		-0.0155811	0.00938134	0.00889681	-0.180023	-0.160808	0.177003
-0.211261	0.00522276	0.0587091	-0.13611	-0.152972	0.0431191		-0.155655	-0.199943	-0.0130021	-0.0619073	-0.0501247	0.0683927		-0.136561	0.000724988	-0.0237533	-0.168632	-0.13955	0.00555517
-0.079559	0.0220013	-0.0136203	-0.139851	-0.167357	-0.0220103		-0.100169	0.0660282	0.068178	-0.079933	-0.0662973	0.182685		-0.071573	-0.0159069	0.0123955	-0.140597	-0.0564982	0.0713099
-0.0667341	0.122929	-0.0549928	-0.17258	-0.180237	-0.0729525		-0.169809	-0.0458255	-0.0159547	-0.0310481	-0.102732	0.115451		-0.0918155	0.0141714	-0.10486	-0.147877	-0.234146	0.0250015
-0.0923838	0.0252309	-0.021492	-0.0714451	-0.180855	0.132674		-0.198317	-0.0112273	0.0143405	-0.0540083	-0.080137	0.173372		-0.125033	-0.0246973	-0.0199045	-0.0799634	-0.232907	0.0307958
-0.132585	0.0245412	0.0434869	-0.164871	-0.248446	-0.0465202		-0.169809	-0.095825	-0.0964134	-0.0642661	-0.0177124	0.208635		-0.0712914	0.0426391	-0.0479479	-0.0752876	-0.129579	0.207045
-0.079559	0.109614	-0.0709105	-0.131235	-0.158539	0.0865707		-0.0849045	-0.0283444	-0.00297571	-0.0758462	-0.170545	0.000263854		-0.0863498	0.025838	0.0673882	-0.12213	-0.158391	0.109902
-0.14541	0.0923119	-0.0186776	-0.131763	-0.105004	0.0845003		-0.153635	-0.1334	0.0116057	-0.0752328	-0.0479415	0.0336252		-0.136594	0.00331655	-0.0808869	-0.145263	-0.18607	0.00193453
-0.079559	0.0833655	-0.0158304	-0.113972	-0.109919	0.0453309		-0.127566	-0.0543152	-0.0295487	-0.123028	-0.121877	0.218248		-0.134496	-0.0199147	0.00624297	-0.135227	-0.205038	0.0587734
-0.0667341	0.108277	0.0511147	-0.131373	-0.250269	-0.0273648		-0.209121	-0.0217133	-0.0475086	-0.121358	-0.152956	0.221105		-0.12986	0.0619437	-0.0148749	-0.193421	-0.164739	0.21686
-0.079559	-0.0786835	-0.112943	-0.136562	-0.140396	0.0496216		-0.168207	-0.159196	0.0641121	-0.0387915	-0.135471	0.20474		-0.0569927	-0.0397595	-0.0519178	-0.202688	-0.109267	0.117702
-0.0137077	0.0290863	0.0940731	-0.209748	-0.127889	0.238281		-0.252693	-0.0762305	0.0442161	-0.059933	-0.107183	0.0567089		-0.0802546	-0.0320821	-0.00905618	-0.0976872	-0.182546	0.0944891
-0.0137077	0.0112086	-0.0227621	-0.190264	-0.116814	0.0542356		-0.208011	-0.128151	-0.000629679	-0.0245939	-0.102477	0.167868		-0.109303	0.0282229	0.078763	-0.251992	-0.184708	0.0670939
-0.0923838	0.0196165	0.020851	-0.123492	-0.145687	0.0348287		-0.0696403	-0.174185	0.0431174	-0.0409907	-0.121857	0.166016		-0.110078	-0.0104129	-0.126074	-0.111484	-0.110227	0.138531
-0.105209	-0.0275237	0.0540309	-0.123816	-0.175204	0.116315		-0.198317	-0.109443	-0.0027383	-0.110214	-0.102159	0.0474746		-0.0335618	0.0595703	-0.0925284	-0.187091	-0.180501	0.205942
-0.105209	0.0294175	0.0797494	-0.0891211	-0.241174	-0.0240378		-0.224385	-0.126604	0.0524548	-0.068211	0.00550055	0.110889		-0.056678	-0.0634515	-0.0278242	-0.138527	-0.238361	0.127224
-0.0923838	0.0315365	-0.0155975	-0.146084	-0.243917	0.0170548		-0.21247	-0.0174185	0.00206117	-0.111612	-0.136507	0.23805		-0.0923091	0.0261	-0.104427	-0.098566	-0.208121	0.0614566
-0.14541	0.028007	-0.0888998	-0.16572	-0.198195	0.141398		-0.198317	0.0323085	-0.0661701	-0.0274313	-0.0304181	0.0948827		-0.106889	0.0238161	-0.00430797	-0.153985	-0.125482	0.171748
-0.0667341	0.0521355	0.0593894	-0.225071	-0.142659	0.010829		-0.154963	0.03378	-0.0510831	-0.0663626	-0.0475607	0.159221		-0.101738	0.0439818	0.0161817	-0.211479	-0.205013	-0.0407594
-0.211261	0.0600565	-0.0942091	-0.165856	-0.22382	-0.00339026		-0.183053	-0.122067	0.0912358	-0.113498	-0.1126	0.204485		-0.0890875	0.0367344	-0.0130301	-0.0842064	-0.171257	0.0595967
-0.0667341	0.0230241	0.0314779	-0.0931734	-0.195847	0.159357		-0.181032	-0.105707	0.00228724	-0.112642	-0.179373	0.187589		-0.100963	0.0583253	-0.00518345	-0.161552	-0.176425	0.108848
-0.0265326	0.0649083	0.0938432	-0.139724	-0.143112	-0.0668428		-0.264189	-0.0884241	-0.112731	-0.120595	-0.0829205	0.163688		-0.0831614	0.00740282	-0.00979175	-0.149283	-0.176622	0.10709
-0.0137077	-0.012449	0.0494079	-0.141122	-0.232088	0.0874223		-0.196296	-0.0921025	-0.128867	-0.086654	-0.0471563	0.0827101		-0.121784	-0.00924538	0.0174587	-0.157692	-0.100363	0.0621179
-0.158235	-0.026437	-0.0730043	-0.087346	-0.0599395	0.059032		-0.181032	-0.0736905	0.0330612	-0.0723949	-0.0651976	0.153425		-0.127907	0.0546162	-0.00788671	-0.186181	-0.128148	0.0236351
-0.0265326	0.0689495	0.0617447	-0.0355694	-0.0635776	-0.0155468		-0.153635	-0.0238411	0.0887365	-0.126483	-0.0476338	0.0562983		-0.109763	0.00352157	0.024026	-0.219666	-0.0870038	0.14455
-0.14541	-0.00246105	-0.0194279	-0.183312	-0.179167	0.071385		-0.111883	-0.00384107	-0.0341336	-0.0505181	-0.130454	0.0992516		-0.0919612	0.0217957	0.0557209	-0.140247	-0.244488	0.0616802
-0.11976	0.0350889	-0.0388411	-0.178243	-0.0964729	0.084269		-0.151614	-0.0581558	-0.00170586	0.0032434	-0.10062	0.0260955		-0.086035	0.0502534	0.0256692	-0.17035	-0.109892	-0.132092
-0.14541	-0.0134944	0.104699	-0.163565	-0.195847	0.0356648		-0.16848	-0.104309	0.0360989	-0.120822	-0.101595	0.0744418		-0.0797941	0.0859049	-0.0646176	-0.176324	-0.212336	0.0169575
-0.0923838	-0.00635229	-0.0689538	-0.088335	-0.144352	-0.0277459		-0.16848	-0.138227	-0.00857875	-0.0673767	-0.0553832	0.157359		-0.0598664	-0.0374702	-0.035885	-0.155728	-0.196299	0.055284
-0.0539092	0.0167564	-0.0776121	-0.127326	-0.0779739	0.11376		-0.0977294	-0.0615579	-0.0176497	-0.0912904	-0.0806304	0.0161775		-0.0988648	-0.0789585	-0.111873	-0.153156	-0.126065	0.0791432
-0.14541	-0.0599948	-0.00749761	-0.17926	-0.162744	0.0821626		-0.265517	-0.074617	0.107808	-0.0438255	-0.0908615	0.233079		-0.0988648	0.0709106	-0.0153248	-0.215278	-0.167575	0.013266
-0.172787	-0.0275411	-0.0859258	-0.157577	-0.145282	0.0886738		-0.168061	-0.126364	-0.0890712	-0.0865671	-0.0709755	0.276619		-0.056678	-0.0345794	0.00533755	-0.115894	-0.2411	-0.0560737
-0.0923838	0.0662405	0.0665836	-0.161219	-0.0999567	0.130376		-0.221946	-0.077744	0.0179193	-0.0501408	-0.0705038	0.137165		-0.0944075	0.097775	-0.0721667	-0.19226	-0.130139	0.0225902
-0.0923838	0.008935	-0.00730707	-0.147833	-0.102775	0.0589158		-0.168899	-0.159366	0.080211	-0.186994	-0.0264367	0.104407		-0.121666	0.0575942	-0.083841	-0.181108	-0.0909985	0.0814786
-0.158235	0.0574071	-0.0142725	-0.19762	-0.192766	0.134303		-0.194968	-0.0731795	0.0281499	-0.084097	-0.022896	0.137006		-0.0597305	0.0110793	0.0023793	-0.111498	-0.167013	0.0373289
-0.0667341	-0.0808607	-0.0598967	-0.143941	-0.163144	0.0997609		-0.110281	-0.105894	-0.0103599	-0.0561376	-0.102578	0.11059		-0.0947223	-0.0240553	0.0104404	-0.106098	-0.110322	0.0781124
-0.11976	0.0576972	-0.131992	-0.175402	-0.149648	0.0623557		-0.279453	-0.10483	-0.0105714	-0.0960524	-0.0309362	0.0571913		-0.107053	0.0760636	0.00106498	-0.09396	-0.175296	0.089751
-0.185612	-0.0160778	-0.0920919	-0.141416	-0.172234	0.057202		-0.2361	-0.0301436	0.0429977	-0.0775934	-0.0688154	0.0352582		-0.047845	-0.0191153	-0.110604	-0.107535	-0.217441	-0.00028794
0.0393187	-0.0954238	-0.000481208	-0.0842991	-0.153965	0.076452		-0.154963	-0.0616348	0.119393	-0.146201	-0.0984953	0.107751		-0.0746255	0.0982111	0.0344908	-0.151693	-0.0878142	0.146544
-0.0137077	-0.0739989	0.103081	-0.165791	-0.210925	0.0184621		-0.253384	-0.127975	0.0536227	-0.0929936	-0.0568679	0.121416		-0.10433	-0.0178973	0.0821555	-0.2262	-0.0701607	0.0745185
0.0393187	0.00460902	-0.109713	-0.067901	-0.117345	0.083256		-0.182634	-0.113113	-0.0613907	-0.186428	-0.116497	0.0670574		-0.10933	-0.0558786	-0.0317715	-0.123536	-0.236272	0.135851
-0.198437	0.0523744	-0.0304126	-0.195483	-0.205247	0.0430875		-0.16646	0.0362415	-0.0150045	-0.0672387	-0.10829	0.215357		-0.026973	0.0399789	0.0998767	-0.181849	-0.209453	0.0623727
-0.000882854	0.0201138	-0.073456	-0.151214	-0.0748205	0.111627		-0.167788	-0.0567252	0.0281801	-0.0707887	-0.101754	0.194327		-0.12986	-0.0321403	0.052072	-0.133357	-0.0612561	0.124179
-0.0265326	0.00746077	-0.099561	-0.161326	-0.142205	0.0222969		-0.180613	0.00786631	-0.0828833	-0.0443695	-0.117427	0.0171664		-0.0743284	0.00370109	0.016126	-0.104945	-0.206719	0.035125
-0.0667341	0.0357209	-0.00809926	-0.127789	-0.189238	0.0204392		-0.142411	-0.0713185	0.0105049	-0.00220676	-0.109863	0.00328132		-0.109763	0.0164767	0.0635941	-0.0980657	-0.173233	0.106122
-0.0393575	0.0732285	0.0145216	-0.118575	-0.199081	-0.00586053		-0.168899	-0.103685	0.0461144	-0.159567	-0.0316782	0.135049		-0.0919944	0.0623557	-0.00740498	-0.165766	-0.060829	0.00378945
-0.079559	0.016191	-0.0177751	-0.149649	-0.107838	-0.0193742		-0.223967	-0.151649	0.014736	-0.170394	-0.106542	0.0462638		-0.137055	0.027657	-0.018715	-0.111476	-0.232309	-0.000377304
-0.0539092	-0.0416383	0.0188445	-0.15689	-0.0531148	0.248848		-0.0977294	-0.164543	0.034357	-0.138166	-0.0963163	0.0494421		-0.0918155	-0.032252	-0.0198203	-0.133509	-0.107506	-0.092882
-0.0393575	0.0706328	-0.134316	-0.13344	-0.270258	-0.055104		-0.127566	-0.0809143	0.00396739	-0.21273	-0.160227	0.222151		-0.0889418	0.0392874	-0.0533664	-0.10572	-0.177418	0.168855
-0.0923838	0.0276254	0.0622738	-0.115238	-0.247572	0.0487777		-0.167788	-0.0428314	0.0728692	-0.0566648	-0.00866251	0.0865683		-0.118478	-0.0387788	0.00323653	-0.172112	-0.140553	0.186106
-0.079559	0.0265093	-0.000674897	-0.18913	-0.20757	-0.0565905		-0.21247	-0.0922774	0.0917728	-0.0828656	-0.0931679	0.180102		-0.115886	0.0622811	0.0565578	-0.164743	-0.224267	0.0461031
-0.0265326	0.0156189	0.0618667	-0.162245	-0.194722	0.157217		-0.208702	-0.00708328	-0.0569638	-0.109155	-0.0803647	0.173048		-0.0808841	0.0185994	-0.0102446	-0.115704	-0.14177	0.129806
-0.0265326	0.0204612	0.0187866	-0.105912	-0.241744	0.0664453		-0.127566	-0.0184483	0.001249	-0.0680951	-0.0536621	0.154324		-0.0951827	0.0644692	-0.0548033	-0.243342	-0.208055	0.0835425
-0.079559	0.0196538	0.0862987	-0.226211	-0.139316	0.0766367		-0.209121	-0.0126753	0.0127418	-0.0602038	-0.0994835	0.187177		-0.0330682	0.0763721	-0.00927889	-0.143049	-0.159384	0.128884
-0.079559	-0.0104175	-0.0383802	-0.108449	-0.16828	0.0518147		-0.165768	-0.0133494	-0.0216527	-0.00323689	-0.0538427	0.213294		-0.0921302	0.0882446	-0.0546091	-0.190153	-0.213475	0.205729
-0.224086	0.0509712	-0.00701525	-0.134944	-0.125235	-0.0342374		-0.265517	-0.0734584	0.0452052	-0.0752984	-0.0519971	0.101013		-0.120891	0.0670917	-0.0116354	-0.197296	-0.182758	0.0505807
0.092345	0.0520662	0.0044745	-0.214461	-0.101942	0.020655		-0.198736	-0.0338324	0.00160116	-0.0541803	-0.0536143	0.23305		-0.0533107	0.0712558	-0.0838273	-0.162144	-0.184554	0.155719
-0.0923838	0.035531	0.0110335	-0.125538	-0.241625	0.0381082		-0.208011	0.00896873	0.101763	-0.122988	-0.181112	0.178293		-0.110571	-0.0126466	-0.0341029	-0.147181	-0.131336	0.0151015
-0.079559	0.0625054	-0.0853026	-0.208567	-0.125943	-0.0905019		-0.167788	-0.115187	-0.00265681	-0.114213	-0.0839338	0.145037		-0.0923091	0.0208269	0.0433004	-0.190729	-0.205981	0.157402
-0.172787	-0.00249743	-0.0113415	-0.134912	-0.132384	-0.0577614		-0.139481	-0.107077	0.049733	-0.0392313	0.0162038	0.251575		-0.125348	-0.0220374	-0.0909875	-0.1922	-0.191694	0.175207
-0.198437	0.119044	-0.0330096	-0.0531669	-0.0764546	0.0810002		-0.225714	-0.080223	-0.0426647	-0.000607679	-0.0854768	0.164471		-0.0600452	-0.0378368	-0.0138992	-0.180295	-0.162317	-0.00346118
-0.105209	0.132256	0.0533062	-0.135428	-0.0654016	-0.0647497		-0.0575072	-0.0661984	-0.0762425	-0.135999	-0.0909941	0.293695		-0.0802546	0.0671608	-0.0458062	-0.160507	-0.187041	0.187771
-0.17106	-0.0200352	-0.106948	-0.20505	-0.169045	0.0213544		-0.167788	-0.0325039	-0.0815758	-0.12324	-0.0533963	0.227726		-0.112518	0.0523722	-0.0630517	-0.0792278	-0.219319	0.123039
-0.0923838	0.0120405	-0.0640227	-0.243001	-0.109838	0.10504		-0.283221	-0.0634639	0.0163207	-0.0333718	-0.0245344	0.0274422		-0.124855	0.107597	0.0212651	-0.194246	-0.168737	0.091052
-0.0137077	0.0360212	-0.0501335	-0.0556042	-0.234891	0.0880412		-0.280782	-0.0669505	-0.0115991	-0.0979233	-0.0722941	0.114974		-0.056678	-0.0139066	0.0904634	-0.142136	-0.0903636	0.0876988
-0.185612	0.0560711	0.0249497	-0.152314	-0.168418	0.148977		-0.0678207	-0.0621924	0.0137236	-0.0713031	-0.142157	0.101308		-0.0569927	-0.0262245	0.0509793	-0.165575	-0.0904656	0.119557
0.0393187	0.057981	-0.0399601	-0.167483	-0.189075	0.0330957		-0.221946	-0.0878077	0.0270989	-0.0629562	-0.0464361	0.143152		-0.130635	0.0367901	0.0114297	-0.173206	-0.223244	0.0570769
-0.0265326	0.0724771	-0.0195368	-0.131325	-0.230649	0.0922248		-0.16646	-0.0102338	-0.00133591	-0.0258302	-0.180867	0.149707		-0.0980564	0.00308405	-0.0130161	-0.15067	-0.132224	0.0925445
-0.158235	0.0133043	-0.136678	-0.110744	-0.207616	0.132121		-0.138371	-0.0910424	0.110737	-0.0598619	-0.0304922	0.10457		-0.131129	0.0103029	-0.0110631	-0.157912	-0.145784	0.068621
-0.0923838	0.0667891	-0.00883914	-0.18096	-0.13064	0.057401		-0.181942	0.0342361	-0.0434909	-0.0322482	-0.0517724	0.189225		-0.135786	0.0328749	-0.00639444	-0.0411674	-0.14677	0.00349395
-0.079559	0.030421	0.0254378	-0.14516	-0.208446	0.0982588		-0.195877	-0.169132	-0.0268778	-0.056156	-0.133008	0.0744943		-0.0650173	0.0468725	0.0967378	-0.168305	-0.107397	0.030936
-0.132585	0.0629252	0.0590029	-0.18436	-0.120535	0.229115		-0.167788	-0.114474	0.0388922	-0.0312514	-0.123846	0.052268		-0.0923091	-0.00818829	-0.0345924	-0.132771	-0.106056	-0.034866
-0.079559	0.0779896	-0.0486438	-0.167212	-0.125386	0.0316754		-0.112302	-0.0867671	0.0823036	-0.0809994	-0.110772	0.24439		-0.0629189	0.0616343	0.0304852	-0.104964	-0.143852	0.182158
-0.0137077	0.103389	0.0568815	-0.120205	-0.154395	-0.07454		-0.211779	-0.0952603	-0.0607311	-0.0225467	-0.0618455	0.125151		-0.0447748	0.0700142	0.030013	-0.155581	-0.161459	-0.0234676
0.092345	0.0490132	0.0605938	-0.134002	-0.200845	0.157213		-0.183053	-0.0871006	0.00918959	-0.145831	-0.108061	0.264047		-0.0683846	0.0171207	0.0539923	-0.151188	-0.171421	0.11847
-0.0137077	0.00040481	0.0625545	-0.218326	-0.172246	0.0212555		-0.208011	-0.0261452	0.0343721	-0.0442223	-0.137104	0.0641611		-0.134496	0.033952	0.00250986	-0.206659	-0.237176	0.0297969
-0.224086	0.031759	0.0780509	-0.166269	-0.160572	-0.010306		-0.195877	-0.0555339	0.0946648	-0.0378849	-0.0966945	0.159941		-0.0736989	0.0243579	0.0192096	-0.209237	-0.092686	0.098415
-0.105209	0.0240071	0.0329517	-0.0795889	-0.156238	-0.0700494		-0.209121	-0.0497712	-0.0193477	-0.10175	-0.110042	0.167509		-0.0658257	0.0378807	-0.0138684	-0.104387	-0.165381	0.11371
-0.172787	0.0829882	-0.0080957	-0.176322	-0.197366	0.0234437		-0.155655	0.00882091	-0.0573556	-0.0440923	-0.101058	0.086056		-0.11574	0.0852086	-0.128817	-0.137233	-0.167667	0.218353
-0.17106	0.0735751	-0.0351199	-0.122578	-0.0620582	0.131453		-0.139972	-0.166649	0.0142835	-0.0633123	-0.0395822	0.10582		-0.139468	-0.0161246	0.112348	-0.117577	-0.145722	0.150818
-0.211261	0.0424461	0.0654175	-0.0968858	-0.0886568	0.1054		-0.227043	-0.023974	-0.0539586	-0.0642097	-0.0809356	0.105708		-0.0801089	0.0667341	0.0266707	-0.168513	-0.0293812	0.224319
-0.0667341	0.080691	-0.16391	-0.18826	-0.115501	0.0742946		-0.194549	-0.0438782	0.0154396	-0.0849072	-0.0445398	0.176108		-0.0831614	0.048137	0.0533739	-0.117061	-0.152332	0.0466727
-0.0539092	0.0464187	0.0211846	-0.124983	-0.152746	0.130257		-0.180613	-0.12092	0.00242655	-0.0805867	-0.160005	0.125257		-0.139928	0.0274029	-0.0687872	-0.138174	-0.186501	-0.0193331
-0.198437	0.0613158	-0.0200401	-0.0905207	-0.123158	0.173653		-0.0545769	-0.134394	-0.00393084	-0.0454158	-0.128554	0.0920665		-0.127447	-0.0870673	0.0343407	-0.168764	-0.133893	-0.0428584
-0.0265326	0.0439316	-0.137323	-0.17496	-0.0911425	0.139047		-0.0961278	-0.0684923	0.01933	-0.0143261	-0.141054	0.0666385		-0.0364355	0.0869144	-0.0751718	-0.15481	-0.126757	0.0064895
-0.132585	-0.0394979	0.007421	-0.0827038	-0.194235	0.039056		-0.180613	-0.0207902	-0.0356119	0.00202668	-0.0996607	0.0993775		-0.0944075	0.0504396	-0.00815245	-0.156649	-0.220491	0.148397
-0.0923838	0.0941426	0.0240917	-0.138366	-0.140293	-0.0945297		-0.211142	-0.114984	-0.0694185	-0.093058	-0.03054	0.0576266		-0.101142	0.0797436	0.0135458	-0.141589	-0.0905676	0.174872
-0.17106	0.0784949	-0.0306214	-0.227593	-0.194025	0.107409		-0.154545	0.0168519	-0.0251624	-0.0761654	-0.0490211	-0.0155013		-0.0683846	0.00874261	0.0110932	-0.115886	-0.16041	0.0662753
-0.0265326	0.0511166	0.0548529	-0.153968	-0.0981671	-0.031984		-0.16646	-0.0347771	-0.117795	-0.11446	0.00797591	0.0207157		-0.106738	0.0320325	0.0449625	-0.128594	-0.201679	0.117245
-0.105209	0.0640748	0.00161122	-0.0488272	-0.151295	0.0256766		-0.195877	-0.0044655	-0.0254079	-0.08542	-0.167669	0.069145		-0.051527	0.074281	-0.0441863	-0.173751	-0.217007	0.0356794
-0.132585	0.0561892	0.0369739	-0.238394	-0.173431	-0.0413603		-0.193857	-0.0437747	0.00393007	-0.0365326	-0.0979112	0.198783		-0.116037	0.0547169	0.0399213	-0.137522	-0.132644	0.164435
-0.105209	0.0116272	0.0751006	-0.100449	-0.101511	-0.0196955		-0.14081	-0.104281	0.00472268	-0.0506719	0.0177395	0.209241		-0.118614	0.0201558	0.0258655	-0.129669	-0.161465	0.131172
-0.0137077	-0.0894291	-0.00315057	-0.210859	-0.180299	0.117503		-0.194767	-0.0961407	-0.010697	-0.121802	-0.0561396	0.0617811		-0.0900318	0.0311841	0.0504431	-0.129701	-0.117294	0.251206
-0.0923838	0.100394	-0.0169707	-0.131143	-0.23106	0.0982573		-0.167788	-0.0257609	0.0263856	-0.0785619	-0.140032	0.11642		-0.134496	0.0171314	-0.114088	-0.162036	-0.227543	0.117447
-0.11976	0.0659759	-0.00818848	-0.17215	-0.205887	0.090594		-0.208702	-0.0921895	0.0117578	-0.12663	-0.0211282	0.200008		-0.0801089	0.0193497	-0.0694178	-0.180519	-0.29274	-0.0793498
-0.11976	0.094701	-0.0847597	-0.132158	-0.15043	0.0901348		-0.139972	0.0037854	0.097113	-0.11591	-0.0647236	0.0839799		-0.131129	-0.0261346	-0.0455764	-0.0698028	-0.164989	-0.0144427
-0.14541	-0.017067	-0.0758051	-0.149785	-0.22861	0.111191		-0.16646	-0.0181315	0.047667	-0.0152388	-0.054426	0.190528		-0.116037	0.0818851	0.061742	-0.197635	-0.178996	0.0157793
-0.0265326	0.0448021	0.0015039	-0.0896918	-0.109735	0.107696		-0.208011	-0.11516	0.0948651	-0.0583679	0.0118626	0.156619		-0.0977748	-0.112361	-0.0610283	-0.0849606	-0.174766	0.145645
-0.172787	0.0970026	0.0527837	-0.223047	-0.212637	0.0910426		-0.181032	0.0171134	-0.0449057	0.0094036	-0.0895567	0.11336		-0.0954975	0.0481055	-0.00264201	-0.208408	-0.0981606	-0.130999
-0.079559	-0.0134813	0.00633331	-0.147861	-0.255182	0.104978		-0.0981483	-0.0863337	0.0687819	-0.150434	-0.0841849	0.155372		-0.106592	0.0167459	0.0114287	-0.202421	-0.0415828	0.173645
0.0521435	0.0530881	-9.79722e-05	-0.120231	-0.110967	0.167366		-0.224385	-0.104237	0.0490106	-0.147719	-0.186125	0.100722		-0.11029	0.0201996	0.0689144	-0.15605	-0.240417	0.0591007
-0.14541	0.0405919	-0.0604628	-0.128764	-0.254462	0.044092		-0.153635	-0.0790291	0.0853477	-0.0823041	-0.130429	0.113755		-0.139928	0.0416736	0.00130661	-0.115723	-0.15136	0.00518959
-0.0923838	0.0391041	-0.0190574	-0.030361	-0.183486	-0.0611856		-0.0716608	-0.0674885	0.0213979	-0.0438255	-0.0840953	0.0605898		-0.104809	-0.0381182	-0.0848603	-0.196355	-0.19199	0.0580635
-0.0667341	0.0208049	-0.0283067	-0.131719	-0.16851	0.0443723		-0.181032	0.0355904	0.00161762	-0.0740917	-0.105352	0.211852		-0.103837	-0.00770312	-0.000563818	-0.151623	-0.127761	0.154333
-0.0923838	0.138041	-0.0658421	-0.10521	-0.126742	0.0329577		-0.127566	-0.0314726	-0.0557256	-0.0626726	-0.131669	0.0974595		-0.0857203	0.114312	-0.00845456	-0.171046	-0.00532078	0.0584722
-0.198437	0.00773085	-0.0206254	-0.117198	-0.170383	0.0755327		-0.211142	-0.0765999	0.0440154	-0.0609272	-0.0590232	0.119828		-0.0918155	0.0291646	-0.0542748	-0.0916994	-0.135697	0.195661
-0.0667341	-0.0642199	-0.00762885	-0.137752	-0.255655	-0.0172148		-0.0977294	-0.0140785	0.0769136	-0.0819569	-0.11531	0.0342626		-0.0626041	0.0109247	0.0333508	-0.189808	-0.279578	0.0105461
-0.158235	0.0216103	0.0906324	-0.124222	-0.104721	0.0578471		-0.168899	-0.0350312	-0.0494327	-0.00154303	-0.059983	0.165934		-0.120891	0.0214328	-0.0293745	-0.25247	-0.153073	0.135131
-0.158235	0.0968574	-0.0404611	-0.112835	-0.0860246	0.0575526		-0.125546	-0.0303833	-0.0560412	-0.061326	-0.116501	0.216631		-0.0808996	0.0325052	-0.0620105	-0.181548	-0.174335	0.0821175
-0.0539092	0.0566455	-0.0208327	-0.0541016	-0.110466	0.0433286		-0.0696403	0.0087495	-0.00333673	-0.144007	-0.183322	0.146399		-0.09855	0.132104	-0.0576311	-0.17338	-0.115694	0.164973
-0.105209	-0.124763	0.012919	-0.169838	-0.0973794	0.191937		-0.127147	-0.061949	-0.0655802	-0.0634039	-0.136839	0.130784		-0.0244141	0.0126969	-0.0178791	-0.148705	-0.149206	0.125794
-0.105209	0.0333432	-0.0735889	-0.160907	-0.0677049	0.0210766		-0.153216	0.0327528	0.0699747	-0.0423886	-0.117054	0.25359		-0.089717	0.0610908	-0.065111	-0.154222	-0.0745271	0.0977763
-0.0137077	0.0694358	-0.0270489	-0.265976	-0.151807	-0.0786629		-0.125127	-0.0487132	0.0768024	-0.0947249	-0.106241	0.144985		-0.0831614	0.0215351	-0.0403033	-0.148752	-0.169793	0.169621
-0.0667341	-0.0210236	-0.0514817	-0.0723964	-0.208343	-0.0707627		-0.185073	-0.0807776	0.0339222	-0.0729982	-0.0909941	0.14043		-0.0980564	0.0204237	-0.0981989	-0.0758916	-0.0623632	0.118233
-0.0539092	0.0474284	0.0145976	-0.188328	-0.241278	0.193512		-0.195877	-0.0749389	0.00248762	-0.00937855	-0.114619	0.0365908		-0.151635	0.0637582	0.0579673	-0.225076	-0.122947	0.107797
-0.079559	0.0883256	-0.0738792	-0.118803	-0.166156	0.0455227		-0.23721	-0.153133	-0.0756377	-0.0755121	0.0351091	0.127433		-0.0688627	0.0706652	0.0344999	-0.192197	-0.198246	0.152253
-0.158235	0.00464875	-0.0226184	-0.206852	-0.169984	-0.0803609		-0.139062	-0.141553	-0.0248615	-0.0569522	-0.0680514	0.160797		-0.086035	-0.0652477	0.00408755	-0.124055	-0.18757	0.032654
-0.14541	0.0621517	-0.0757898	-0.0891739	-0.196837	-0.039318		-0.195459	-0.0328336	0.0581479	-0.111001	-0.145824	0.0500029		-0.0707978	-0.0161393	0.0151698	-0.196732	-0.118806	0.177498
0.0393187	-0.0378094	-0.0112142	-0.101676	-0.210982	-0.0404631		-0.16646	-0.0880087	0.0307058	-0.118882	-0.0994051	0.105136		-0.0595516	0.113828	0.0259593	-0.215723	-0.154004	0.18507
0.0521435	0.0064389	0.026996	-0.0947279	-0.0929501	0.115239		-0.125127	-0.0496999	-0.0430452	-0.125199	-0.103438	0.170764		-0.0866469	0.0115977	0.0645116	-0.198322	-0.238978	0.0324132
-0.105209	0.110751	0.00283828	-0.166245	-0.208071	0.0762014		-0.139481	-0.0411103	-0.0737109	-0.0061365	-0.0465613	0.258602		-0.133406	-0.0021131	-0.0575475	-0.162939	-0.211309	0.136259
-0.079559	0.0406986	0.0491284	-0.16701	-0.140962	0.00933991		-0.181724	-0.0955721	0.00921754	-0.149087	-0.157862	0.081259		-0.130499	0.0255894	-0.0442369	-0.154624	-0.115815	0.118067
-0.0265326	0.0472108	0.0154742	-0.146168	-0.065967	0.0679519		-0.167097	-0.161647	0.046206	-0.00472338	-0.0740471	0.176189		-0.0720666	-0.00692534	-0.0498535	-0.22712	-0.202789	0.031764
-0.079559	0.0287919	-0.0385746	-0.15604	-0.190877	0.0272016		-0.225714	-0.164224	0.0650251	-0.0670533	-0.0897617	0.213409		-0.121206	0.0750929	-0.0627776	-0.094474	-0.129331	0.0126228
-0.14541	0.103249	-0.0648811	-0.147495	-0.155385	-0.051142		-0.16646	-0.110449	-0.0170814	-0.0641481	-0.0290323	0.104834		-0.122475	0.00139867	0.0317289	-0.20323	-0.178725	0.00954503
-0.0667341	-0.0397812	-0.0314258	-0.147971	-0.101018	-0.0356255		-0.166879	-0.0427159	0.0763111	-0.0875049	-0.0607948	0.0673729		-0.118928	0.0433721	0.0575882	-0.161481	-0.177418	0.132397
-0.11976	0.0134819	-0.013116	-0.0619315	-0.172419	0.0361952		-0.124636	-0.0493412	-0.073326	-0.0734532	-0.0689089	0.0676582		-0.11267	0.0132879	0.0866178	-0.183267	-0.132644	0.0783062
-0.0667341	0.0132408	-0.00564098	-0.147468	-0.16569	-0.0121136		-0.152306	0.0234373	-0.00913651	-0.135461	-0.0806074	0.187035		-0.091355	0.0341171	0.0138035	-0.157317	-0.192859	0.0445204
-0.0265326	0.0558722	0.0837209	-0.23173	-0.143877	0.169696		-0.308871	0.024979	0.0292405	-0.0659157	-0.094866	0.19617		-0.0717519	0.0145208	-0.123233	-0.16816	-0.174752	0.207138
-0.0265326	-0.00360362	-0.0771619	-0.152146	-0.189265	0.0153152		-0.181032	-0.167946	-0.0272569	-0.0311063	-0.110379	0.0419131		-0.0919612	0.0787376	0.0360999	-0.154413	-0.179777	-0.092793
-0.0667341	0.00659203	0.0150753	-0.128963	-0.141832	0.121463		-0.153635	-0.0709282	-0.0520788	-0.104397	-0.0650801	0.0914705		-0.0953616	-0.00673641	0.115695	-0.192143	-0.116856	0.0106742
0.0393187	-0.00332201	0.0139451	-0.113213	-0.185184	-0.033636		-0.125546	-0.166805	-0.0509693	-0.116377	-0.00121786	0.0792644		-0.101441	0.049452	-0.0178791	-0.125497	-0.155433	-0.0585794
0.0393187	0.0168105	-0.00116862	-0.15641	-0.196371	-0.0575312		-0.125127	0.00657389	-0.0537665	-0.0834566	-0.161529	0.195321		-0.106889	0.0270549	-0.0492343	-0.136893	-0.099563	-0.0486127
-0.158235	0.108158	-0.00808436	-0.127256	-0.049029	0.0394988		-0.139699	-0.137632	0.0316052	-0.0326974	-0.082422	-0.0432634		-0.0866469	0.103048	-0.0241549	-0.158062	-0.121822	0.124079
-0.198437	-0.030766	-0.00116862	-0.122211	-0.108742	0.11936		-0.153635	-0.0959398	0.0846348	-0.0585995	-0.108946	0.0493521		-0.104494	0.0364981	-0.00106689	-0.121025	-0.22874	0.16658
-0.0265326	0.0807539	0.00819051	-0.160786	-0.160017	-0.0377343		-0.255132	-0.178388	-0.0872099	-0.0820334	-0.077925	0.0756833		-0.117524	0.0653732	-0.00175541	-0.129742	-0.244397	-0.0360719
-0.079559	0.00897592	-0.0547223	-0.159508	-0.0988665	-0.015428		-0.224603	-0.0339764	-0.00487422	-0.0896202	-0.119393	0.0800895		-0.0977416	0.0750077	0.0538762	-0.17462	-0.196636	0.0354036
-0.0265326	0.0361293	-0.0128381	-0.142924	-0.190909	0.00156144		-0.153216	-0.0276168	0.10244	-0.0453406	0.0113263	0.0800186		-0.134181	0.139383	-0.0349162	-0.202657	-0.234865	0.122838
-0.198437	0.06686	-0.0182064	-0.115562	-0.224931	-0.0160576		-0.154545	-0.0306586	0.0652378	-0.0505188	-0.088294	0.0663195		-0.0536255	0.00682536	0.0377463	-0.110293	-0.241633	0.169774
0.0264938	0.141566	-0.0395865	-0.164856	-0.217207	-0.144696		-0.126237	-0.0831958	-0.0401309	-0.151599	-0.0490986	0.0534875		-0.118928	0.0724046	0.0523007	-0.208207	-0.192867	0.12712
-0.079559	0.0658538	0.0202589	-0.140026	-0.141681	0.173116		-0.156074	-0.0201532	0.0558468	-0.0494548	-0.0728936	0.10204		-0.122296	0.0434242	0.088324	-0.174964	-0.133742	0.151447
-0.198437	-0.0100355	-0.0961885	-0.170989	-0.163087	0.114014		-0.238539	-0.0519535	0.0875697	-0.0748704	-0.106715	0.0941883		-0.0802546	0.0418476	0.0182394	-0.154502	-0.146478	0.0871166
-0.079559	0.0670953	0.0595042	-0.159654	-0.221135	0.153643		-0.127566	-0.111162	0.0210506	-0.0837146	-0.074022	0.200095		-0.11267	-0.00832782	-0.025018	-0.242269	-0.210948	0.102696
-0.105209	0.0689204	-0.0349585	-0.0761108	-0.281053	0.0158172		-0.16848	0.0150201	0.0677431	-0.030743	-0.0926283	0.10779		-0.0595516	0.131384	-0.0829815	-0.144991	-0.0372112	-0.0561794
-0.0265326	0.0147849	0.0109591	-0.0912015	-0.148344	0.0607674		-0.154054	0.00701057	-0.0681865	-0.0184237	-0.146431	0.125214		-0.0925907	-0.00283255	0.0381875	-0.212749	-0.0581705	0.00295597
-0.132585	0.07335	-0.111707	-0.0770863	-0.146575	0.123332		-0.0696403	-0.141325	0.00489533	-0.0451827	-0.00569856	0.154204		-0.154542	0.0897691	0.058439	-0.131996	-0.136807	-0.0313345
-0.079559	0.0314417	-0.096076	-0.0556105	-0.209383	0.0991361		-0.167788	-0.0458262	-0.0123597	-0.0616252	-0.0658784	0.139838		-0.103555	0.0370263	0.0551688	-0.111944	-0.149802	0.0848153
-0.0923838	0.0526066	0.0350849	-0.182881	-0.118461	0.13069		-0.139481	-0.117449	0.000773964	-0.172827	-0.1485	0.205689		-0.0736989	0.0454755	0.0739421	-0.151143	-0.19504	0.0233187
-0.0265326	0.0733157	-0.0292466	-0.19216	-0.20944	0.13667		-0.168899	0.021003	-0.0131032	-0.0848588	-0.0838572	0.163371		-0.115425	0.0142717	-0.0190787	-0.163881	-0.170139	0.0298041
-0.0667341	-0.0469759	-0.0823944	-0.198731	-0.156666	0.17169		-0.113413	-0.0871239	-0.0521898	-0.113744	-0.0686581	0.183837		-0.134002	0.0419306	-0.00452236	-0.186081	-0.162846	0.211751
-0.132585	-0.00052749	-0.0441365	-0.167962	-0.234891	-0.0765525		-0.0422429	-0.0960201	0.0212722	-0.15021	-0.0818099	0.263515		-0.0563632	0.015206	-0.0338194	-0.150916	-0.0350053	0.106848
-0.185612	0.042519	-0.0469483	-0.167402	-0.198829	0.164043		-0.296046	-0.0456247	0.00375229	-0.0994752	-0.032189	0.0419906		-0.0954975	0.0783434	-0.011643	-0.108805	-0.211138	0.1025
-0.0265326	0.10333	-0.0264015	-0.119635	-0.223751	-0.0876451		-0.181724	-0.0254026	0.055621	-0.0536	-0.154921	0.316839		-0.0773809	-0.0343726	0.0558032	-0.214309	-0.210243	0.0786556
0.0521435	0.0635762	0.127667	-0.166966	-0.167468	-0.00147422		-0.139972	-0.084897	-0.0190474	-0.061683	-0.164204	0.211901		-0.12152	0.0623431	0.0663859	-0.190493	-0.105019	0.20217
-0.158235	-0.0230167	0.0193329	-0.173374	-0.144903	0.0563071		-0.238539	-0.017347	0.00551869	-0.0189268	-0.0812811	0.159566		-0.0475303	0.0757312	-0.0445683	-0.160733	-0.145024	0.101343
-0.079559	0.0689059	-0.0274224	-0.07332	-0.088323	0.108586		-0.126237	-0.0757174	0.0983196	-0.0558872	-0.116156	0.0716959		-0.107383	0.0561872	-0.097886	-0.201657	-0.211871	0.0765417
-0.11976	0.0491176	-0.106561	-0.0967613	-0.151884	-0.0544368		-0.253803	-0.00819271	0.0549951	-0.0222604	-0.139314	0.126753		-0.127907	0.0701184	-0.0507412	-0.138723	-0.211455	0.127402
-0.105209	-0.0514823	-0.0269648	-0.145213	-0.291852	0.0489882		-0.224603	-0.0108661	-0.0385339	-0.0523797	-0.0219375	0.0725334		-0.130814	-0.0292338	0.0739574	-0.173753	-0.128414	0.0104478
-0.0137077	0.106992	-0.0153798	-0.113083	-0.181521	0.0965114		-0.224603	-0.0168928	-0.0271626	-0.0840546	-0.0339588	0.0274271		-0.100648	0.0947737	0.0546953	-0.16382	-0.200412	0.114675
-0.0667341	0.0880932	-0.0355565	-0.201919	-0.163813	-0.0296883		-0.210031	-0.0457535	0.0614266	-0.0723956	-0.151592	0.0155428		-0.10433	0.0735676	-0.00526482	-0.167774	-0.202684	0.226601
-0.0667341	-0.0255634	-0.0254714	-0.135587	-0.157125	-0.0540564		-0.165768	-0.0476866	-0.169114	-0.0489531	-0.13154	0.0611838		-0.0988648	0.0181728	0.0192308	-0.163526	-0.130228	0.0274953
-0.211261	0.0172822	0.0363243	-0.202245	-0.181002	0.141633		-0.181032	0.019184	-0.0407387	-0.0194865	-0.0624105	-0.010067		-0.0686993	0.00278335	0.0248714	-0.152655	-0.115632	0.149527
-0.132585	-0.0144736	-0.194427	-0.0994655	-0.185306	-0.026814		-0.194549	-0.0949621	-0.0190382	-0.0680609	-0.0711255	0.228898		-0.133688	-0.0586019	0.0787152	-0.144417	-0.10423	0.0927193
0.0393187	0.0181125	-0.0304823	-0.126767	-0.131025	0.0909574		-0.210723	-0.0801883	-0.0163598	-0.111401	-0.00866251	0.0850081		-0.101142	-0.00608098	-0.0258052	-0.163015	-0.177999	0.0200094
-0.0265326	0.084273	0.0142973	-0.204107	-0.24272	0.0970191		-0.283221	-0.0305736	0.00694011	-0.0675043	-0.0368543	0.158925		-0.0624584	0.0496197	-0.057528	-0.133147	-0.223675	-0.0478817
-0.0667341	0.025307	-0.106544	-0.144199	-0.170645	0.0383799		-0.197206	-0.0102575	0.110682	-0.0733141	-0.136377	0.0560332		-0.0595516	-0.00928871	-0.0517219	-0.172316	-0.130712	-0.0842155
-0.11976	-0.0238007	-0.0375339	-0.131204	-0.174228	-0.00614756		-0.253803	-0.0418271	0.0440061	-0.0711623	-0.12056	0.0844312		-0.0361207	-0.0376206	0.0184907	-0.155859	-0.183857	-0.0229977
-0.0539092	0.0136462	-0.005407	-0.188557	-0.135754	0.111254		-0.195877	-0.010284	-0.0547188	-0.0096165	-0.115688	0.260263		-0.0717519	-0.00340242	0.146131	-0.156914	-0.198246	0.0572102
0.0393187	0.0934238	-0.0174488	-0.114497	-0.0769785	-0.0346052		-0.197206	-0.0663686	0.0382541	-0.124099	-0.0990647	0.137204		-0.104297	0.0894118	-0.0208547	-0.0921712	-0.15922	0.0487543
-0.105209	-0.00469972	-0.0635387	-0.111608	-0.15245	0.050179		-0.181724	-0.123544	0.0312472	-0.0680609	-0.0563714	0.0103198		-0.142835	0.0308902	-0.0692546	-0.15759	-0.100768	0.0917647
-0.0265326	-0.0274955	0.0859793	-0.119578	-0.126501	0.0283132		-0.138789	-0.0340692	-0.214678	-0.133144	-0.189698	0.164249		-0.11267	0.0568316	0.00634849	-0.13267	-0.116636	0.17683
-0.14541	-0.0615539	0.0155717	-0.117574	-0.125522	0.0281639		-0.168899	-0.13957	-0.0202434	0.00363433	-0.0705038	0.218571		-0.0390275	-0.044325	-0.0209549	-0.147707	-0.197691	0.145983
-0.0667341	-0.0527693	0.0419173	-0.141804	-0.0402158	0.133905		-0.195186	-0.0639775	0.0159158	-0.0527072	-0.0322133	0.19279		-0.124079	-0.0381347	0.0705661	-0.172785	-0.260101	0.0891137
-0.0667341	-0.0110587	-0.066192	-0.21706	-0.247792	0.0134748		-0.0849045	0.000297583	0.0839665	-0.0551935	-0.0178492	0.0850899		-0.119074	0.0472089	-0.0243576	-0.230504	-0.190701	0.249161
-0.079559	0.0290887	-0.0237208	-0.0786939	-0.187534	0.160444		-0.195877	-0.0971087	-0.124078	-0.0832725	-0.15791	0.0683451		-0.0653321	0.0253002	0.0881719	-0.155139	-0.180483	0.141355
-0.132585	0.149398	-0.0966456	-0.0489375	-0.221224	0.0910375		-0.139699	-0.00978362	0.0290699	-0.0584525	-0.026962	0.216465		-0.113163	-0.0257849	-0.0773232	-0.214491	-0.135503	0.0511001
-0.0667341	0.0761088	0.0185477	-0.067801	-0.0620582	-0.0235953		-0.267957	-0.0682723	0.0397648	-0.0285184	-0.0293626	0.155461		-0.0886271	0.00981179	0.0210781	-0.112483	-0.240449	0.0116738
0.0521435	0.00097497	-0.0960198	-0.110904	-0.202938	-0.0225655		-0.140391	-0.103716	0.0414353	-0.0902544	-0.0488359	0.0872461		-0.106923	0.0315487	-0.057993	-0.152795	-0.116556	0.163061
0.0393187	-0.041591	-0.0247486	-0.116437	-0.219028	-0.000965713		-0.195877	-0.095056	0.0470454	-0.0147849	-0.146048	0.047772		-0.113012	0.0748096	-0.0818871	-0.173076	-0.221254	0.118566
-0.0265326	0.0799872	-0.0333403	-0.105147	-0.241717	-0.0330071		-0.208702	-0.0978073	0.019343	-0.0361513	-0.063945	0.137085		-0.118911	-0.0266487	-0.00156181	-0.171607	-0.000376218	0.174619
-0.0923838	0.0223524	0.0691944	-0.160055	-0.214445	0.100929		-0.266628	-0.0686566	-0.00017021	-0.0428682	-0.0576785	0.00881679		-0.127447	0.0902236	0.0846677	-0.0673218	-0.212763	0.0650968
-0.158235	0.0225574	0.0128052	-0.115965	-0.126055	0.0437792		-0.154545	-0.0457535	0.0227771	-0.0557882	-0.074414	0.10207		-0.0537712	0.0117018	-0.0997916	-0.205871	-0.187044	0.0960038
-0.0265326	0.0694102	-0.0457649	-0.167877	-0.130813	0.0134981		-0.070751	-0.0615956	-0.0221161	-0.0708961	-0.0898255	-0.0096912		-0.133406	-0.0454449	0.016465	-0.147306	-0.222671	0.0900047
0.0393187	0.0438178	-0.0585113	-0.125152	-0.233562	0.0986662		-0.267957	-0.131232	0.04719	-0.0434232	-0.0992137	0.0850398		-0.13032	0.0698625	-0.0511165	-0.145923	-0.200094	0.0638872
-0.14541	0.0140106	-0.077757	-0.211393	-0.185184	-0.0240751		-0.252693	-0.136745	0.0292832	-0.15934	-0.130599	0.208437		-0.06036	0.075611	0.031708	-0.125248	-0.221677	0.170707
-0.0393575	0.0277217	-0.0528487	-0.0656046	-0.170811	0.090931		-0.139062	-0.102487	0.0352811	-0.0288705	-0.163754	0.277998		-0.110274	0.0812988	0.0313592	-0.129793	-0.146171	0.146018
-0.14541	0.112458	0.0273106	-0.113895	-0.171111	0.0977452		-0.125127	0.019184	0.028223	-0.0628478	-0.101454	0.187479		-0.124225	0.14285	-0.0527498	-0.187703	-0.127939	0.128488
-0.0265326	0.0101834	0.084609	-0.0632875	-0.220551	-0.00173077		-0.198317	-0.156242	0.0366346	-0.0446172	-0.0670428	0.231871		-0.0980564	0.0363981	-0.0134202	-0.130623	-0.142456	0.167972
-0.079559	0.0458246	-0.0446165	-0.175896	-0.241605	0.156884		-0.0554867	-0.0830648	0.0640806	-0.106963	-0.0406953	0.0966435		-0.124719	0.057462	0.0385747	-0.171436	-0.19428	0.0473321
0.0393187	0.0164657	-0.0380428	-0.0853413	-0.186969	0.0515389		-0.170228	-0.0478869	0.0677483	-0.103134	-0.0738298	0.085791		-0.101424	0.0137669	0.0295143	-0.152614	-0.173233	-0.00284435
-0.079559	0.107668	0.0443459	-0.189816	-0.150629	-0.00615151		-0.156074	-0.00755076	-0.0324345	-0.0345407	-0.177294	0.0663995		-0.138693	0.0381512	-0.00138321	-0.139335	-0.205735	0.080888
-0.079559	0.101454	-0.00710105	-0.102207	-0.0963012	-0.114586		-0.183053	-0.058746	0.0570537	-0.00623518	-0.134266	0.0878493		-0.089717	0.0566726	-0.0299365	-0.0978895	-0.205981	-0.0446205
-0.079559	0.0719731	0.0687398	-0.222466	-0.0831023	-0.0999239		-0.138371	-0.137837	-0.00444588	-0.0982625	0.00650681	0.0977917		-0.0712582	0.0559808	0.0328646	-0.139664	-0.215601	0.0272717
-0.0265326	-0.007335	0.00407857	-0.126427	-0.157258	0.131769		-0.111883	-0.0774331	-0.0241942	-0.0785696	-0.134641	0.0271379		-0.124258	0.0659254	-0.00402374	-0.144178	-0.252687	0.278849
-0.0265326	0.11649	-0.018697	-0.123567	-0.213883	0.0275446		-0.0563965	-0.0229463	0.106511	-0.0310423	-0.0576785	0.116535		-0.0918155	0.0261943	-0.012101	-0.142285	-0.221254	0.141276
-0.079559	-0.0579369	0.00565644	-0.0696763	-0.075986	-0.000947838		-0.14081	-0.125631	0.0342583	-0.0751858	-0.0799944	0.231644		-0.0629189	-0.0135785	-0.0235427	-0.1707	-0.144641	0.121694
-0.105209	-0.0248684	-0.034564	-0.14388	-0.192547	0.0152946		-0.167369	-0.0133771	0.0596888	-0.0815393	-0.0895341	0.12008		-0.120891	0.0740178	0.0055767	-0.127039	-0.138695	-0.0339246
-0.000882854	-0.0767037	0.00878197	-0.114435	-0.192713	0.014793		-0.170228	-0.166066	0.00826923	-0.123345	-0.0994813	0.00991631		-0.106429	0.0868118	0.0129033	-0.158876	-0.143216	0.204852
-0.079559	0.0524646	0.0119008	-0.0818104	-0.171689	0.00162948		-0.152943	-0.0354729	-0.000543758	-0.113089	-0.147045	0.205767		-0.131095	-0.0086334	0.0263634	-0.18545	-0.130515	0.121903
-0.0265326	0.13614	-0.00458336	-0.130588	-0.197813	-0.0353855		-0.197206	-0.143159	-0.0216363	-0.0413187	-0.161925	0.107639		-0.139468	0.110833	-0.0928759	-0.186922	-0.153289	0.171413
-0.132585	0.103784	-0.0191519	-0.157361	-0.10029	0.126699		-0.183053	-0.0260372	0.0852704	-0.118138	-0.0898732	0.195646		-0.0595516	-0.050022	-0.0254543	-0.159556	-0.0908306	-0.0246446
-0.14541	-0.164731	-0.00360043	-0.136622	-0.217853	0.0685783		-0.185073	-0.0976439	-0.0057698	-0.0957747	-0.0793533	0.0544225		-0.100648	-0.049186	-0.0263652	-0.182219	-0.258027	0.150788
-0.198437	0.0474284	-0.104921	-0.171014	-0.124984	0.00137029		-0.0696403	-0.0453601	0.102564	-0.0572921	-0.128815	0.133943		-0.14252	-0.0501141	0.0670343	-0.0954324	-0.233237	-0.0188567
-0.079559	0.055334	0.0650505	-0.144978	-0.307445	-0.024278		-0.199646	-0.179187	-0.0175984	-0.0711177	-0.149429	0.0884587		-0.0683846	0.0489397	-0.045081	-0.122118	-0.101126	0.122168
-0.211261	0.0302735	0.0438385	-0.1371	-0.113805	0.162707		-0.211142	-0.0695032	-0.0685925	-0.0755108	-0.0582161	0.0729945		-0.0537712	0.0686051	-0.0655047	-0.0858301	-0.186373	0.00250911
-0.079559	-0.00505853	-0.0123142	-0.0482204	-0.156657	0.0160438		-0.0828841	-0.0605606	0.0524606	-0.105276	-0.0503658	0.16232		-0.11574	0.00930444	0.0485468	-0.17263	-0.202847	0.102474
-0.0667341	-0.028479	-0.0142474	-0.11335	-0.189862	0.134431		-0.209121	-0.0926631	0.0545968	-0.0441998	-0.155215	0.073057		-0.12454	-0.0494588	-0.0341487	-0.0578095	-0.0391655	0.07987
-0.198437	0.0498758	-0.0910609	-0.0935143	-0.0948236	0.0263309		-0.151614	-0.0812065	0.0134631	-0.124699	-0.0994038	0.201781		-0.133373	-0.0311938	0.0890576	-0.142321	-0.146237	0.0962603
-0.14541	0.0876615	0.093922	-0.0808243	-0.209751	-0.0596096		-0.156984	-0.0180577	-7.37027e-05	-0.0655125	-0.0470531	-0.0277532		-0.0512123	-0.0787221	-0.0266484	-0.117128	-0.0968344	0.0613127
-0.0137077	0.0118961	0.0536846	-0.118901	-0.1098	0.0934066		-0.152524	-0.0500569	-0.0232156	-0.154085	-0.0389795	0.0676904		-0.0600452	0.0328392	-0.0443742	-0.111544	-0.234256	0.0103656
0.0521435	0.0984749	0.133677	-0.168184	-0.11765	0.0235587		-0.126237	-0.0517924	-0.0326754	-0.0912989	-0.112977	0.0966238		-0.0775323	0.0398784	-0.0991555	-0.18184	-0.216594	0.268525
-0.132585	0.00980944	-0.123021	-0.119514	-0.10783	0.0408359		-0.138371	-0.101846	0.0746682	-0.117091	-0.0156257	-0.00757646		-0.0629189	-0.0194393	-0.0762583	-0.173938	-0.217039	0.0962847
-0.079559	0.0366715	0.00801356	-0.0989026	-0.146837	0.136182		-0.293607	-0.165308	-0.0136407	-0.0530161	-0.0744614	0.115429		-0.119074	-0.0111281	-0.0349547	-0.165431	-0.20043	0.227693
0.0393187	-0.0360794	0.0317865	-0.17172	-0.142228	0.0411979		-0.167788	-0.125941	0.0921367	-0.0812616	-0.0528094	0.135528		-0.0746432	0.0244704	-0.0507615	-0.185846	-0.146174	0.0332357
-0.0137077	-0.0624158	0.00639368	-0.110229	-0.154188	0.0194905		-0.180613	-0.150387	-0.0413681	-0.125099	-0.0817852	-0.00652035		-0.0915007	0.0382205	-0.0328618	-0.196248	-0.271659	0.161861
-0.185612	0.109004	-0.0209778	-0.080465	-0.180686	0.0493838		-0.195877	-0.152678	0.012572	-0.0547114	-0.0724974	0.0655174		-0.134181	-0.04633	-0.0260441	-0.218605	-0.179693	0.0792769
-0.14541	-0.0229803	0.0615375	-0.10772	-0.194883	0.0627628		-0.225714	0.0236074	-0.0261972	-0.110609	-0.0334159	0.134856		-0.0805693	-0.0135209	-0.119359	-0.10312	-0.154045	0.0262176
-0.158235	-0.0483222	-0.0509799	-0.062156	-0.194955	-0.0332598		-0.183053	-0.0473469	0.0412565	-0.0882338	-0.048136	0.156245		-0.0834761	0.00904465	-0.0282914	-0.159434	-0.0911187	0.124662
-0.211261	0.0762449	-0.0439091	-0.093838	-0.106304	0.11434		-0.0716608	-0.0523531	0.0344753	-0.0547657	-0.0585456	0.0986823		-0.0686993	0.0320064	-0.105076	-0.14084	-0.220991	0.117863
-0.0265326	0.0873594	0.0145681	-0.201807	-0.170477	0.174985		-0.0545769	-0.0885156	0.0794317	-0.140949	-0.179747	-0.00168442		-0.0540859	0.0755139	0.0158632	-0.11707	-0.105129	0.199358
-0.079559	-0.0325877	-0.0415497	-0.096874	-0.124677	0.0750861		-0.127566	-0.113709	-0.0319518	-0.0924557	-0.0537896	0.087962		-0.133866	0.0254141	0.0300428	-0.167935	-0.18661	-0.00444707
-0.14541	0.0365441	-0.011198	-0.132654	-0.121299	-0.116245		-0.238539	-0.0868715	-0.0265868	-0.0807141	-0.0702124	0.0671538		-0.134002	0.0867076	0.0237183	-0.176893	-0.133508	0.151115
-0.0393575	-0.130504	0.0361903	-0.130972	-0.267731	0.0854808		-0.23812	-0.032179	-0.0182167	-0.0130274	-0.127825	0.126735		-0.106889	-0.00727546	-0.023143	-0.115243	-0.0461732	0.0284272
-0.11976	0.0706066	0.148068	-0.0838072	-0.201564	-0.0758919		-0.208702	-0.00724955	-0.00360926	-0.0355885	-0.190844	0.118808		-0.0980564	0.00420997	-0.0097474	-0.172197	-0.155291	0.128408
0.092345	-0.0258289	0.0241594	-0.111196	-0.109785	0.0370052		-0.167788	-0.112059	-0.028017	-0.1321	-0.0648034	0.137286		-0.127132	-0.0549974	-0.0144752	-0.210517	-0.18577	0.119181
-0.0265326	0.0732643	0.0149199	-0.197955	-0.154292	0.0174074		-0.308871	-0.0427601	0.0640806	-0.0835519	-0.097955	0.130065		-0.0626041	-0.00928871	0.0384728	-0.118376	-0.168394	0.118158
-0.132585	0.0680456	0.0405888	-0.0807789	-0.1559	0.0527943		-0.223967	-0.11627	-0.0707688	-0.144964	-0.0299898	0.116138		-0.074165	-0.0283308	0.00453011	-0.17265	-0.100899	0.147395
-0.211261	0.035557	0.0114903	-0.143477	-0.0398819	-0.0586815		-0.154963	-0.0652	0.0530851	-0.106629	-0.101572	0.187928		-0.0855746	-0.0343482	-0.0109131	-0.121388	-0.163781	0.117824
-0.14541	0.067732	-0.0963045	-0.106186	-0.153885	-0.0243021		-0.0990581	-0.095306	0.0250889	-0.0491024	-0.0404646	0.118672		-0.0629189	0.0630131	-0.0589606	-0.186538	-0.174865	0.0662057
-0.0667341	0.0826596	-0.0312483	-0.199624	-0.205704	0.109474		-0.195186	-0.0565872	-0.0262293	-0.0453738	-0.0659886	0.191137		-0.0802546	0.0361998	0.0856121	-0.211278	-0.287554	0.0104265
-0.158235	0.0622935	-0.0148579	-0.15887	-0.0887489	0.0780843		-0.153635	-0.0956507	-0.0759856	-0.0664828	-0.0363613	0.220359		-0.118614	-0.0644439	-0.0361572	-0.140179	-0.166166	0.127608
-0.132585	0.0958061	-0.0357205	-0.15753	-0.16903	0.140759		-0.125127	-0.180594	0.00146437	-0.0758457	-0.071884	0.199908		-0.100963	0.0428876	-0.040331	-0.195902	-0.133907	0.0930202
-0.211261	0.0511183	0.00577276	-0.158148	-0.117706	0.214835		-0.21045	-0.0367954	0.0454722	-0.0545749	-0.129769	0.193517		-0.133373	0.145019	0.00318547	-0.152505	-0.0924629	0.0784082
-0.11976	0.0771828	-0.0313962	-0.0680988	-0.292087	0.0234317		-0.225714	-0.0998624	-0.0475015	-0.0133659	-0.0613632	0.107017		-0.0417498	0.152793	0.0227372	-0.178151	-0.141014	0.0344
-0.0667341	0.0797191	-0.0451459	-0.136415	-0.164953	0.119812		-0.236791	-0.0192577	0.00451157	0.011974	-0.118296	0.112307		-0.089717	0.0229593	-0.0630427	-0.0956176	-0.169764	0.184082
-0.11976	0.013219	-0.107135	-0.205567	-0.235208	0.00862914		-0.156984	-0.0222196	-0.0297276	-0.0285682	-0.0231638	0.146405		-0.056678	-0.0614645	0.101469	-0.0960849	-0.103639	0.137903
-0.198437	-0.00820771	0.0489444	-0.110902	-0.183164	-0.00105969		-0.126237	-0.107384	0.0575031	-0.169659	-0.049635	0.129166		-0.136561	0.0271632	-0.043724	-0.131611	-0.228927	0.0560894
-0.158235	0.108335	-0.0227487	-0.106915	-0.15368	-0.00856511		-0.253803	-0.108687	0.0163595	-0.0428977	-0.137774	0.172474		-0.0592369	-0.0220325	0.0992907	-0.18645	-0.28717	0.0869597
-0.132585	-0.0103014	-0.0205707	-0.230325	-0.132921	0.128682		-0.182634	-0.149789	0.0194082	-0.0581198	-0.0019487	0.0988303		-0.0863498	0.0260747	-0.0238118	-0.129251	-0.174474	0.130206
-0.0265326	-0.0210379	-0.178351	-0.132101	-0.20658	-0.00179975		-0.195186	-0.0185485	-0.0646845	-0.20498	-0.123204	0.0666425		-0.0834761	0.00337518	-0.0221859	-0.124663	-0.18805	0.117397
-0.0923838	-0.0311962	0.0117367	-0.0967349	-0.258594	-0.0377584		-0.127147	-0.101332	0.052929	-0.0238472	-0.0851313	0.125836		-0.0417498	0.0444077	-0.0962229	-0.140499	-0.13268	0.113341
-0.11976	0.060691	-0.051988	-0.0986412	-0.148875	0.118509		-0.209121	-0.152614	0.0869496	-0.130736	-0.0790759	0.0531937		-0.0624584	0.0219057	0.0132703	-0.146599	-0.214501	-0.0276446
-0.0667341	-0.0161102	0.135798	-0.0782621	-0.226132	0.175211		-0.166879	-0.0980278	-0.0505551	-0.0767998	-0.0994051	0.0883168		-0.0921302	0.138139	-0.0409036	-0.217583	-0.132533	0.0995114
-0.0667341	0.0134003	-0.0348546	-0.17176	-0.235395	0.0207113		-0.0981483	-0.00626776	-0.0107494	-0.0148824	-0.0680996	0.117656		-0.12794	0.0741525	-0.0401584	-0.14985	-0.216086	0.139441
-0.0923838	0.0918032	0.00324182	-0.118012	-0.279037	0.0502687		-0.225714	-0.0547307	0.0324324	-0.120714	-0.0792034	0.176531		-0.0419012	0.0892168	-0.0582571	-0.106289	-0.127008	0.0895204
-0.198437	-0.022808	0.000216016	-0.156975	-0.14433	-0.0499716		-0.237428	-0.054089	0.0389912	-0.108573	-0.148135	0.170339		-0.0977748	-0.00542416	-0.0229599	-0.196838	-0.156904	0.0520856
-0.0393575	-0.00574553	0.0639272	-0.0802292	-0.126751	0.10498		-0.223967	-0.00890783	0.00139014	-0.0620335	-0.0956034	0.175187		-0.113642	-0.0459355	0.0836028	-0.19078	-0.0997347	0.170366
-0.0137077	0.0765575	0.0513681	-0.15355	-0.184103	0.0892469		-0.110281	-0.117901	-0.023332	-0.134342	-0.0649526	0.0720127		-0.130814	0.0833834	0.0958564	-0.148784	-0.0457972	0.108882
-0.0923838	0.0114298	0.00554421	-0.209641	-0.177932	0.109976		-0.112302	-0.0957013	-0.0153961	-0.0446031	-0.100571	0.161864		-0.0481421	0.0549998	-0.0317451	-0.177223	-0.197363	0.141428
0.0393187	-0.0044456	0.0401318	-0.136448	-0.208731	0.0576444		-0.140391	-0.0367862	0.00936	-0.0209292	-0.146733	0.257685		-0.118759	-0.00750734	-0.0607452	-0.184431	-0.182775	0.100155
-0.0265326	0.14167	0.0667573	-0.182881	-0.16047	0.035107		-0.0981483	-0.0758664	0.0824537	-0.0580362	-0.13719	0.0951408		-0.145427	-0.0106292	-0.0289487	-0.207493	-0.0692653	0.0876271
-0.079559	0.123847	-0.143234	-0.116515	-0.0956267	0.106878		-0.194968	-0.0239544	-0.0115822	-0.0577202	-0.11746	0.046547		-0.128222	0.0562341	0.0655759	-0.155398	-0.208377	0.184338
-0.0137077	0.0163072	-0.00436397	-0.171295	-0.0816752	0.0508293		-0.223275	-0.0495085	0.0059146	-0.0530286	-0.0639565	0.0433736		-0.112518	0.0538321	-0.0406056	-0.0898391	-0.0501688	0.172263
0.0521435	0.033691	-0.0556915	-0.202347	-0.16113	0.159858		-0.223967	-0.0387798	-0.0262151	-0.0507212	-0.0684083	-0.0138746		-0.128222	0.0425828	0.003025	-0.201164	-0.129094	0.187805
-0.0137077	0.0198489	0.0784152	-0.125986	-0.20155	0.0910048		-0.113413	-0.163558	0.0458872	-0.0318736	-0.0473696	-0.0238609		-0.0951827	-0.0193098	-0.00752072	-0.0696231	-0.18851	0.10744
-0.0265326	0.0873738	0.0710735	-0.0838228	-0.117528	-0.0289263		-0.113413	-0.0662067	0.046159	-0.0166636	-0.0741707	0.136496		-0.0621437	0.0279158	0.0309125	-0.221254	-0.242724	0.0500395
-0.14541	0.0318803	0.0696313	-0.0837475	-0.190517	0.0674462		-0.13928	-0.0163461	0.028282	-0.103203	-0.0596207	0.297067		-0.0475303	0.0506716	-0.00805536	-0.187941	-0.161465	0.0186151
-0.079559	0.0451176	0.0137217	-0.118411	-0.140507	0.0217397		-0.14283	-0.0770515	-0.11344	-0.148839	-0.0922132	0.106285		0.00543655	0.064662	0.10806	-0.0679069	-0.135266	0.0684677
0.0393187	0.0923742	-0.0860871	-0.134814	-0.130255	0.0208407		-0.181032	-0.113396	-0.0126014	-0.0308821	-0.0632385	-0.0364768		-0.0361207	0.0162791	-0.0132233	-0.202355	-0.178484	0.113286
-0.14541	0.0663456	-0.11248	-0.178564	-0.178987	0.0697209		-0.183053	-0.0130059	0.0290197	-0.200268	-0.0261285	0.0549772		-0.0210468	0.0489155	-0.0330004	-0.1826	-0.20726	-0.0460043
-0.14541	0.0348211	0.0906121	-0.154073	-0.130932	-0.000266607		-0.197206	-0.138182	0.0542638	-0.0519078	0.00696254	0.195969		-0.113163	-0.0746315	-0.0622397	-0.26204	-0.236187	0.107608
-0.0539092	0.00424078	0.0538452	-0.0720111	-0.152738	0.103438		-0.154545	-0.10255	-0.0158658	-0.0457998	-0.165506	0.145765		-0.09855	-0.0174989	-0.00993447	-0.143545	-0.173426	0.133152
-0.0923838	-0.0036718	-0.0500958	-0.154141	-0.211414	-0.0961694		-0.239868	-0.0381799	0.0368632	-0.0481014	-0.0850806	0.19452		-0.104824	0.0180975	-0.0344728	-0.2117	-0.142091	0.202606
-0.079559	-0.0413411	-0.152907	-0.152297	-0.173371	0.0394509		-0.140391	-0.201692	0.00563069	-0.0158077	-0.0335626	0.168839		-0.0953616	0.00423723	0.0506964	-0.15548	-0.102788	0.209007
-0.14541	0.0815079	0.0934347	-0.172378	-0.0741958	0.112305		-0.139699	-0.0912815	0.0343736	-0.0949222	-0.0846873	0.0561516		-0.119107	-0.0316834	-0.0129732	-0.153764	-0.232907	0.220216
0.0393187	0.0472415	-0.0300128	-0.133708	-0.0618343	0.120595		-0.124217	-0.0532875	0.0447109	-0.0106423	-0.115727	0.123849		-0.0862139	0.0471038	0.0192117	-0.115201	-0.160345	0.142938
-0.0539092	-0.00635229	-0.0070785	-0.11411	-0.107627	0.0621104		-0.127566	0.0161413	-0.0774301	-0.0358378	-0.0857007	0.00350192		-0.0894023	0.0241538	0.0811067	-0.171258	-0.12531	0.136481
-0.198437	0.00353915	0.0459523	-0.193424	-0.159203	0.0175349		-0.208702	-0.0931686	-0.119189	-0.16418	-0.109418	0.0944015		-0.131095	0.0118646	-0.0587259	-0.0753646	-0.0887017	0.0677759
-0.0265326	0.115085	-0.0586694	-0.127901	-0.122554	0.0342555		-0.139062	-0.118759	0.00460237	-0.0792017	-0.0871161	0.119693		-0.128222	0.0984437	-0.0342283	-0.216721	-0.241614	0.155547
-0.11976	0.0411286	0.0991561	-0.178734	-0.072685	0.121902		-0.113413	-0.0868451	0.0585331	-0.0345406	-0.126226	-0.0144008		-0.0717519	0.101978	0.0300489	-0.214045	-0.140583	0.0315636
-0.0923838	0.113913	0.00517805	-0.105348	-0.294063	0.0330642		-0.112302	-0.0372919	-0.0644094	-0.0601859	0.00175725	0.169838		-0.0452685	0.0484055	0.0406048	-0.190229	-0.217244	0.0815837
-0.0667341	0.0905814	-0.0807842	-0.120083	-0.0914308	0.0548564		-0.21247	-0.0255315	0.0223282	-0.0321427	-0.0451073	0.201591		-0.143014	0.0684114	-0.0716811	-0.191853	-0.224783	0.169629
-0.132585	0.0574772	-0.0572928	-0.112802	-0.213611	0.0833358		-0.194968	-0.097271	-0.0739873	-0.0507329	-0.110401	0.256611		-0.125033	0.0174423	-0.103552	-0.227015	-0.142271	0.144891
-0.0137077	-0.0312648	0.0196714	-0.163288	-0.0897096	0.125111		-0.139699	-0.054026	-0.102382	-0.112156	-0.0921332	0.0399963		-0.0926239	-0.0234487	0.00122237	-0.148579	-0.213427	-0.0588351
-0.132585	0.0720726	0.0429405	-0.188729	-0.161952	0.0432476		-0.180613	0.000570662	0.048655	-0.0291886	-0.069594	0.148734		-0.139153	0.0051541	-0.0801022	-0.213559	-0.0885196	0.0187538
-0.079559	0.126724	-0.21121	-0.151572	-0.17931	0.0975406		-0.112302	-0.104668	-0.0543632	-0.120993	-0.0472325	0.15867		-0.0776957	0.0434537	0.00551438	-0.111473	-0.156831	0.128768
-0.0923838	0.0507574	-0.0968722	-0.130477	-0.218804	0.113557		-0.0981483	-0.0707812	-0.0382448	-0.0821919	-0.0539149	0.249113		-0.0749403	0.0270058	-0.0229001	-0.152066	-0.185383	0.0741906
-0.079559	0.0504625	-0.0467643	-0.0456351	-0.244244	0.168436		-0.240978	-0.0820085	0.0620484	-0.067059	-0.0580905	0.189494		-0.133866	0.0300409	-0.141744	-0.21115	-0.185844	0.158527
-0.0667341	-0.031311	-0.0275004	-0.167068	-0.214902	-0.0925423		-0.167788	0.0215915	0.0174708	-0.0951312	-0.0626782	0.0524769		-0.109796	0.0687944	0.0972599	-0.146541	-0.153983	0.0539042
-0.0923838	0.102035	-0.0506945	-0.172136	-0.153414	0.0367477		-0.0844856	-0.106314	0.0718822	-0.0555942	-0.101822	-0.138639		-0.0746255	0.0495832	-0.0314997	-0.198936	-0.218208	0.133637
-0.132585	0.0570392	0.0934217	-0.237841	-0.124934	0.093596		-0.0849045	-0.153293	0.0594172	-0.0702962	-0.119226	0.0917124		-0.11313	0.0578917	-0.0536786	-0.0584508	-0.144115	-0.0132214
-0.0923838	-0.0484965	0.0192114	-0.127608	-0.106845	-0.033855		-0.225714	-0.0252975	-0.0248774	-0.0421855	-0.112411	0.0764173		-0.0632336	0.0234943	-0.00533173	-0.170512	-0.114453	0.169311
-0.105209	0.0294158	-0.0258442	-0.152573	-0.225581	0.0565363		-0.181032	-0.0648879	0.00573546	-0.134118	-0.146013	0.157528		-0.0922759	-0.0249112	-0.0246508	-0.125121	-0.147577	0.179562
-0.132585	0.0521076	0.0765975	-0.101552	-0.120618	0.0321497		-0.181942	-0.0700156	0.0331521	-0.0789827	-0.0270653	0.0362083		-0.130814	0.113463	0.0765681	-0.177306	-0.173334	-0.0911702
-0.158235	0.00453209	-0.0733601	-0.0592524	-0.0830014	0.100806		-0.140391	-0.18522	-0.0523606	-0.00130826	0.000317897	0.172791		-0.115425	-0.0253886	-0.0339005	-0.167543	-0.153479	0.19453
-0.14541	0.0482451	-0.0254465	-0.18445	-0.121891	0.0805142		-0.110281	-0.0197767	-0.0208821	0.00530625	-0.157763	0.111975		-0.10433	0.0760474	0.0244984	-0.142731	-0.169461	0.225425
0.0393187	0.121877	0.077343	-0.121347	-0.135407	0.183738		-0.112302	-0.11525	0.0894163	-0.076526	-0.0954414	0.163498		-0.0982353	0.000137913	0.00477098	-0.121463	-0.212847	0.00197115
-0.0265326	0.0816308	0.0604317	-0.110543	-0.179844	-0.0642635		-0.167788	-0.0576525	-0.0172391	-0.00287759	-0.0460432	0.188937		-0.0481421	0.00514808	-0.0326639	-0.11642	-0.19199	-0.108807
-0.000882854	-0.0444806	0.151207	-0.171312	-0.186994	0.0980542		-0.154545	-0.0952987	-0.0300295	-0.0271923	-0.136686	0.126077		-0.0919612	0.0474879	-0.0900014	-0.218511	-0.216276	0.133452
-0.0137077	-0.00276229	0.0540107	-0.181562	-0.2549	-0.159891		-0.183053	-0.0551067	0.0299133	-0.0524068	-0.149202	0.130526		-0.0776957	0.0588829	0.0677896	-0.185554	-0.154454	0.157968
-0.14541	0.0730296	-0.0447208	-0.217745	-0.117125	0.129044		-0.211142	-0.0693601	0.0411825	-0.0353725	-0.129594	-0.00260259		-0.0508975	0.0822396	0.0610591	-0.108139	-0.126223	0.128689
-0.132585	0.0146031	-0.0447208	-0.10716	-0.166987	0.0402763		-0.140391	-0.0138533	-0.0439812	-0.0758115	-0.0851313	0.0482921		-0.026973	0.0917882	0.130887	-0.131039	-0.125617	0.172222
-0.211261	0.050554	0.0392114	-0.0761138	-0.0973306	0.148577		-0.154054	-0.127568	0.0628523	-0.0998134	-0.139089	0.237954		-0.0858893	-0.0240357	0.024062	-0.186464	-0.171199	0.0898521
-0.132585	0.029861	0.0357511	-0.088512	-0.138203	-0.0676314		-0.181032	-0.00399162	-0.0414031	-0.110095	-0.0937034	0.060568		-0.109796	-0.0343581	0.0353105	-0.123054	-0.137603	0.203896
-0.198437	0.0919287	0.0216845	-0.124353	-0.05712	-0.0346429		-0.111392	-0.0194061	0.0178531	-0.0924559	-0.0909941	0.0716554		-0.0929054	0.0138586	0.0549863	-0.154955	-0.178397	0.191153
-0.132585	0.0933129	0.0247817	-0.142136	-0.153452	0.0612693		-0.167097	-0.0920666	-0.0252752	-0.155453	-0.088092	0.244216		-0.0980564	0.0366942	-0.0835237	-0.0980083	-0.127432	0.0904217
-0.079559	-0.0225055	-0.007834	-0.0948589	-0.175721	0.0342859		-0.223967	-0.0982994	0.0633889	-0.05512	-0.13154	0.17023		-0.11267	0.0253348	-0.000914158	-0.180485	-0.184711	0.0581402
-0.079559	0.0221558	0.0111736	-0.151504	-0.186004	0.05321		-0.127566	-0.178756	0.065485	-0.126158	-0.112347	0.0192914		-0.056678	0.0150019	-0.0655302	-0.144011	-0.145386	0.1832
-0.0265326	0.0758911	-0.122527	-0.119865	-0.213625	0.0398844		-0.223275	-0.114581	-0.0773417	-0.0284341	-0.0847124	0.116703		-0.107204	0.0154166	0.00718254	-0.224805	-0.136763	0.0934802
-0.105209	0.0050743	-0.022544	-0.150847	-0.168418	0.0837209		-0.153216	-0.101807	-0.0179562	-0.0219824	-0.226913	0.0289519		-0.0780104	0.0243617	-0.0505062	-0.171551	-0.177677	0.162224
-0.172787	0.0634082	0.0791996	-0.250756	-0.127321	0.0915821		-0.237428	-0.044983	0.0513879	-0.0191472	-0.089535	0.174355		-0.110078	0.0574203	0.0331224	-0.168097	-0.0914885	0.0556433
-0.0265326	0.019966	-0.0329287	-0.138086	-0.186687	0.122643		-0.251364	0.00460611	0.0162093	-0.0159941	-0.0826192	0.157975		-0.0743284	0.0611012	0.0176394	-0.227319	-0.109182	0.0528822
-0.0137077	0.0547984	-0.138455	-0.154366	-0.147327	-0.0428714		-0.167788	0.000989225	0.0156193	-0.0986268	-0.0965949	0.311553		-0.133866	0.130733	-0.140536	-0.198213	-0.0624943	0.136019
-0.0137077	0.0151716	0.0149157	-0.12184	-0.0887489	0.049216		-0.2361	-0.0817314	-0.0178862	-0.140836	-0.108265	0.0576299		-0.125663	-0.00783786	0.0222229	-0.180235	-0.0803383	0.111809
-0.198437	0.0783995	-0.0719979	-0.111461	-0.200392	0.123553		-0.112994	-0.169871	0.0674266	-0.0799229	-0.142335	0.0946946		-0.12152	0.00231558	-0.0137745	-0.128332	-0.0683089	0.0274451
-0.079559	0.0218092	-0.00146168	-0.187885	-0.169984	0.0671541		-0.252693	-0.0934445	0.0405559	-0.0239298	-0.108599	0.221101		-0.119107	0.100143	0.111374	-0.162272	-0.169117	0.200193
-0.0667341	-0.0400964	-0.0335354	-0.168679	-0.20466	0.0986272		-0.070751	-0.0332254	-0.00511074	-0.0644885	-0.125368	0.191965		0.00238403	-0.0027941	-0.0148875	-0.0901595	-0.206631	0.00695751
-0.000882854	0.0248129	-0.00573338	-0.0781634	-0.202666	0.0256492		-0.195186	-0.0527402	-0.154814	-0.0556158	-0.0252061	-0.0562324		-0.0419012	-0.0183747	0.00933713	-0.141675	-0.200985	0.0829815
-0.0137077	0.0386005	-0.183077	-0.15751	-0.199892	0.0234202		-0.224385	-0.0903245	-0.00572799	-0.113965	-0.0419978	0.11649		-0.0621437	0.0963011	0.0573031	-0.110245	-0.231564	0.0928592
-0.0667341	0.0580141	-0.0077213	-0.121241	-0.189657	-0.0875118		-0.23812	-0.085755	0.020891	-0.0837587	-0.10634	0.301078		-0.121981	-0.0641653	-0.0296446	-0.1295	-0.108397	0.213996
-0.0265326	0.092304	-0.0344896	-0.171331	-0.157531	0.131656		-0.198317	-0.00962469	0.0149842	-0.125787	-0.162338	0.138089		-0.0447748	0.0185872	0.0640058	-0.153748	-0.207296	0.228834
-0.198437	-0.00289677	-0.114188	-0.112764	-0.160667	0.0359221		-0.169117	-0.0385662	0.00428799	-0.0562901	-0.0476661	0.144877		-0.0712582	0.107654	0.00255603	-0.215183	-0.16636	-0.029644
-0.0667341	0.0694152	-0.00148672	-0.133473	-0.153322	0.0764341		-0.100169	-0.132481	0.0476972	-0.0720711	-0.0885207	0.148312		-0.118911	-0.0036038	-0.0950339	-0.140596	-0.196804	0.0811731
-0.14541	0.038682	-0.162171	-0.0839954	-0.074446	0.0270746		-0.23812	-0.074705	0.0698991	-0.0413187	-0.0538024	0.256806		-0.13737	-0.0219665	0.0847205	-0.131804	-0.189368	0.172806
-0.106936	0.0251206	-0.100592	-0.0984008	-0.169369	0.125678		-0.224385	-0.0421118	0.069679	-0.0474194	-0.10902	0.11588		-0.0918155	0.0680901	-0.0407062	-0.170239	-0.171688	0.141336
-0.132585	-0.00168843	0.037782	-0.200279	-0.155661	0.0585387		-0.137461	-0.0983256	0.0609004	0.0377853	-0.0750034	0.209125		-0.13737	0.0397217	0.0359194	-0.133529	-0.0684832	0.111251
-0.105209	0.059712	-0.0666903	-0.187538	-0.134211	0.0306498		-0.183053	-0.131087	0.0266322	-0.099052	-0.0918451	0.0534816		-0.124573	-0.0156214	-0.038158	-0.230665	-0.119237	0.0616383
-0.11976	0.0174083	-0.0335762	-0.0956276	-0.122814	0.141901		-0.180613	-0.168443	-0.00157195	-0.0395546	-0.0903302	0.0543666		-0.0600452	-0.0200001	-0.0496775	-0.157027	-0.153544	0.121244
-0.0923838	-0.0154162	0.0228349	-0.0329594	-0.157079	0.0892315		-0.252693	-0.133022	0.0022876	0.00913812	-0.093319	0.285607		-0.115886	0.0494669	0.127556	-0.184647	-0.158595	0.169355
-0.132585	0.096658	-0.077577	-0.124979	-0.110978	-0.00166469		-0.23721	-0.0213914	-0.0280101	-0.0951484	-0.0573563	0.0713643		-0.0980896	-0.0425791	-0.0510153	-0.129045	-0.206693	0.0920158
-0.14541	0.0410846	-0.0622315	-0.0955633	-0.096893	-0.132038		-0.2361	-0.0534845	-0.0403681	-0.0896776	-0.0217425	0.0387975		-0.12152	0.0401757	0.00539494	-0.193861	-0.202898	0.0728536
-0.000882854	0.0370057	-0.0338048	-0.167447	-0.10111	-0.0232568		-0.181032	-0.167608	-0.0304267	-0.0751938	-0.0607712	-0.00950002		-0.128222	-0.0285035	0.000164948	-0.0951955	-0.135225	0.0698506
-0.0137077	0.0296319	0.0513889	-0.126259	-0.0859219	-0.0169736		-0.209121	-0.0885156	0.0556747	-0.160681	-0.0288321	0.181392		-0.110571	0.0059616	0.0612242	-0.167464	-0.185091	0.060386
-0.132585	0.000590649	-0.0968181	-0.0682403	-0.127229	0.0641966		-0.167788	-0.0726591	0.0110456	-0.111309	-0.0516295	0.157633		-0.0977416	-0.00914778	-0.0637303	-0.108417	-0.0841146	0.12293
-0.132585	0.107	-0.12068	-0.289026	-0.193455	0.00272005		-0.127147	-0.0114746	0.022035	-0.0146439	-0.165902	0.0601928		-0.0866469	0.0664674	-0.108706	-0.220715	-0.256825	0.0850991
0.0393187	0.0727431	0.070047	-0.195837	-0.242275	0.0428833		-0.110973	-0.108187	0.0550153	-0.134947	-0.153307	0.112633		-0.133688	0.0839808	-0.0368998	-0.197839	-0.148005	0.0726852
-0.14541	-0.00269725	0.0222566	-0.155041	-0.210056	0.0245312		-0.169809	-0.184175	-0.0430011	-0.0656063	-0.0540877	0.16782		-0.0797941	0.0118646	-0.0563975	-0.24562	-0.152499	-0.0200962
-0.000882854	0.0772487	-0.163969	-0.0832453	-0.152566	-0.0173888		-0.197206	0.066236	-0.0844805	-0.0317479	-0.0894175	0.0709704		-0.00627006	-0.0392048	-0.0291462	-0.218129	-0.138881	0.133293
-0.0923838	0.0871727	0.0925973	-0.1136	-0.160296	-0.0222509		-0.139062	0.0101984	0.0377464	-0.0689138	-0.0730111	0.0794956		-0.119107	0.0290129	0.0168831	-0.0933219	-0.14715	0.177604
-0.000882854	0.0610472	0.0674727	-0.164406	-0.0335288	0.109958		-0.197206	-0.0708957	0.0375278	-0.177401	-0.116923	0.116609		-0.0982353	0.107299	-0.0448975	-0.118014	-0.175859	0.105277
-0.000882854	0.125	-0.0783179	-0.109099	-0.128054	0.0611086		-0.153635	-0.0963566	0.00475788	-0.109002	-0.0325154	0.321412		-0.0770387	0.0128798	-0.00163162	-0.183381	-0.185872	0.049798
-0.079559	0.0698682	0.0454984	-0.0397505	-0.225087	0.0914435		-0.112302	-0.136973	-0.00877459	-0.171144	-0.113257	0.0610611		-0.116037	0.0375723	-0.137341	-0.180075	-0.156098	0.0859878
-0.132585	0.0454997	-0.178479	-0.156702	-0.153445	0.0797999		-0.193857	-0.159075	0.0181208	-0.0523875	-0.0463118	0.134235		-0.121666	0.093117	-0.0571428	-0.120709	-0.236074	0.0797519
-0.198437	0.0324084	-0.037555	-0.134178	-0.182661	-0.0499065		-0.138371	-0.0546111	0.0497181	-0.0676039	-0.0283563	0.244595		-0.0929054	0.0369102	0.123167	-0.198103	-0.134532	0.115598
-0.0923838	0.0454958	-0.0772509	-0.0583176	-0.234288	0.135631		-0.0828841	0.00883757	-0.0356051	-0.077024	-0.107669	0.123317		-0.09855	-0.0168678	-0.0602224	-0.152463	-0.153994	0.0283964
-0.079559	-0.033279	0.0145855	-0.133447	-0.125419	-0.0305997		-0.14172	0.0365803	-0.0603779	-0.0298483	-0.0746276	0.10686		-0.133373	-0.0821681	-0.128068	-0.21245	-0.191442	0.0657952
0.0264938	0.0409835	-0.0498116	-0.185027	-0.118691	-0.158313		-0.23721	-0.0908279	-0.00909334	-0.0061114	-0.148532	0.0345739		-0.139468	0.0694699	-0.136812	-0.230267	-0.167816	0.093087
-0.0137077	0.0505105	0.0166981	-0.19431	-0.157319	0.169055		-0.195877	-0.103146	0.0265589	-0.0985346	-0.104036	0.146271		-0.0855746	0.0659531	0.046159	-0.111208	-0.231834	0.197814
-0.198437	0.0447028	-0.0302947	-0.167216	-0.181409	0.168605		-0.170228	-0.0587477	0.0311691	-0.0323589	-0.0688644	0.135319		-0.094868	0.0271828	-0.0485587	-0.166231	-0.157905	0.0976204
-0.0667341	0.0907583	-0.0331129	-0.130841	-0.12624	0.0131683		-0.225295	-0.0380193	0.0479123	-0.0267165	-0.0669311	0.163758		-0.0512123	0.0247381	0.0154455	-0.0855922	-0.158037	0.146167
-0.0393575	0.0491425	-0.0655267	-0.141158	-0.0927541	0.013056		-0.169809	-0.0589551	-0.0248562	-0.0637505	-0.0142128	0.194294		-0.0629189	0.10352	0.0513856	-0.1429	-0.142687	0.138207
0.10517	0.0812512	-0.219905	-0.110393	-0.0869239	0.0320339		-0.209121	-0.0477945	-0.0391726	-0.13485	-0.023932	0.118122		-0.119404	-0.0637507	0.0138116	-0.169654	-0.144129	0.05363
0.0264938	0.0941383	0.00703769	-0.0949655	-0.219961	-0.0447661		-0.0990581	-0.0484484	0.0552252	-0.0216964	-0.142529	0.233891		-0.121666	0.0765738	0.059898	-0.0556228	-0.145364	0.136292
-0.132585	-0.0383599	0.0119135	-0.1399	-0.173054	0.101278		-0.154545	-0.130588	0.0267338	-0.086666	-0.0640725	0.0363625		-0.0832796	0.0525976	-0.0374416	-0.174309	-0.168434	0.0776904
-0.0667341	-0.0111808	0.0542922	-0.143802	-0.109332	0.0819023		-0.280782	-0.0481396	-0.0291323	-0.0260853	-0.0844853	0.156098		-0.103837	-0.0281375	-0.0385722	-0.173398	-0.250953	0.0735679
-0.079559	0.00212344	-0.00898683	-0.0701726	-0.175016	0.148089		-0.153853	-0.0814794	0.0521261	-0.0871621	-0.0725156	0.16293		-0.0653321	0.0333213	-0.0314792	-0.123128	-0.186851	0.156496
-0.079559	0.0488915	-0.0913856	-0.137989	-0.146953	0.0723853		-0.21247	-0.100892	0.0101834	-0.0897136	-0.000603989	0.0456368		-0.124573	0.0322695	-0.0690951	-0.192537	-0.0676806	0.0404727
-0.224086	0.112922	-0.0153986	-0.187277	-0.205361	0.0902442		-0.0280894	-0.0448214	-0.0526236	-0.115511	-0.0319857	0.105781		-0.0951827	-0.0280329	-0.0789139	-0.100883	-0.198326	0.184139
-0.0923838	-0.000769319	-0.0418217	-0.180807	-0.140044	0.0314775		-0.170228	-0.0439483	-0.0739945	-0.0955904	0.00090203	0.0998569		-0.124258	-0.030362	-0.0444162	-0.164978	-0.084071	0.128094
0.0264938	0.103994	0.0543942	-0.109089	-0.0919079	0.165719		-0.140391	0.00289479	-0.0263314	-0.0926649	-0.153333	0.226982		-0.101142	0.0742931	-0.072734	-0.118677	-0.116877	0.131071
-0.132585	-0.058094	0.0207789	-0.15005	-0.221224	0.0955178		-0.0687305	-0.0329313	-0.0572269	-0.115768	-0.0716182	0.120209		-0.133373	0.0654468	0.0196994	-0.143883	-0.103066	0.0697908
-0.198437	0.0491272	0.0979552	-0.0502277	-0.18791	0.0946347		-0.152943	-0.200631	-0.0793418	-0.0729649	-0.119733	0.115938		-0.121981	-0.00230553	-0.0158193	-0.139953	-0.146412	0.137534
-0.158235	0.0316577	-0.0905591	-0.163925	-0.0752573	0.0304542		-0.195877	0.00557258	0.021782	-0.0185069	-0.143958	0.121744		-0.100963	0.0547169	-0.0013246	-0.143465	-0.187619	0.259649
-0.079559	0.028289	-0.0435823	-0.0835421	-0.182108	0.0631228		-0.0835758	-0.0200418	0.0346748	-0.0623136	-0.044893	0.124377		-0.0889418	0.0370543	0.00797748	-0.147663	-0.130712	-0.0326122
-0.211261	-0.00794375	-0.123077	-0.190535	-0.197921	0.0650751		-0.223275	-0.0956421	-0.0821879	-0.11252	-0.144565	0.161101		-0.0595516	0.0750161	0.0994683	-0.157291	-0.247673	0.107928
-0.079559	0.0206693	-0.0465236	-0.228209	-0.160797	-0.0384963		-0.154545	-0.133966	0.0303048	-0.130276	-0.0840316	0.231868		-0.0540859	0.124606	-0.00490254	-0.130504	-0.118718	0.119188
-0.0393575	0.0756851	-0.193062	-0.12159	-0.120873	-0.0549394		-0.0837938	-0.0424042	0.0115711	-0.111651	-0.0274103	0.116412		-0.0657925	0.0950817	0.0581352	-0.135981	-0.155541	0.196031
-0.0393575	0.0474958	0.0172644	-0.165374	-0.179467	0.147414		-0.166879	-0.107765	-0.00215655	-0.152809	-0.0530701	0.123986		-0.00627006	0.0221682	0.0171489	-0.141891	-0.0896112	0.0811282
-0.0265326	0.0486373	-0.00801771	-0.147452	-0.110933	0.0581845		-0.109372	-0.01134	-0.0682777	-0.0760769	0.0198088	0.170639		-0.080406	0.0303832	-0.0216801	-0.156943	-0.201475	-0.00328797
-0.132585	0.0431526	0.0409043	-0.180707	-0.201676	0.041623		-0.153635	-0.0443535	0.104107	-0.112573	-0.18436	0.0505936		-0.0505828	0.0529354	-0.021424	-0.120351	-0.192757	0.0234016
-0.079559	0.042885	-0.144882	-0.150567	-0.0896067	0.0655341		-0.0828841	-0.0134627	-0.0431688	-0.123476	-0.0910904	0.134029		-0.113327	-0.055638	0.0167922	-0.21381	-0.102072	0.109974
-0.0265326	0.0373015	0.0520677	-0.159825	-0.102775	-0.00268534		-0.223275	0.0345356	0.00393561	-0.067751	-0.044982	0.0678656		-0.0423793	-0.0164978	-0.0274217	-0.136224	-0.209603	0.280313
-0.079559	0.00657313	0.078096	-0.19587	-0.143559	0.156791		-0.183053	-0.0545751	0.0327079	-0.0581143	-0.0624105	0.122339		-0.056678	-0.020463	-0.0172481	-0.208507	-0.242341	0.0845584
-0.0137077	-0.0293165	0.0745822	-0.117547	-0.193027	-0.0724822		-0.227735	-0.0920216	0.0176097	-0.0125018	-0.087423	0.168697		-0.0980564	0.00553061	0.0261446	-0.150088	-0.13944	0.0538075
-0.0667341	0.0793053	0.0141228	-0.162294	-0.0902684	0.023238		-0.139699	-0.0904783	-0.00383982	-0.0428128	-0.064044	0.110104		-0.106429	0.0409326	0.0015143	-0.116285	-0.21307	-0.021134
-0.0923838	0.0345476	-0.0917267	-0.141824	-0.0902684	0.0511339		-0.238539	-0.0497134	0.0633812	-0.0537441	-0.131313	0.0200694		-0.0207321	0.113252	0.00462715	-0.179507	-0.192522	0.131025
-0.000882854	0.0926899	-0.0454407	-0.167893	-0.0813122	0.114844		-0.195186	0.0381145	-0.0896603	-0.182949	-0.0328197	0.103054		-0.106889	0.0107843	0.0240631	-0.189476	-0.197329	0.0306051
-0.105209	0.0294792	0.0283931	-0.168241	-0.171912	0.128518		-0.196296	0.00191671	0.00763426	-0.0669699	-0.0312805	0.173172		-0.0210468	0.0840558	-0.049781	-0.238669	-0.12874	0.057353
0.0393187	0.0916551	-0.0187498	-0.0832156	-0.232525	0.158007		-0.195186	-0.0523972	-0.00822121	-0.0557863	-0.0735225	0.189683		-0.121981	0.0130702	0.123218	-0.188891	-0.126179	0.107784
-0.14541	0.127838	0.0683107	-0.212402	-0.186584	-0.0182534		-0.127566	-0.00924669	0.0590857	-0.110764	-0.128243	0.091263		-0.136594	0.080138	-0.0682235	-0.295861	-0.187268	0.101072
-0.158235	-0.00217123	-0.0248725	-0.160421	-0.281403	0.0271411		-0.172248	-0.111236	0.00603087	-0.141798	-0.14351	0.144679		-0.0951827	0.0384252	-0.0220984	-0.10718	-0.18577	0.0548321
-0.14541	-0.0289515	-0.00601611	-0.162098	-0.105924	0.00881353		-0.16646	-0.0760251	0.029951	-0.016106	-0.0753212	0.0345311		-0.119074	0.00373061	0.0768468	-0.174675	-0.112455	0.256655
-0.224086	0.0692974	-0.0855255	-0.0764267	-0.145963	0.0667953		-0.225714	-0.170121	-0.0927092	-0.0129932	-0.166901	0.0122708		-0.107204	0.0113637	0.0605547	-0.129009	-0.119592	0.0370133
-0.0137077	0.0179307	-0.0925674	-0.11386	-0.226963	0.203399		-0.223967	0.0118631	-0.0407327	-0.0964815	-0.0709896	0.0931014		-0.0922759	0.0562436	-0.0221054	-0.135842	-0.164081	0.0591907
-0.172787	0.00788946	0.0737789	-0.178702	-0.136344	-0.0794857		-0.198317	-0.0324777	-0.00873961	-0.0849515	-0.160798	0.205922		-0.0624584	0.109941	0.00386509	-0.0678853	-0.192676	0.185624
-0.0265326	0.0194914	-0.0235854	-0.181684	-0.158297	0.115494		-0.137461	-0.126995	-0.0228631	-0.017525	-0.0806317	0.29596		-0.100963	0.0617962	-0.0264052	-0.163729	-0.159246	-0.0342903
-0.0265326	0.0670565	-0.0757592	-0.117077	-0.207755	0.015034		-0.239868	-0.0609852	0.000942401	0.00798672	-0.0969997	0.0666493		-0.130499	0.0407886	-0.0141175	-0.197687	-0.160805	0.125825
-0.106936	0.0690712	-0.0858448	-0.0913769	-0.180141	0.0137624		-0.182361	-0.0529338	0.051753	-0.127667	-0.0492651	0.0901145		-0.0922759	-0.0602405	-0.0273327	-0.224068	-0.223244	0.0178407
0.0521435	0.0354684	0.0328874	-0.101927	-0.131439	-0.0354281		-0.16646	-0.0392421	0.0915028	-0.05791	-0.133894	0.210874		-0.056678	0.0904323	-0.0515442	-0.212057	-0.10995	0.0781403
0.0393187	0.0637738	0.00717051	-0.13043	-0.157197	-0.103877		-0.308871	-0.0825521	0.0592143	-0.08336	-0.115786	0.169051		-0.0857203	0.031958	-0.0167091	-0.119252	-0.174748	0.0626527
-0.11976	-0.00955462	-0.0583846	-0.0552074	-0.141354	0.0657256		-0.179703	-0.13423	-0.00410194	-0.0473026	-0.0591349	0.171836		-0.080406	-0.000258331	-0.0241574	-0.113638	-0.208819	0.121758
0.0393187	0.0536166	-0.0241609	-0.135405	-0.10029	0.0289969		-0.224603	-0.092679	-0.0645895	-0.0436896	-0.148521	0.0611775		-0.0866645	-0.0421152	0.00575823	-0.172605	-0.227601	0.0758773
-0.132585	0.0812902	-0.0744845	-0.0584836	-0.0800587	-0.0278927		-0.23812	0.00485175	-0.048469	-0.0695927	-0.0343734	0.129292		-0.0390275	0.0434506	-0.0159059	-0.137629	-0.162338	0.125845
-0.0265326	0.0460892	-0.102717	-0.109956	-0.112401	-0.0670358		-0.14081	-0.17825	0.0596961	-0.133869	-0.15786	0.207964		-0.0923091	0.0724794	-0.0352042	-0.132088	-0.157968	-0.0178433
-0.211261	0.0517218	0.00799264	-0.094042	-0.124204	-0.00127912		-0.265517	-0.0810894	0.0328911	-0.0607149	-0.0191626	0.11706		-0.148301	-0.0268456	0.0738932	-0.13067	-0.14826	0.212544
-0.0265326	0.03598	0.0139341	-0.134313	-0.0747334	0.0864152		-0.0696403	-0.0884425	-0.00105729	-0.111021	-0.127038	0.136484		-0.0775323	0.0952754	-0.0151054	-0.190939	-0.173956	-0.0438355
-0.185612	0.086664	0.00257726	-0.208055	-0.190646	0.123683		-0.211561	0.00517607	-0.0205716	-0.0515428	-0.0709499	0.149376		-0.14252	0.0243564	0.0236485	-0.169554	-0.187965	0.119764
-0.105209	-0.00704535	-0.189296	-0.0987449	-0.164129	-0.0489654		-0.126237	-0.0447114	0.0830898	-0.0690651	-0.113513	0.00284897		-0.123765	0.0100745	-0.00864013	-0.0954384	-0.111122	0.19753
-0.0137077	0.0974049	-0.0219493	-0.171955	-0.0928071	-0.0421794		-0.0554867	-0.154398	0.0341261	-0.0570375	-0.0944697	0.0708121		-0.113163	0.0431479	-0.0386577	-0.119843	-0.213515	0.0460755
-0.0137077	0.0140057	0.0249144	-0.128481	-0.17275	0.0316367		-0.154545	-0.085502	-0.18873	-0.0165793	-0.0936271	0.0747402		-0.0301946	0.0488004	-0.0439898	-0.114846	-0.25684	0.174598
-0.000882854	0.0144055	0.0201827	-0.159643	-0.18613	0.0803921		-0.0703321	-0.171776	0.0516472	-0.0339551	-0.0139156	0.0834842		-0.110257	0.0309065	0.00919111	-0.208937	-0.184663	-0.0619829
-0.0667341	0.0433309	0.00213519	-0.0925628	-0.0813588	0.130199		-0.195877	-0.0982806	-0.0897902	-0.127358	-0.108599	0.13429		-0.103522	0.0233073	0.0427559	-0.183238	-0.216404	0.169155
-0.132585	0.0267227	0.0257065	-0.255021	-0.131712	0.0116416		-0.153635	-0.00877734	-0.0276529	-0.141026	-0.125293	0.0574094		-0.094868	0.0188928	0.0295938	-0.143446	-0.128963	0.107787
-0.11976	-0.0192439	-0.0582246	-0.214256	-0.276448	0.136932		-0.113413	-0.0465074	0.0223287	-0.108281	-0.0497084	0.12221		-0.112058	-0.0404739	0.0392103	-0.16052	-0.223821	0.0493472
-0.0137077	0.00917022	0.031565	-0.165534	-0.10898	-0.0307593		-0.154963	-0.0633981	-0.0224033	-0.105384	-0.0178492	0.068062		-0.122296	0.022663	-0.0274926	-0.0732635	-0.187548	0.150958
-0.0265326	0.0803309	-0.189155	-0.11419	-0.230033	-0.0377656		-0.182634	-0.0720808	0.00360673	-0.166376	-0.0741088	0.155053		-0.0364355	-0.00652559	0.0706178	-0.118558	-0.0471523	-0.0120967
-0.0137077	0.131446	0.0401774	-0.221455	-0.196122	-0.0700964		-0.183471	-0.101468	0.0228993	-0.0787814	-0.132478	0.152067		-0.056678	0.0045153	-0.0784255	-0.154285	-0.190362	-0.069254
-0.0137077	0.117656	0.100046	-0.113903	-0.164803	-0.0118623		-0.0413331	-0.0800267	0.0536846	-0.0992452	-0.167005	0.170433		-0.136246	-0.00569234	0.0732151	-0.171133	-0.130175	-0.00811744
0.10517	0.0285697	0.0473545	-0.144845	-0.100815	0.084672		-0.138371	0.0295214	0.0895671	-0.0412325	-0.16364	0.112426		-0.0510157	0.0637208	0.13605	-0.132999	-0.144067	0.037382
-0.079559	0.067825	-0.000780959	-0.119779	-0.1759	0.0610311		-0.156074	-0.105601	0.0750233	-0.031833	-0.131581	0.0751978		-0.0889418	0.0561582	0.0274048	-0.196178	-0.18279	-0.0065864
-0.211261	0.108439	-0.0272458	-0.219541	-0.120723	0.0558266		-0.126237	-0.00830879	-0.0204677	-0.0583434	-0.144102	0.156766		-0.0213616	0.0789796	0.0102475	-0.156153	-0.0986097	-0.00482618
-0.14541	0.0494347	-0.134901	-0.18604	-0.0776961	0.0272707		-0.13928	-0.0976469	-0.0472268	-0.0194816	-0.0395561	0.138781		-0.0925907	0.0635473	0.0524163	-0.215339	-0.245335	0.069369
-0.14541	0.0934167	-0.0868923	-0.33515	-0.0764078	0.173972		-0.224385	-0.119535	0.0695853	-0.0533691	-0.116518	0.19683		0.0109023	0.0839357	-0.0294206	-0.113069	-0.191526	-0.137865
-0.0667341	0.00348455	0.0395789	-0.158642	-0.0896067	0.0972165		-0.199646	-0.0536931	-0.00458299	0.0369948	-0.0952803	0.173975		-0.109763	0.0478105	0.0605675	-0.132312	-0.127202	-0.102917
-0.17106	0.0853296	0.0951412	-0.144105	-0.125967	0.0110091		-0.223275	-0.0850019	-0.0139517	-0.0353457	-0.108141	0.161238		-0.0972812	0.121313	0.0225419	-0.116391	-0.194466	0.0663146
-0.132585	-0.0495534	-0.0247775	-0.103612	-0.200176	-0.218825		-0.154545	-0.0143596	0.039155	-0.126908	-0.0921876	0.00299762		-0.134181	0.00104202	-0.00925832	-0.149374	-0.180004	-0.0766395
-0.105209	0.0829882	0.0626687	-0.167974	-0.0783241	-0.0360245		-0.265517	-0.0231021	-0.00343356	-0.108714	-0.0644162	0.101711		-0.0831614	0.032107	-0.0102014	-0.181528	-0.246993	0.0550233
-0.0265326	0.0433092	-0.0489373	-0.138722	-0.0421775	0.218899		-0.0828841	-0.0577627	-0.0221228	-0.0415236	-0.141327	-0.0224662		-0.118911	0.0107062	0.0623757	-0.151728	-0.169628	0.162504
-0.079559	-0.0251008	0.0553533	-0.14922	-0.150049	0.158535		-0.110973	0.0236988	-0.0561964	-0.111651	-0.110912	0.10498		-0.12152	-0.0794731	-0.0483954	-0.130945	-0.137712	0.0928758
-0.185612	-0.00370823	-0.0214337	-0.116782	-0.225574	-0.0142984		-0.195877	-0.0145011	0.00920055	-0.0701627	-0.0412752	0.0580887		-0.069193	0.0131936	0.047312	-0.172582	-0.11133	-0.0299614
-0.0667341	0.112631	0.0974995	-0.197266	-0.163911	0.0734036		-0.0687305	-0.0799664	0.0301205	-0.0780526	-0.122413	0.160638		-0.101738	0.080924	0.0279562	-0.14164	-0.133355	-0.0111282
-0.0265326	0.0804755	0.0342571	-0.0777612	-0.161617	0.0374297		-0.21045	-0.0127334	0.0452954	-0.0483909	-0.0514752	0.158281		-0.145709	0.053714	0.0129532	-0.175288	-0.23954	0.216927
-0.0667341	0.0799037	-0.0062854	-0.0643334	-0.239261	0.0128141		-0.167788	-0.0369349	-0.0135678	-0.0173983	-0.149442	0.19072		-0.0301946	0.0514924	0.0577795	-0.177909	-0.198542	0.0262171
0.0393187	0.0467117	0.0358243	-0.139056	-0.194948	0.110315		-0.0835758	0.0182026	0.00309515	-0.0324507	-0.084141	0.0719832		-0.0951827	0.0451219	0.036926	-0.162759	-0.078425	0.0564762
-0.079559	0.0724182	-0.0788398	-0.13506	-0.218519	-0.0409583		-0.140391	-0.0924143	-0.0282805	-0.0269108	-0.0686037	0.177023		-0.0828466	0.00714213	0.0495282	-0.186033	-0.203681	-0.0938212
-0.0667341	0.112941	0.0090183	-0.0868529	-0.177112	0.0740987		-0.167369	-0.129052	-0.0944619	-0.0883737	-0.113157	0.21884		-0.142835	-0.00312603	-0.0369167	-0.223878	-0.224267	0.0151683
0.0393187	-0.00176718	-0.00353963	-0.060458	-0.17715	0.104212		-0.111191	-0.11849	0.044382	-0.0123272	-0.131871	0.107369		-0.0390275	-0.0355867	-0.00802378	-0.171393	-0.21308	0.176138
-0.198437	0.0830236	-0.0140112	-0.088586	-0.282319	0.122191		-0.16848	-0.0722287	0.0219394	-0.0684111	-0.102058	0.104172		-0.0740137	-0.0497594	-0.0767004	-0.146083	-0.145072	-0.0746186
-0.14541	0.083271	-0.0534021	-0.173787	-0.127983	0.0699791		-0.154545	-0.18912	-0.116308	-0.0548059	-0.0971803	0.271367		-0.118911	0.066507	-0.00931298	-0.137763	-0.155666	0.00256604
-0.0667341	0.0379642	0.0838796	-0.118708	-0.196687	0.00533087		-0.152725	-0.0529657	0.0301518	-0.0634284	-0.148294	0.185647		-0.026973	0.0366916	-0.0526476	-0.130657	-0.156944	-0.113826
-0.132585	0.100091	0.0563917	-0.173815	-0.148344	0.0414822		-0.0837938	-0.137935	0.0161858	-0.110105	-0.143756	0.133883		-0.0540859	0.0986604	-0.0719417	-0.140836	-0.22339	-0.146965
-0.079559	0.0749684	0.00814032	-0.0773279	-0.0980786	0.0982277		-0.210031	-0.20935	0.0920727	-0.0369025	-0.14952	0.127452		-0.151175	0.0584062	-0.00887476	-0.143965	-0.154326	0.0730703
-0.14541	0.0191365	0.0667762	-0.208257	-0.163536	0.128614		-0.167788	-0.0325836	0.0512871	-0.0598056	-0.0477139	0.186448		-0.0653321	0.00735778	0.0332753	-0.150922	-0.113327	0.194551
-0.158235	0.0222591	-0.0698571	-0.200796	-0.148765	0.113705		-0.182634	-0.0822673	-0.110475	-0.0814494	-0.0743817	0.179286		-0.124079	0.0109425	0.0578686	-0.158105	-0.180424	-0.0485732
-0.0667341	0.0252564	0.00122212	-0.160234	-0.160572	-0.0292112		-0.125127	-0.16195	-0.00536303	-0.0669462	-0.166867	0.195502		-0.0980896	0.0345967	-0.000914158	-0.137706	-0.247911	0.13536
-0.185612	-0.03367	0.00227691	-0.0486837	-0.240027	0.139005		-0.209121	-0.027361	-0.0431921	-0.0535571	-0.103461	-0.0122357		-0.0746255	0.0880542	0.0487449	-0.147184	-0.212186	0.0182722
-0.0137077	0.0984893	0.00779202	-0.0460935	-0.112428	0.154399		-0.252693	-0.0990784	-0.0754493	-0.0392033	-0.0703319	0.0663872		-0.0632336	0.0971075	0.0896511	-0.182763	-0.118021	0.000576174
0.0264938	0.0160316	-0.0397956	-0.204441	-0.166731	0.0452637		-0.181032	0.0124277	-0.0131957	-0.00913497	-0.0904586	0.115582		-0.086035	0.0339614	-0.0330855	-0.224349	-0.104179	0.0514066
-0.0667341	0.0699398	-0.0471357	-0.0933465	-0.131522	0.217819		-0.195877	-0.073221	-0.00957507	-0.0356689	-0.109139	0.0957338		-0.130353	0.0682406	0.00857956	-0.163471	-0.229391	0.269819
-0.198437	0.0741007	0.0869271	-0.0501307	-0.201676	0.0253272		-0.138371	0.0150833	-0.00307622	-0.0730464	-0.142157	0.0455615		-0.135786	-0.00719015	-0.0559446	-0.122265	-0.174766	0.0418941
0.092345	-0.040037	-0.095354	-0.143917	-0.122485	-0.00619149		-0.197206	-0.163271	0.0553967	-0.0880698	-0.117508	-0.00829034		-0.0655109	-0.0227168	-0.0139269	-0.176119	-0.224923	0.00728334
-0.000882854	0.05483	0.0624063	-0.165036	-0.131198	0.0379666		-0.0687305	0.00790302	-0.0174972	-0.126617	-0.110816	0.145112		-0.0863498	0.0506547	0.102766	-0.112985	-0.129394	0.257915
-0.11976	0.0665479	-0.008261	-0.17029	-0.147722	0.0995644		-0.127566	-0.010616	-0.0146273	-0.0933385	-0.0318072	0.0424161		-0.127592	-0.0421449	0.0519996	-0.158548	-0.125161	0.159889
0.0264938	0.0914645	0.0525891	-0.12893	-0.10069	-0.0416856		-0.14081	-0.00359926	0.0556097	-0.00478639	-0.0274965	0.0453307		-0.0919944	0.0159904	-0.082393	-0.171877	-0.141412	-0.033158
-0.132585	-0.0703923	-0.0451192	-0.10542	-0.117987	-0.0341065		-0.139062	-0.096238	-0.072137	-0.110787	-0.0707488	0.189162		-0.106278	0.0878244	-0.0437949	-0.201547	-0.0485365	-0.00946028
-0.0923838	0.024154	-0.00354129	-0.0135918	-0.140692	0.0300189		-0.239868	-0.123343	-0.0678929	-0.0809751	-0.0868735	0.126026		-0.0563632	0.0043295	0.0155577	-0.175554	-0.204356	0.0238703
-0.079559	0.111051	0.00305296	-0.162073	-0.144764	0.0358075		-0.111883	-0.0220782	-0.0872156	-0.0837587	-0.120924	0.054264		-0.089717	0.119036	-0.0179773	-0.1013	-0.0555405	0.0370279
-0.132585	0.042008	-0.0572977	-0.164844	-0.160601	0.0962072		-0.23721	-0.061236	0.0166049	-0.0656168	-0.0603272	0.135394		-0.0797941	0.0908296	0.0313557	-0.0367559	-0.190449	0.0968736
-0.000882854	0.0821927	0.0015657	-0.134916	-0.209427	-0.00624679		-0.140391	-0.0524995	-0.0119685	-0.115076	-0.113589	0.0595453		-0.122296	-0.0255624	0.0346922	-0.12313	-0.155206	0.0837339
-0.0137077	0.0455962	0.0881913	-0.137084	-0.199173	-0.135384		-0.194549	-0.0328383	0.094579	-0.0901409	-0.0781802	0.0793117		-0.0831614	0.0426111	-0.0405049	-0.13689	-0.195416	0.106938
-0.14541	0.050631	-0.0106632	-0.0933557	-0.213179	0.0739964		-0.211779	-0.212558	0.0750837	-0.0699379	-0.0445232	0.12513		-0.0749403	-0.00483309	-0.0311115	-0.145318	-0.187038	0.12744
-0.0667341	0.0191729	0.0695902	-0.147556	-0.20371	-0.103206		-0.195877	-0.088094	-0.0922596	-0.073022	-0.157307	0.134326		-0.0717519	0.0538296	0.0114872	-0.150526	-0.10938	0.14256
-0.0667341	0.0831293	-0.0579136	-0.175515	-0.144271	0.117813		-0.225714	-0.0774965	-0.0368466	-0.174085	-0.0872424	0.0753087		-0.0863498	0.0676813	0.109407	-0.241	-0.0949755	0.0267539
-0.211261	0.0665757	-0.126179	-0.0522641	-0.123028	-0.0620568		-0.110973	-0.0490249	0.0603561	-0.0762932	-0.0809356	0.0515456		-0.0426941	-0.000656085	0.0121225	-0.0981623	-0.189254	0.182957
-0.132585	-0.0154977	-0.108482	-0.11411	-0.0746305	0.0566732		-0.138371	-0.0864092	-0.036598	-0.0558712	-0.0890114	0.106344		-0.10996	-0.00683456	-0.0169066	-0.146513	-0.139623	-0.0799143
-0.132585	-0.101936	0.0144322	-0.14178	-0.150048	-0.0207168		-0.113413	-0.12138	0.0350789	-0.0160942	-0.0560675	0.215059		-0.13628	0.0677549	-0.148508	-0.12972	-0.208822	0.183303
-0.158235	0.126537	0.10436	-0.165036	-0.187823	-0.0538853		-0.165768	-0.0850558	-0.0358278	-0.0447115	-0.17512	0.0767211		-0.116515	0.0153357	-0.0356883	-0.142219	-0.246369	-0.0115097
-0.0667341	-0.0454193	-0.00809428	-0.101937	-0.164713	0.0906103		-0.21247	-0.0827156	-0.0075386	-0.0845561	-0.0956991	0.0762657		-0.113163	-0.00312468	-0.00743236	-0.168496	-0.090977	0.0376336
-0.132585	0.0492862	-0.0965738	-0.137649	-0.0816752	0.0292293		-0.126237	-0.0155221	0.0413557	-0.126229	-0.123036	0.104856		-0.0863498	-0.0562664	0.0571404	-0.131648	-0.131336	0.0723022
-0.132585	-0.0461568	-0.122493	-0.12922	-0.182542	0.10274		-0.110281	-0.0339187	0.00743256	-0.0372896	-0.146811	-0.00503198		-0.118793	0.0746409	0.0647323	-0.150652	-0.168599	0.240072
-0.132585	0.0138507	-0.00509918	-0.0788342	-0.149509	-0.00227068		-0.223275	-0.0808228	0.0663202	-0.0562282	-0.0592521	0.19999		-0.0736989	0.058185	-0.0441371	-0.138196	-0.105191	0.286686
-0.132585	0.0710162	-0.154513	-0.133338	-0.164714	0.018121		-0.110063	-0.0382932	0.0238302	-0.0664904	-0.114406	0.25488		-0.106278	-0.0527056	-0.0841	-0.222567	-0.123374	-0.0454439
-0.079559	0.0562455	-0.0526231	-0.0885087	-0.177598	-0.0644079		-0.126656	-0.0951492	-0.02462	-0.0644766	-0.127296	-0.0196375		-0.133688	0.0184853	0.026448	-0.166676	-0.111995	0.130506
-0.0667341	0.0655093	-0.0385544	-0.172371	-0.152534	0.0636707		-0.14283	-0.0776611	-0.0433795	-0.0951817	-0.0825004	0.147187		-0.0900318	0.0648206	-0.0426458	-0.103939	-0.268103	0.0751268
-0.132585	0.0903382	0.0688774	-0.115902	-0.210056	0.029735		-0.197625	-0.00745272	0.0401512	-0.0688885	-0.130467	0.236874		-0.094868	-0.048098	-0.0771764	-0.230219	-0.172076	0.0515062
-0.172787	0.00686799	-0.0703232	-0.120226	-0.151857	-0.0104507		-0.110973	0.00302058	-0.0425587	-0.112573	-0.143755	0.145983		-0.130499	0.0275581	-0.0803019	-0.176224	-0.0176288	-0.0345564
0.0521435	0.0319259	-0.0114291	-0.110075	-0.072685	0.199681		-0.210031	-0.0453794	0.0413117	-0.150593	-0.0419837	0.0848467		-0.125348	0.016405	-0.0291195	-0.112014	-0.120036	-0.0167719
-0.0667341	0.0518752	0.0432758	-0.133903	-0.0687866	0.0671265		-0.124217	-0.0343307	0.0310915	-0.0941304	-0.0209241	0.179471		-0.131129	0.0821743	-0.0412563	-0.158406	-0.119025	0.0562372
0.092345	0.00860287	0.0524632	-0.0532655	-0.181301	0.0164688		-0.139062	-0.00152826	0.0163857	-0.00250404	-0.18772	0.200914		-0.0951827	0.114012	-0.0425549	-0.0999963	-0.156513	0.079555
-0.0265326	0.0348288	0.0262555	-0.132733	-0.198497	0.0731331		-0.112994	-0.165278	0.0493026	-0.0105645	-0.07917	0.0670889		-0.0894023	0.0258769	-0.0942465	-0.143407	-0.239142	0.0167651
0.10517	0.0268855	-0.0392903	-0.159574	-0.21169	-0.00285445		-0.139699	-0.0398266	0.0440489	-0.113379	0.012237	0.0806689		-0.086035	-0.0559648	0.0132434	-0.0966974	-0.177506	0.153677
-0.079559	0.131209	-0.0809827	-0.119238	-0.164803	0.0879989		-0.185492	-0.013822	-0.0427094	-0.075651	-0.0671255	0.132467		-0.0980896	-0.0144427	0.0379527	-0.170508	-0.165564	0.00258574
-0.132585	-0.0308264	0.124455	-0.137396	-0.155385	0.000472708		-0.166879	-0.0970001	-0.0225344	-0.0839121	-0.11392	0.141692		-0.101142	0.00370678	-0.143598	-0.20998	-0.128352	0.0212553
-0.0667341	0.00872298	-0.0426166	-0.219638	-0.19146	0.16196		-0.225714	-0.101807	-0.0130106	-0.0719385	-0.0593182	0.194247		-0.101109	0.0283645	0.0773093	-0.190161	-0.137249	0.073139
-0.14541	0.067679	0.0325272	-0.217252	-0.184438	-0.0847763		-0.165768	-0.0501405	0.00592799	-0.100403	0.0115539	0.230196		-0.0746255	0.0215351	-0.0889198	-0.166984	-0.222163	0.0920384
-0.211261	0.0572857	0.0290855	-0.241221	-0.129339	0.0893904		-0.127566	-0.144463	0.0757043	-0.11901	-0.0136845	0.202751		-0.0481598	0.031048	-0.0618373	-0.198349	-0.200496	0.0186918
-0.079559	-0.00461742	0.0150859	-0.162308	-0.0939435	0.0324255		-0.169809	-0.181091	0.0183688	-0.0588511	-0.0301179	0.117391		-0.119107	-0.000219412	-0.00623483	-0.174404	-0.0879344	-0.00977058
-0.0137077	0.0740978	-0.0151719	-0.180278	-0.128882	0.0612189		-0.252693	-0.174847	-0.0120242	-0.044053	-0.0691767	0.101196		-0.104509	0.0472763	-0.00634338	-0.108454	-0.14574	0.0184408
-0.198437	-0.033289	-0.0367246	-0.108552	-0.197813	-0.0930461		-0.179703	0.0638575	0.0487952	-0.041568	-0.090784	0.0435789		-0.101738	-0.00905238	0.0116536	-0.0844576	-0.194529	0.173108
-0.0667341	0.029861	-0.0184005	-0.163231	-0.168561	0.10179		-0.16848	-0.00795663	0.0572032	-0.0177295	-0.0918451	0.094054		-0.0805693	0.0874552	0.054614	-0.153945	-0.10228	0.0866112
-0.11976	0.0447424	-0.135824	-0.10615	-0.147564	0.019254		-0.0554867	-0.0686291	0.0981686	0.00269134	-0.104444	0.200432		-0.130353	0.0316086	0.0748308	-0.155106	-0.14677	-0.0283615
-0.14541	0.049668	-0.183155	-0.0965298	-0.103503	0.0910959		-0.250253	-0.0372449	-0.0861026	-0.0918884	-0.020634	0.213698		-0.0746255	0.0419306	-0.0470663	-0.145566	-0.173959	0.0573416
-0.14541	-0.0210226	0.103311	-0.239446	-0.108182	0.151343		-0.238539	-0.112691	0.111522	-0.0533167	-0.191386	0.214408		-0.0533107	0.011456	-0.00140207	-0.113617	-0.158705	-0.079923
-0.0265326	-0.0323986	-0.186916	-0.131732	-0.203986	-0.0609042		-0.140391	-0.0374802	0.115865	-0.0406503	-0.0548667	0.0708332		-0.137055	0.0789543	-0.000632304	-0.157355	-0.204959	0.0807588
0.0264938	0.0542011	-0.0473393	-0.169476	-0.193173	0.0829868		-0.181942	-0.153533	-0.0107167	-0.039232	-0.0750047	0.0960918		-0.118793	0.0656262	-0.0447583	-0.158183	-0.209556	-0.0307975
-0.000882854	0.0594179	0.0245653	-0.102719	-0.116256	0.0580837		-0.0687305	-0.103614	0.0683523	-0.0760659	-0.174585	-0.0425681		-0.10996	-0.00734228	-0.087131	-0.17538	-0.157196	0.0425983
-0.0137077	0.103059	0.0298986	-0.0963656	-0.162698	-0.0463775		-0.195877	-0.0883793	-0.113482	-0.0817283	-0.0615426	0.181728		-0.0268273	0.0944969	0.0459075	-0.219691	-0.262088	0.0381869
-0.079559	0.0723807	0.116064	-0.111285	-0.25015	0.127714		-0.239868	-0.0514147	0.0251448	-0.106141	-0.0942052	0.19158		-0.0629189	0.0159539	0.0070049	-0.154114	-0.178141	-0.0965146
-0.0923838	-0.105781	0.0831513	-0.0770843	-0.226963	0.0812491		-0.210031	-0.00897087	0.00196235	-0.0283027	-0.0747401	0.020728		-0.071573	0.0257441	-0.00782442	-0.172489	-0.157196	0.0971944
-0.079559	0.0091321	0.0176193	-0.180785	-0.0939367	0.0173708		-0.113413	-0.206294	0.0472331	-0.0613519	-0.122475	-0.00129643		-0.0900318	0.0288033	-0.0570478	-0.210475	-0.193078	-0.00948296
-0.132585	0.0350053	0.0198471	-0.100078	-0.0936118	0.181728		-0.208702	-0.153516	0.0194028	-0.141972	-0.107273	0.0344019		-0.0828466	0.0217496	-0.0554128	-0.180542	-0.185076	0.106983
0.0393187	0.00114929	-0.0792563	-0.120875	-0.0536387	-0.0963622		-0.14081	-0.0367797	-0.0612628	-0.0824402	-0.0512119	0.093589		-0.06036	0.0644866	-0.0433048	-0.212411	-0.15541	0.0153675
-0.14541	0.0877518	0.037501	-0.135221	-0.163309	0.00191712		-0.251364	-0.0679045	0.0141325	-0.0203297	-0.11236	0.0833117		-0.109763	-0.0188122	-0.0348304	-0.1096	-0.101156	0.0995401
-0.0667341	0.0190256	-0.0140387	-0.118647	-0.146987	0.0106432		-0.193857	-0.0967201	0.0405148	-0.0900155	-0.223413	0.154537		-0.101142	0.0658091	0.0743336	-0.197827	-0.206123	0.0252016
-0.0265326	-0.0243015	-0.05215	-0.138529	-0.157867	0.163751		-0.127147	-0.147236	0.0193594	-0.137792	-0.103305	0.229634		-0.0983711	0.0941396	-0.0127314	-0.129039	-0.0379486	0.0933408
-0.0539092	-0.0394326	0.117472	-0.0806771	-0.189118	0.0571563		-0.210723	-0.0307021	0.0405696	-0.0587859	-0.0828703	0.108534		-0.133688	0.0431616	0.0499035	-0.13385	-0.168006	0.129097
-0.14541	0.0857879	-0.172141	-0.101896	-0.123798	0.151341		-0.195877	-0.0966751	-0.0567445	-0.0234092	-0.0816434	0.12184		-0.118614	0.00904465	-0.0481111	-0.130048	-0.168821	0.281137
-0.0393575	0.0209451	-0.00186817	-0.200952	-0.114988	-0.0289391		-0.223967	-0.0710852	-0.0492519	-0.129276	-0.058404	0.0455565		-0.124719	0.0279463	-0.101548	-0.153153	-0.167093	0.0115644
-0.000882854	0.0931853	-0.107157	-0.191622	-0.140824	-0.0162561		-0.194767	-0.0110035	-0.0105092	-0.159549	-0.139221	0.0508517		-0.0301946	0.0904496	-0.0273407	-0.205226	-0.214859	0.108476
-0.11976	0.00768845	-0.064212	-0.0557154	-0.191466	0.113102		-0.265517	-0.116821	0.0274769	-0.0560889	-0.106814	0.167045		-0.0892566	0.0705108	-0.0439531	-0.158859	-0.157968	0.0158781
-0.0265326	0.0487995	-0.0886818	-0.173491	-0.104565	0.0645199		-0.0849045	-0.0741177	-0.0937335	-0.0898888	-0.0913903	0.241625		-0.0894023	-0.0305252	0.0110896	-0.2117	-0.217372	0.018138
-0.079559	0.119929	0.0867983	-0.0716152	-0.13064	0.0915406		-0.183471	-0.13125	0.0119278	-0.130037	-0.0377092	0.118293		-0.136101	0.128702	-0.00367646	-0.177044	-0.158803	0.0981128
-0.0393575	0.0426602	-0.0609857	-0.114538	-0.10126	0.0419134		-0.225295	-0.0648625	-0.0702161	-0.00609731	-0.174724	0.0522934		-0.0658257	0.041073	-0.0513655	-0.191601	-0.142924	0.0829561
-0.079559	-0.0344182	-0.0616361	-0.123304	-0.127163	0.0978533		-0.140391	-0.0544228	-0.020092	-0.0273068	-0.136846	0.185423		-0.127625	-0.024928	-0.00414169	-0.087947	-0.130704	0.0651994
-0.211261	0.0844664	-0.042831	-0.0793268	-0.129019	0.0416683		-0.170228	-0.141689	0.0199431	-0.153413	-0.219416	0.163109		-0.104809	0.0208442	0.0185253	-0.144129	-0.217675	0.0743956
-0.11976	-0.0409106	0.061167	-0.11503	-0.131494	0.0463558		-0.182634	-0.0371557	0.0732982	-0.112106	-0.0153503	0.218211		-0.106889	-0.0225648	-0.000150359	-0.136192	-0.231202	0.0730149
0.092345	0.0614449	-0.0402105	-0.182172	-0.236721	0.00636641		-0.181032	-0.085795	-0.0564097	-0.138115	-0.0328197	0.0843774		-0.089717	0.00105346	0.0685279	-0.112615	-0.235913	0.18897
-0.0137077	0.0764947	-0.0237846	-0.138224	-0.247057	0.0225305		-0.16848	-0.0713378	-0.0767638	-0.0419478	-0.0848276	0.165409		-0.0686993	0.00434124	-0.0427974	-0.174466	-0.137757	0.0817298
-0.0137077	0.0212346	-0.0223529	-0.0982352	-0.114775	0.0884772		-0.153635	-0.130168	0.0233646	-0.0799363	-0.155737	0.0306436		-0.0773809	0.0374281	0.0167497	-0.136201	-0.194908	0.274413
-0.14541	0.0471932	-0.150315	-0.134859	-0.140266	0.0601722		-0.306431	-0.0525179	-0.0086187	-0.0503776	-0.0304181	0.192363		-0.0717519	0.0366954	-0.0163193	-0.155593	-0.198045	0.0952511
-0.0265326	0.123847	-0.0237073	-0.0958408	-0.264087	0.015005		-0.0554867	-0.158828	0.0733217	-0.0410759	-0.0582161	-0.0349944		-0.0956764	0.0646471	-0.0809424	-0.144572	-0.243835	0.12179
-0.14541	0.0255877	-0.0176982	-0.096622	-0.118048	-0.0292088		-0.251364	-0.140825	-0.0548305	-0.0499173	-0.0135626	0.0569961		-0.0540859	0.0325785	-0.0485201	-0.173103	-0.0564982	-0.0386083
-0.0667341	0.0497992	-0.14409	-0.0974244	-0.109785	0.00719746		-0.167369	-0.0480808	-0.0278747	-0.078745	-0.0658394	0.161758		-0.0563632	-0.0379794	0.0363242	-0.145912	-0.200861	0.208256
-0.14541	0.00693574	-0.0855529	-0.115299	-0.187354	0.101364		-0.167788	-0.142266	0.0472035	-0.105607	-0.0682682	0.0877977		-0.026973	0.034496	0.0304345	-0.154791	-0.15854	0.180073
-0.0667341	0.0563651	-0.00722888	-0.151674	-0.127589	0.16941		-0.154963	-0.111883	-0.035944	-0.0479928	-0.05635	0.168593		-0.0595516	0.00845081	-0.106115	-0.192172	-0.195181	0.113752
-0.0667341	-0.0372566	-0.100469	-0.185442	-0.210536	-0.0317951		-0.16848	-0.121438	-0.0162068	-0.0318348	-0.127661	0.166952		-0.11267	0.0321947	-0.0460665	-0.154617	-0.156236	0.00191118
-0.079559	0.101454	-0.0203474	-0.131722	-0.160797	-0.182101		-0.253384	-0.10697	0.0107031	-0.0455855	-0.138179	0.0230673		-0.116515	0.0448556	0.0215448	-0.154421	-0.0856231	0.0859172
-0.14541	0.0943403	-0.00278625	-0.177005	-0.0895816	0.0493551		-0.265517	-0.0437923	0.0269367	-0.030786	-0.141666	0.133309		-0.127447	0.0125149	-0.00606651	-0.222292	-0.0907034	0.147515
-0.079559	-0.0119105	-0.00997162	-0.114706	-0.144783	0.0756302		-0.0977294	-0.11387	-0.132808	-0.102511	-0.181857	-0.00273811		-0.118614	0.103033	-0.0572228	-0.205387	-0.173175	0.118784
-0.14541	-0.0292307	-0.0281989	-0.118205	-0.118691	0.0780505		-0.180613	-0.141734	-0.0903859	-0.0415536	-0.124756	0.136321		-0.104016	0.0541801	-0.0338411	-0.163375	-0.180861	0.0704036
0.0264938	-0.0198	-0.0289391	-0.157053	-0.149038	0.128577		-0.125819	-0.0515161	0.0113813	-0.0964325	-0.049684	0.103966		-0.0626041	0.00111606	0.056594	-0.105348	-0.201406	-0.00408122
-0.185612	-0.0178945	-0.0882858	-0.113925	-0.127732	-0.0568865		-0.185073	-0.0400265	0.00944528	-0.00399395	-0.0952457	0.070465		-0.134181	0.0600162	-0.0423213	-0.186511	-0.250014	0.110811
-0.079559	0.0547217	0.00381465	-0.16875	-0.198649	-0.0322748		-0.168899	-0.0558769	-0.00336509	-0.162074	-0.0392872	0.1297		-0.142835	0.0734215	-0.0222721	-0.135509	-0.190653	0.151371
-0.0137077	0.0826492	-0.0106298	-0.135239	-0.131702	0.0669509		-0.195186	-0.0356728	0.0650969	-0.0867423	-0.148105	0.219187		-0.0886271	-0.0583517	-0.0874217	-0.188806	-0.13223	0.101817
-0.079559	0.0731066	0.0220201	-0.187963	-0.272852	0.094544		-0.197206	-0.0890073	-0.0361726	-0.126983	-0.013287	0.0733871		-0.0918155	-0.00448524	-0.0886904	-0.187525	-0.139561	0.0987923
-0.0137077	-0.0295493	-0.00486156	-0.160108	-0.187108	0.257994		-0.183053	-0.123605	0.141446	-0.131839	-0.0489679	0.107306		-0.113012	0.00704176	0.0510829	-0.137588	-0.0842237	-0.00917155
-0.0667341	0.0533527	-0.00430865	-0.211906	-0.0497299	-0.0585078		-0.138371	-0.0816013	0.0134441	-0.0923662	-0.032566	0.231845		-0.130005	0.0257051	0.143182	-0.216947	-0.126047	0.0706617
-0.105209	0.115378	0.0240128	-0.0735318	-0.194132	0.164468		-0.168899	-0.163281	0.0941703	-0.0295945	-0.0869747	0.0071564		-0.119107	-0.0228505	-0.0235891	-0.151725	-0.127903	0.0624479
-0.211261	0.106242	-0.0440763	-0.0923956	-0.228575	0.208147		-0.225714	-0.10756	0.0654774	-0.0871423	-0.0342342	0.234106		-0.0944075	0.0937202	0.078135	-0.0908501	-0.13425	0.147391
-0.198437	0.0872108	-0.103156	-0.157053	-0.230995	0.0458662		-0.166678	-0.0237266	-0.0040747	-0.0690167	-0.0745934	0.174856		-0.118614	-0.0114311	0.0573568	-0.129305	-0.119167	0.259079
-0.172787	0.0619418	0.00888395	-0.155279	-0.212634	-0.10844		-0.127147	-0.110675	-0.0181675	-0.148294	-0.0875888	0.0730284		-0.0595516	0.0180281	-0.0277312	-0.0991908	-0.210565	0.130595
-0.185612	-0.0334613	0.0217689	-0.0988216	-0.210087	0.0028342		-0.154545	-0.0358359	0.0320897	-0.0663195	-0.159437	0.183775		-0.130635	0.11142	-0.143633	-0.199997	-0.258428	0.160221
-0.14541	0.0755612	-0.0150209	-0.105264	-0.125423	-0.118287		-0.125127	-0.0556095	-0.0856421	-0.0786913	-0.10617	0.0650622		-0.0563632	0.0666734	-0.0940562	-0.182088	-0.168748	0.1584
-0.000882854	0.0591148	-0.0223826	-0.152761	-0.136153	0.0765089		-0.195877	-0.139545	-0.160463	-0.120522	-0.141809	0.166652		-0.121981	0.0386393	-0.0733991	-0.198493	-0.184398	0.056351
-0.0923838	0.0453843	0.0239904	-0.141992	-0.163655	0.0569054		-0.153635	-0.0422469	0.0181376	-0.103104	-0.0490986	0.152098		-0.0980896	0.0950817	-0.0291124	-0.0820407	-0.122929	0.0736634
-0.14541	0.0489272	0.0181938	-0.036996	-0.163058	-0.0294425		-0.225295	-0.0738974	0.111505	-0.0584866	-0.168094	0.173695		-0.0508975	0.066634	-0.0222461	-0.173857	-0.222087	-0.0586656
-0.0265326	-0.0111418	-0.102142	-0.0939009	-0.182225	0.115906		-0.195877	-0.0926437	0.0133906	-0.144737	-0.0578199	0.0222398		-0.140243	0.0540684	-0.0181103	-0.133261	-0.262534	0.16482
-0.158235	-0.0328349	0.0706555	-0.136049	-0.0838107	0.0718833		-0.0687305	-0.152479	-0.120175	-0.016575	-0.0977145	0.163313		-0.0423793	0.150592	0.0318971	-0.178629	-0.103811	0.203657
0.0393187	-0.0187821	-0.0376885	-0.0839716	-0.138097	0.205704		-0.127566	-0.160429	-0.00272059	-0.101652	-0.0734398	0.126615		-0.101424	0.097486	0.00131774	-0.101822	-0.246767	0.0329685
0.0393187	0.116897	0.0105172	-0.09964	-0.0585431	-0.0319975		-0.113413	-0.0102778	0.055889	-0.0247633	-0.143529	0.223454		-0.124573	0.0666863	-0.0803837	-0.0800789	-0.192191	-0.0298854
-0.172787	-0.0489457	0.130721	-0.129961	-0.109856	-0.0193867		-0.140391	-0.0543321	0.0204074	-0.0857294	-0.0859809	0.135411		-0.115425	0.00809076	0.0467956	-0.174856	-0.109368	0.117784
-0.079559	0.0326	0.0698889	-0.177231	-0.134617	-0.0788373		-0.2361	-0.0149685	0.0506558	-0.0413785	-0.0506199	0.0640219		-0.0923091	0.0169951	0.0171233	-0.178956	-0.245142	0.0641366
-0.211261	-0.0349912	0.0695406	-0.146604	-0.146395	-0.0512237		-0.197898	-0.0426056	0.0155252	-0.061139	-0.115194	0.157885		-0.068548	-0.0169761	0.0188165	-0.180286	-0.136632	0.1187
-0.079559	0.0353707	0.00702988	-0.245567	-0.171158	-0.106945		-0.0828841	-0.0621736	0.0334944	-0.0513696	-0.0797475	0.26981		-0.012511	0.00519806	0.0481808	-0.143093	-0.106293	0.0592324
-0.0265326	-6.68211e-05	-0.0208338	-0.135587	-0.0612937	0.0311629		-0.195459	-0.00787565	0.0659034	-0.0651562	-0.103328	0.296216		-0.0332471	0.0380105	-0.0118875	-0.0994873	-0.224964	0.245551
-0.0923838	0.0913015	0.105373	-0.099513	-0.2489	0.0655379		-0.111392	-0.0614756	-0.0852164	-0.0849749	0.00795077	0.155805		-0.139962	0.0968725	0.0140931	-0.186766	-0.150466	0.0338326
-0.11976	0.0709503	-0.0926137	-0.148461	-0.215291	0.0781598		-0.153635	-0.0186874	0.0271463	-0.0733645	-0.122488	0.124885		-0.0740137	0.0579306	-0.013811	-0.175942	-0.137603	0.0654745
0.0393187	0.0164265	-0.0293361	-0.187826	-0.161736	0.00368246		-0.237428	0.0106173	-0.0140395	-0.156598	-0.0618673	0.129667		-0.0207321	0.050177	0.0385024	-0.175443	-0.234577	0.0304451
-0.0265326	-0.0492959	-0.00905343	-0.0998726	-0.0771161	-0.0301545		-0.0849045	-0.0656105	0.0423324	-0.0453705	-0.141022	0.173329		-0.121981	0.112623	0.0948648	-0.125783	-0.0770408	0.0738076
-0.079559	0.0284589	0.00632509	-0.0809876	-0.227299	0.035543		-0.124435	-0.0469251	-0.089373	-0.0637643	-0.129255	0.201128		-0.118911	-0.0981861	-0.101763	-0.120549	-0.128352	0.149821
-0.211261	0.0214813	0.0298482	-0.134757	-0.115214	0.126874		-0.169117	-0.134204	0.0679869	-0.0694129	-0.186645	0.322999		-0.125348	0.0573273	0.0781142	-0.108296	-0.0265689	0.132179
-0.079559	-0.0182632	0.0925055	-0.116564	-0.217765	-0.0232945		-0.210031	-0.128728	0.0242764	-0.0943216	-0.136068	0.166433		-0.0626041	0.0387618	0.00239928	-0.121623	-0.197794	0.125368
0.0521435	0.0646326	-0.028905	-0.126358	-0.17567	0.139209		-0.238539	-0.115145	-0.0275449	-0.0473562	-0.0454657	0.0650543		-0.0988648	-0.0115857	-0.0713867	-0.084907	-0.186407	0.159987
-0.0667341	0.0371237	-0.103883	-0.100036	-0.215507	0.0394834		-0.154545	-0.0610733	-0.00978864	-0.089359	-0.015877	0.226441		-0.0923091	-0.0208687	0.051447	-0.132224	-0.0894695	0.0950734
0.10517	0.0642635	0.101631	-0.0859684	-0.0973638	0.141433		-0.112302	-0.0830849	0.00883625	-0.0192984	-0.0339575	0.288109		-0.104016	-0.0433391	0.0865437	-0.123045	-0.205378	0.0905972
-0.0137077	0.0232776	-0.0271923	-0.0768256	-0.16852	0.0640856		-0.126237	-0.138217	0.0919149	-0.0798096	-0.162093	0.0334963		-0.121981	-0.00717388	0.0642307	-0.111783	-0.195605	0.0415319
-0.132585	0.0341449	-0.0705022	-0.0917909	-0.124673	0.0669974		-0.127566	-0.0755282	0.0441942	-0.0521943	-0.0409129	0.19666		-0.0951827	-0.0431611	-0.00861711	-0.123186	-0.209501	0.161423
-0.0137077	0.00655167	0.0359838	-0.07926	-0.0829645	0.0741012		-0.156984	-0.0623555	0.0131321	-0.0513875	-0.0257045	0.160464		-0.0980564	0.0360658	-0.00909518	-0.0816972	-0.205951	0.256931
-0.132585	-0.0210087	-0.0131507	-0.0841076	-0.17649	0.0478788		-0.185073	0.0404986	0.00638782	-0.0482408	-0.185866	0.125576		-0.109796	-0.0320784	0.00256007	-0.15834	-0.106527	0.0013344
-0.079559	0.094933	-0.00216323	-0.114661	-0.0678873	-0.0318381		-0.0981483	-0.0878819	0.0856213	-0.0246266	-0.0139922	0.052023		-0.0857203	0.00580293	-0.0339364	-0.165715	-0.154625	0.0779691
-0.0137077	0.109399	-0.0632291	-0.189918	-0.152804	0.00813937		-0.153635	-0.153248	0.0905282	-0.0632115	-0.0959637	0.0608512		-0.0918155	0.0182715	0.0127132	-0.143716	-0.103105	0.0237459
-0.185612	-0.0194897	0.0703862	-0.130845	-0.127681	0.0780802		-0.0977294	-0.0343831	0.00689807	-0.0987588	-0.141931	0.0761051		-0.118911	-0.00167252	-0.00909715	-0.0536354	-0.177356	0.10517
-0.0667341	-0.00511669	0.00407778	-0.170994	-0.134887	0.208992		-0.0981483	-0.08214	0.0982643	-0.0477	-0.141082	0.246948		-0.121981	-0.0261717	0.114133	-0.18462	-0.150108	0.118912
-0.0923838	0.0414189	0.0140734	-0.0850118	-0.0463864	-0.037664		-0.0828841	-0.100995	0.00433552	0.0212494	-0.0820828	0.0950253		-0.10433	0.00928611	0.024333	-0.194004	-0.222452	0.123873
0.0393187	-0.00482268	-0.110345	-0.14059	-0.15386	0.0311418		-0.156984	-0.154253	0.0575371	-0.0205462	-0.166183	0.0617444		-0.0240994	0.0872654	0.00993652	-0.120614	-0.177447	0.119587
-0.132585	0.0840448	0.0418316	-0.0474683	-0.137419	0.0586089		-0.195877	-0.135304	0.0665367	-0.0432711	-0.0309362	0.0933485		-0.0982353	0.0963104	0.0633013	-0.18488	-0.135697	-0.0545281
-0.0667341	0.0330437	0.0611813	-0.11328	-0.12086	0.0803206		-0.156074	-0.0753756	0.0511711	-0.0832171	-0.114312	-0.0279277		-0.0595516	0.0739063	-0.0253705	-0.068206	-0.18528	0.207002
-0.0137077	0.051058	0.0238216	-0.132629	-0.143643	-0.0177019		-0.127566	0.021003	-0.012872	-0.0803849	-0.0354505	0.198016		-0.103522	-0.0314675	-0.0563923	-0.20986	-0.0991358	-0.00987833
0.0521435	-0.0277084	0.0389536	-0.181346	-0.210056	0.0336608		-0.0844856	-0.031258	-0.0857056	-0.0745459	-0.131718	0.0711077		-0.127761	-0.054822	-0.0376008	-0.151192	-0.113879	0.115034
-0.0923838	0.0531685	-0.140347	-0.0545395	-0.151807	0.0583616		-0.211779	-0.000353256	-0.0607877	-0.107816	-0.122247	0.121825		-0.0389944	0.038292	-0.0019838	-0.14429	-0.19329	0.16358
-0.079559	0.0216981	0.0844665	-0.188117	-0.105557	0.0549551		-0.110973	-0.135249	-0.0108978	-0.0274364	0.0144596	-0.0160547		-0.144934	0.0559219	0.0950664	-0.175275	-0.105019	0.169207
-0.211261	0.0137852	-0.00673604	-0.232496	-0.174763	0.085701		-0.250945	-0.114953	0.0672321	-0.102825	-0.0947416	0.114908		-0.13628	0.101948	0.0382965	-0.137167	-0.17336	0.144103
-0.079559	0.0665479	-0.0567355	-0.0947438	-0.133051	0.00529657		-0.138371	-0.127654	-0.0216946	-0.0358393	-0.00555899	0.148464		-0.0926239	-0.00753685	0.0188501	-0.117595	-0.0926709	0.277925
0.0521435	0.0221687	0.0541416	-0.155503	-0.171642	0.123369		-0.129587	-0.101015	0.0110776	-0.101758	-0.130762	0.183465		-0.0508975	0.125789	0.012515	-0.163836	-0.0882781	0.111274
-0.132585	0.111674	0.00628798	-0.0711405	-0.243986	-0.00494483		-0.211142	-0.108474	0.0263622	-0.123743	-0.0705272	0.141514		-0.113148	0.0498807	-0.0020226	-0.107108	-0.0960826	0.0639623
-0.236911	0.0217284	-0.0757618	-0.183186	-0.17662	0.0814553		-0.182361	-0.0489295	0.0124344	-0.0680551	-0.0927949	0.160897		-0.119107	-0.0239163	-0.00300577	-0.142164	-0.123824	0.18472
-0.132585	-0.0596043	-0.093728	-0.144827	-0.124984	-0.00155431		-0.153216	-0.022896	0.0742838	-0.0371328	0.0568396	0.0819804		-0.1162	0.0330146	0.0449599	-0.222945	-0.116939	0.210971
-0.14541	-0.0865547	-0.013172	-0.151391	-0.119746	0.0336313		-0.126237	-0.0675977	-0.0475143	-0.117567	-0.0961322	0.137438		-0.0871582	0.111278	-0.00253213	-0.115453	-0.222481	-0.112842
0.0521435	0.035352	0.122331	-0.110655	-0.202816	0.00339858		-0.0844856	-0.0710453	-0.0271939	-0.0193873	-0.142454	0.158582		-0.0919612	0.0238213	-0.0826277	-0.128647	-0.168686	0.0178215
-0.11976	0.013219	0.0105468	-0.0742689	-0.164921	0.00615855		-0.179921	-0.0290105	-0.00411686	-0.0664301	-0.108063	0.16108		-0.0533107	0.00649583	0.00205589	-0.184972	-0.143637	-0.0245149
0.0264938	0.0681441	0.0225753	-0.102557	-0.153965	0.0087896		-0.139699	-0.0747048	-0.0616771	-0.0383673	-0.124926	0.145853		-0.0534564	-0.0071392	0.0515444	-0.127675	-0.182177	0.00150717
-0.079559	0.00848487	0.0191833	-0.133175	-0.13159	0.139868		-0.183471	-0.123002	-0.0106764	-0.094392	-0.138849	0.123617		-0.0244141	0.0173613	-0.0173239	-0.0845292	-0.189368	0.148796
-0.0265326	0.0471163	-0.0447086	-0.126989	-0.0914764	-0.0385886		-0.197898	-0.0343072	0.0155953	-0.154225	-0.201618	0.0120746		-0.0900318	0.0694722	0.0389956	-0.167295	-0.190327	0.119565
-0.14541	0.00555623	-0.00724207	-0.119246	-0.238958	0.0196649		-0.155655	-0.155891	-0.0611436	-0.0165117	-0.0392872	0.0733431		-0.0773809	-0.0139345	0.0890218	-0.170932	-0.138147	0.058774
-0.14541	0.0541902	0.0224101	-0.143334	-0.105562	0.149777		-0.252693	-0.110657	0.111275	-0.145578	-0.0917589	0.0766314		-0.0954975	0.0180676	0.0336956	-0.197989	-0.183857	0.0879497
-0.132585	0.0419428	-0.0679381	-0.0952598	-0.1559	0.13402		-0.125127	-0.0770777	0.0608873	-0.142991	-0.0923087	0.151086		-0.0892566	-0.0952383	0.0597516	-0.158247	-0.152336	0.0198493
-0.14541	0.0119054	-0.136359	-0.138111	-0.198103	-0.0366666		-0.129587	-0.140546	0.01526	-0.0301437	-0.0929582	0.182408		-0.113148	0.0267909	0.025561	-0.206816	-0.157623	0.0405141
-0.0137077	0.0292292	-0.018003	-0.160295	-0.19653	-0.0225786		-0.16646	-0.0883464	0.0232893	-0.0278805	-0.0639928	0.0816106		-0.145709	-0.0598949	-0.0110984	-0.106276	-0.120891	0.0594227
-0.0667341	-0.000881333	-0.0210352	-0.115798	-0.155939	-0.0145492		-0.181032	0.00269508	-0.123697	-0.0887651	-0.119982	0.0649895		-0.0773809	0.0892149	0.0296718	-0.196023	-0.118021	0.0539773
-0.224086	-0.0167037	-0.083192	-0.0683833	-0.194602	0.0561926		-0.167369	-0.0957013	0.0295706	-0.116494	-0.139334	0.0984118		-0.121981	-0.0869145	0.0716301	-0.189572	-0.21529	-0.220875
-0.0137077	0.0147284	0.0617093	-0.142885	-0.102065	0.133337		-0.139481	-0.085937	-0.0512879	-0.0876318	-0.0996834	0.222333		-0.026973	0.0545031	-0.0228336	-0.204538	-0.225157	0.143181
-0.211261	0.0464521	-0.0270405	-0.14001	-0.120481	0.106002		-0.13928	-0.101126	-0.000918688	-0.0809875	-0.101756	0.211058		0.0115318	0.0226019	-0.0602363	-0.200514	-0.205035	0.254357
-0.0667341	0.0323545	0.000975802	-0.158048	-0.124973	0.104553		-0.210031	-0.0828665	-0.0298748	-0.110698	-0.0630843	0.255861		-0.0654778	-0.0281961	-0.123338	-0.0711951	-0.0938477	-0.0426644

## Sheet: Figure 3
Mean Body Mass -- Mean	Mean Body Mass -- SE		SD Body Mass -- Mean	SD Body Mass -- SE		Mean Hypsodonty -- Mean	Mean Hypsodonty -- SE		SD Hypsodonty -- Mean	SD Hypsodonty -- SE		Mean Loph Count -- Mean	Mean Loph Count -- SE		SD Loph Count -- Mean	SD Loph Count -- SE
6.37303	0.298498		1.44988	0.150094		1.96278	0.172949		0.857583	0.061453		1.25957	0.191128		0.941406	0.065282
6.4096	0.321344		1.50132	0.145302		1.96352	0.17456		0.851064	0.0623524		1.22817	0.189165		0.931704	0.0635553
6.40159	0.302084		1.51937	0.141923		1.96683	0.177472		0.852938	0.061432		1.2247	0.195323		0.931003	0.0623046
6.2791	0.338668		1.53477	0.158169		1.96913	0.175397		0.847992	0.0629959		1.24187	0.201034		0.929838	0.0666725
6.24628	0.326907		1.52298	0.152392		1.95835	0.178128		0.846921	0.0614512		1.23526	0.201288		0.931521	0.0710458
6.46957	0.336219		1.6082	0.149156		1.93017	0.179444		0.867374	0.0597901		1.18835	0.19654		0.924269	0.0612735
6.19836	0.342879		1.59835	0.160313		2.02783	0.179558		0.854195	0.0629563		1.32709	0.18648		0.893461	0.0851362
6.1955	0.339551		1.58944	0.159587		2.0283	0.180749		0.854455	0.0624966		1.32304	0.183584		0.896914	0.079635
6.40904	0.327049		1.62682	0.156757		1.99265	0.186079		0.850839	0.0639178		1.05291	0.19752		0.972415	0.0400046
6.50038	0.332212		1.56667	0.159399		2.04552	0.181947		0.843001	0.0634146		1.05317	0.194242		0.948263	0.046034
6.48987	0.33582		1.576	0.163771		2.04965	0.175849		0.842761	0.0630515		1.0443	0.196486		0.947622	0.0472384
6.6526	0.325779		1.60941	0.148927		2.05339	0.168924		0.812216	0.0679582		0.950565	0.193691		0.941839	0.0474234
6.4626	0.350071		1.6663	0.149994		2.22783	0.172605		0.819865	0.0762331		1.09322	0.201078		0.950881	0.0473655
6.57591	0.342979		1.58245	0.15081		2.17617	0.180204		0.839851	0.0714799		1.12704	0.193053		0.94407	0.0533429
6.54068	0.337913		1.58608	0.150579		2.31657	0.166441		0.77405	0.0853701		1.26722	0.186841		0.902505	0.0720889
6.26097	0.317507		1.52059	0.162698		2.38591	0.167983		0.767911	0.09614		1.38952	0.182105		0.862927	0.0970846
6.08597	0.301689		1.42917	0.165486		2.45596	0.144704		0.707993	0.0997446		1.43013	0.173508		0.831603	0.0990467
5.93705	0.286552		1.34684	0.195092		2.52939	0.141846		0.683948	0.105056		1.478	0.177083		0.818266	0.115666
5.95177	0.297505		1.35284	0.185486		2.491	0.146829		0.702035	0.102299		1.44304	0.17413		0.845916	0.100523
6.06051	0.29542		1.38373	0.187013		2.49391	0.148846		0.736132	0.104606		1.38691	0.188244		0.880335	0.095842
5.99837	0.278571		1.34105	0.190455		2.5467	0.142747		0.70027	0.11152		1.4703	0.176116		0.834147	0.11711
5.99244	0.278715		1.25377	0.176248		2.53457	0.150701		0.68451	0.116152		1.46939	0.172001		0.808972	0.111068
5.97434	0.266165		1.24921	0.17627		2.56496	0.134709		0.664959	0.106279		1.45852	0.163677		0.81546	0.0999144
5.87229	0.256846		1.21677	0.181993		2.62257	0.134057		0.634125	0.124936		1.51083	0.169214		0.794593	0.119355
5.77389	0.245356		1.16059	0.19256		2.60852	0.132157		0.638159	0.114949		1.55957	0.16893		0.769632	0.135136
5.69379	0.234854		1.09044	0.154595		2.62022	0.13156		0.628457	0.115428		1.5783	0.160799		0.762061	0.135353
5.6571	0.227286		1.11467	0.158465		2.6567	0.126309		0.588903	0.12197		1.59291	0.159528		0.749271	0.136539
5.72657	0.266519		1.19545	0.152649		2.59661	0.132919		0.628254	0.112047		1.49152	0.17281		0.811954	0.11292
5.757	0.261765		1.2402	0.161352		2.66943	0.125755		0.582231	0.126286		1.49891	0.167525		0.797447	0.11464
5.33724	0.231107		1.10642	0.15034		2.72043	0.112573		0.525631	0.124903		1.6857	0.14557		0.673667	0.169818
5.15775	0.216171		1.05524	0.191705		2.5823	0.138098		0.664913	0.118688		1.70652	0.143942		0.653869	0.172103

## Sheet: Supplmenetary Figure 3
Body Mass										Hypsodonty										Loph Count
NA	NA	NA	NA	NA	NA	NA	NA	NA		NA	NA	NA	NA	NA	NA	NA	NA	NA		NA	NA	NA	NA	NA	NA	NA	NA	NA	NA
NA	NA	NA	NA	NA	NA	NA	NA	NA		NA	NA	NA	NA	NA	NA	NA	NA	NA		NA	NA	NA	NA	NA	NA	NA	NA	NA	NA
NA	NA	NA	NA	NA	NA	NA	0.46923	NA		NA	NA	NA	NA	NA	NA	NA	NA	NA		NA	NA	NA	NA	NA	0.405006	NA	NA	NA	NA
NA	NA	NA	NA	NA	NA	NA	0.315354	0.337718		NA	NA	NA	NA	NA	NA	NA	NA	NA		NA	NA	NA	NA	0.497183	NA	NA	NA	NA	NA
NA	NA	NA	0.45939	0.495227	0.426818	0.479369	0.475719	NA		NA	NA	0.576979	0.527672	0.518977	0.4382	0.520499	NA	NA		NA	NA	0.507283	0.420613	0.391746	0.485937	0.480107	NA	NA	NA
NA	NA	NA	0.45174	0.35692	0.397298	0.354713	NA	NA		NA	NA	NA	0.678977	0.673447	0.423562	0.306687	0.406471	NA		0.786386	NA	NA	NA	0.431416	0.405687	0.38105	0.264523	NA	NA
NA	NA	0.518552	0.534789	0.166958	0.447611	NA	NA	NA		NA	NA	NA	NA	NA	NA	0.272808	0.400865	NA		NA	NA	NA	NA	NA	NA	0.425807	0.470534	0.427692	NA
NA	NA	0.513823	0.454165	NA	NA	NA	NA	NA		NA	NA	NA	NA	NA	NA	NA	0.260819	NA		NA	NA	NA	NA	NA	NA	NA	0.190835	0.463039	NA
NA	0.613614	0.492977	NA	NA	NA	NA	NA	NA		NA	NA	NA	NA	NA	NA	NA	NA	0.323488		NA	NA	NA	NA	NA	NA	NA	NA	0.425746	NA
NA	NA	NA	NA	NA	NA	NA	NA	NA		NA	NA	NA	NA	NA	NA	NA	NA	NA		NA	NA	NA	NA	NA	NA	NA	NA	NA	NA
NA	NA	NA	NA	NA	NA	NA	NA	NA		NA	NA	NA	NA	NA	NA	NA	NA	0.263279		NA	NA	NA	NA	NA	NA	NA	NA	NA	NA
NA	NA	NA	NA	NA	NA	NA	NA	NA												NA	NA	NA	NA	NA	NA	NA	NA	NA	NA
																				NA	NA	NA	NA	NA	NA	NA	NA	NA	NA
																				NA	NA	NA	NA	NA	NA	NA	NA	NA	NA

## Sheet: Supplementary Figure 4
Body Mass	Hypsodonty	Loph Count		Body Mass	Hypsodonty	Loph Count		Body Mass	Hypsodonty	Loph Count		Body Mass	Hypsodonty	Loph Count		Body Mass	Hypsodonty	Loph Count		Body Mass	Hypsodonty	Loph Count		Body Mass	Hypsodonty	Loph Count		Body Mass	Hypsodonty	Loph Count
4.17439	3	2		4.17439	3	2		4.17439	3	2		4.44265	3	2		4.17439	3	2		3.96082	3	2		3.96082	3	2		4.2485	3	2
8.13182	1	0		8.13182	1	0		8.13182	1	0		4.17439	3	2		3.91202	3	2		3.91202	3	2		4.38203	3	2		3.96082	3	2
7.25664	1	0		8.00637	1	1		9.11293	1	0		3.91202	3	2		3.9982	3	2		7.7626	1	1		6.35437	3	2		5.14167	3	2
6.90776	1	0		7.25664	1	0		7.7626	1	1		8.13182	1	0		7.7626	1	1		5.34711	3	2		5.16479	2	2		5.1281	3	2
7.27932	2	1		7.27932	2	1		7.25664	1	0		9.11293	1	0		6.90776	3	2		6.90776	3	2		7.98956	3	2		3.8712	3	2
8.06043	3	2		8.06043	3	2		7.27932	2	1		7.7626	1	1		7.98956	3	2		8.18869	3	2		5.19295	3	2		4.60517	3	2
7.89189	1	1		5.12493	3	2		8.18869	3	2		4.60517	2	2		8.18869	3	2		7.98956	3	2		4.60517	3	2		4.28359	2	2
5.12493	3	2		9.2487	1	0		5.12493	3	2		5.73657	3	2		5.1358	3	2		5.1358	3	2		5.01064	3	2		4.02536	2	2
9.2487	1	0		6.55108	2	1		9.2487	1	0		7.98956	3	2		5.12493	3	2		4.60517	3	2		7.0737	2	1		7.98956	3	2
4.98361	3	2		4.98361	3	2		7.24423	2	1		8.18869	3	2		5.1358	3	2		5.70378	3	2		8.16052	3	0		5.19295	3	2
5.47646	3	2		4.98361	3	2		8.24958	3	0		5.12493	3	2		5.1358	3	2		5.01064	3	2		6.01127	3	2		5.19295	3	2
5.61313	3	2		5.47646	3	2		8.16052	3	0		5.1358	3	2		5.70378	3	2		9.2487	1	0		5.99146	3	2		4.37112	3	2
5.54778	3	2		6.95349	1	2		4.98361	3	2		9.2487	1	0		9.2487	1	0		7.0737	2	1		5.6204	3	2		4.91266	3	2
4.09434	3	2		5.54778	3	2		5.46806	3	2		7.24423	2	1		7.24423	2	1		7.24423	2	1		5.3845	3	2		4.62497	3	2
5.01064	3	2		3.82864	3	2		5.47646	3	2		8.24958	3	0		8.16052	3	0		8.16052	3	0		5.65948	3	2		7.0737	2	1
5.74564	1	0		4.09434	3	2		6.91175	1	2		8.16052	3	0		5.65948	3	2		6.07993	3	2		5.46806	3	2		5.10594	3	2
4.4006	1	0		8.79972	3	0		7.09008	2	1		5.46806	3	2		5.65948	3	2		5.99146	3	2		5.65948	3	2		5.63179	3	2
6.39693	1	2		5.01064	3	2		5.54778	3	2		5.46806	3	2		5.46806	3	2		5.60947	3	2		4.01574	3	2		6.01127	3	2
6.90776	1	2		6.07008	1	0		3.82864	3	2		4.01574	3	2		4.01574	3	2		5.3845	3	2		4.01574	3	2		5.65948	3	2
5.07517	2	2		5.74564	1	0		4.09434	3	2		7.30452	1	2		6.74524	1	2		5.65948	3	2		6.80239	1	2		4.26865	3	2
8.64559	2	0		4.4006	1	0		4.38203	2	0		6.90073	1	2		7.30452	1	2		5.46806	3	2		6.74524	1	2		4.01574	3	2
7.56242	2	2		6.39693	1	2		9.05742	3	0		6.91175	1	2		6.90073	1	2		5.65948	3	2		7.30452	1	2		6.80239	1	2
8.26333	2	0		6.90776	1	2		8.7323	3	0		8.53974	2	1		6.91175	1	2		4.01574	3	2		6.9575	2	1		7.25664	2	1
8.64559	1	0		5.07517	2	2		5.01064	3	2		8.53974	2	1		7.25664	2	1		6.74524	1	2		7.25664	2	1		5.59841	3	2
5.1967	2	2		8.64559	2	0		6.07074	2	0		7.09008	2	1		8.53974	2	1		7.30452	1	2		8.53974	2	1		5.42715	3	2
5.19296	2	2		7.56242	2	2		6.07008	1	0		5.54778	3	2		7.09008	2	1		6.90073	1	2		5.52146	3	2		5.2391	2	0
				8.26333	2	0		5.74564	1	0		4.38203	2	0		5.52146	3	2		6.91175	1	2		4.38203	3	2		5.34711	3	2
				8.64559	1	0		6.16752	1	0		6.90776	2	0		4.38203	3	2		6.9575	2	1		5.34711	3	2		4.3631	3	2
				4.79579	2	2		5.54126	1	0		9.05742	3	0		4.3631	3	2		7.25664	2	1		4.3631	3	2		4.70727	3	2
				4.17439	2	2		4.4006	1	0		8.7323	3	0		4.60517	3	2		8.53974	2	1		5.10595	3	2		4.26971	3	2
				4.94164	1	2		6.39693	1	2		8.7323	3	0		5.10595	3	2		7.09008	2	1		6.90776	2	0		8.38936	3	0
				5.19296	2	2		6.90776	1	2		5.01064	3	2		4.89148	3	2		7.09008	2	1		5.578	2	0		5.43808	1	2
				6.18758	3	2		5.07517	2	2		4.86753	3	2		4.38203	2	0		5.52146	3	2		6.90776	2	0		5.12991	3	2
				4.00733	3	2		8.64559	2	0		6.07074	2	0		6.90776	2	0		4.38203	3	2		5.52146	3	2		4.26268	3	0
								6.39693	3	2		6.16752	1	0		5.578	2	0		5.34711	3	2		5.2933	3	0		4.4128	3	0
								7.56242	2	2		5.54126	1	0		9.05742	3	0		4.3631	3	2		4.95583	3	0		4.57985	1	0
								8.26333	2	0		4.90527	3	2		8.7323	3	0		4.70727	3	2		5.25227	3	0		4.2485	1	0
								8.64559	1	0		5.07517	2	2		5.86647	3	2		5.10595	3	2		4.55388	3	0		4.06045	3	2
								4.79579	2	2		6.39693	3	2		5.01064	3	2		6.90776	2	0		5.48064	3	2		3.78533	3	2
								4.17439	2	2		6.39693	3	2		4.86753	3	2		5.578	2	0		5.45959	3	2		6.36303	3	2
								5.19296	2	2		7.88194	2	2		5.2933	3	0		6.90776	2	0		5.1358	3	2		6.47084	3	2
								6.18758	3	2		8.26333	2	0		4.95583	3	0		9.05742	3	0		5.29832	3	2		6.33256	3	2
												4.79579	2	2		5.85507	2	0		6.12249	3	2		5.01064	3	2		4.4613	2	2
												5.59842	2	2		6.07074	2	0		5.52146	3	2		6.47697	3	2		5.37064	1	2
												6.18758	3	2		5.57973	3	0		4.86753	3	2		5.99146	3	2		5.79607	2	2
																5.54126	1	0		5.2933	3	0		4.33402	3	0		4.40153	2	2
																5.1358	3	2		4.95583	3	0		4.2485	1	0		4.3567	2	2
																5.29832	3	2		5.25227	3	0		4.89891	3	2		5.36364	2	2
																5.16479	3	2		4.55388	3	0		3.9893	3	2
																6.2634	3	2		5.52146	2	0		7.88194	2	2
																4.2485	1	0		5.57973	3	0		6.10925	3	2
																5.07517	2	2		5.1358	3	2		6.74524	3	2
																3.9893	3	2		5.10595	3	2		6.36303	3	2
																6.39693	3	2		5.29832	3	2		6.23441	3	2
																6.39693	3	2		6.47697	3	2		4.90527	3	2
																7.88194	2	2		5.99146	3	2		4.40153	2	2
																8.26333	2	0		4.37418	3	0		4.3567	2	2
																6.44042	3	2		4.2485	1	0		5.36364	2	2
																4.97673	2	2		3.9893	3	2
																4.79579	2	2		6.06379	3	2
																5.29832	2	2		7.88194	2	2
																5.59842	2	2		6.10925	3	2
																5.70378	3	2		6.23441	3	2
																				4.97673	2	2
																				5.29832	2	2
																				5.36364	2	2
																				6.18758	3	2

## Sheet: Supplementary Figure 5
Phylogenetic Diversity Mean	Phylogenetic Diversity SE		Phylogenetic Diversity Mean	Phylogenetic Diversity SE
58.8166	10.0191		359.885	36.4976
60.7508	10.0117		370.152	41.4572
60.3668	10.4134		370.005	40.3305
60.7577	10.273		371.274	43.0204
60.5744	10.0299		370.043	42.8714
59.9357	10.2623		379.256	44.9479
64.0839	10.2605		364.745	41.3538
64.5057	10.4614		363.431	43.4518
63.8207	10.1696		371.077	41.9989
64.3622	10.2217		383.495	39.0988
65.5773	9.95872		381.314	38.7576
64.9499	10.6243		376.946	40.7522
67.2816	10.3116		371.615	41.3391
67.0765	10.6029		376.778	39.6608
67.4685	10.7083		403.726	47.3492
66.6318	10.8552		401.715	49.7675
65.87	10.169		407.172	48.0908
67.1125	9.68696		405.685	50.567
66.022	9.3184		404.924	48.5014
66.9531	8.91041		406.832	51.406
66.534	9.60916		410.549	52.6075
66.316	9.56335		411.766	50.0472
67.0128	9.45522		407.222	53.8609
64.7614	9.69569		394.86	48.1456
64.7778	10.32		390.188	54.1145
66.0578	10.2634		372.327	63.999
68.4999	10.3129		346.506	57.9615
65.3661	10.117		342.266	59.8544
63.889	10.1431		340.592	59.1225
59.4364	10.8195		223.673	22.7035
66.7971	10.5517		346.542	56.5097

## Sheet: Supplementary Figure 6
7.40-5.00 Ma	5.00-3.15 Ma	3.15-1.80 Ma	1.80-1.00 Ma	1.00-0.04 Ma	0.00 Ma		7.40-5.00 Ma	5.00-3.15 Ma	3.15-1.80 Ma	1.80-1.00 Ma	1.00-0.04 Ma	0.00 Ma		7.40-5.00 Ma	5.00-3.15 Ma	3.15-1.80 Ma	1.80-1.00 Ma	1.00-0.04 Ma	0.00 Ma
0.0378681	0.124785	-0.0276195	-0.0286857	-0.145982	-0.0120159		-0.110014	-0.0371439	0.0602929	-0.0133477	0.0486334	0.2296		-0.0666124	0.0539057	-0.0816752	-0.191075	-0.217787	0.101851
-0.0805153	0.0585066	0.131071	-0.0590237	-0.0544529	-0.0264412		-0.156117	-0.0243742	-0.0876654	0.0449088	-0.0875495	0.0953954		-0.06547	-0.0272154	0.0578396	-0.224819	-0.2194	0.128329
-0.070322	0.0419175	-0.00466542	-0.142755	-0.146474	0.207013		-0.132865	0.0140106	0.0380536	-0.100687	-0.0868797	0.095217		-0.0618017	-0.0043704	-0.02774	-0.072818	-0.125635	0.0131412
0.0378681	0.0299697	0.0933038	-0.0559047	-0.107749	0.0631677		-0.151109	-0.0477942	0.0589576	-0.0302227	0.00715749	-0.0086198		-0.0548753	0.0323798	0.00942674	-0.107329	-0.151083	0.0487022
0.0159172	-0.00203365	0.0353558	-0.0902531	-0.0985086	0.109438		-0.183582	-0.0339101	0.0440236	-0.172039	-0.0050377	0.0898031		-0.0643019	-0.0774406	-0.0761996	-0.166118	0.011686	-0.0923057
-0.0805153	0.0523231	0.0817829	-0.0990172	-0.0817817	0.0856439		-0.148598	-0.0130912	0.0756556	-0.0649357	-0.137838	0.118614		-0.0633623	0.0458761	0.0775351	-0.173058	-0.132185	-0.0122793
-0.102466	0.0283391	0.0242077	-0.101207	-0.199196	0.0372279		-0.158726	0.0112485	0.0423283	-0.0377694	-0.121478	0.0189345		-0.0503543	-0.0177326	0.0427216	-0.119917	-0.170658	0.0379185
-0.0585644	-0.0013718	0.00179092	-0.176883	-0.207716	-0.0264375		-0.151911	-0.129848	0.0115587	-0.052233	-0.127118	0.102986		-0.0349968	0.0641676	0.0585679	-0.0346291	-0.145854	0.00640105
-0.0483711	0.0241438	0.0285146	-0.129415	-0.125797	0.0146376		-0.132063	-0.149595	0.00628999	0.0374172	-0.0394216	0.104422		-0.0406044	0.0394658	-0.010329	-0.102341	-0.197584	-0.0627922
-0.0585644	0.0894501	-0.0856822	-0.121846	-0.120353	-0.144412		-0.165541	-0.0427535	-0.0074305	0.0237847	-0.00992476	0.153378		-0.0766159	0.0610436	0.0962358	-0.186247	-0.241732	0.0103205
0.0378681	0.0284551	-0.110476	-0.0848833	-0.182778	-0.0683888		-0.132865	-0.00462441	0.0707627	-0.0292737	-0.0693338	-0.0117187		-0.042165	0.00309085	0.0830899	-0.108387	-0.129217	-0.00427941
-0.102466	0.0377268	-0.0268775	-0.108035	-0.163311	-0.10257		-0.163734	-0.0451257	-0.0203955	-0.0604814	0.0479269	0.0172229		-0.0640563	0.0127907	-0.0345489	-0.0762861	-0.140461	0.161585
-0.0381778	0.0266207	0.0169033	-0.099258	-0.0805487	-0.0567572		-0.139582	-0.0516182	-0.00737724	-0.103893	-0.123734	0.0780808		-0.0579747	0.0445528	0.0627143	-0.142894	-0.103911	-0.0421829
-0.0381778	0.0278283	0.00610163	-0.129992	-0.19519	-0.0488296		-0.13968	-0.0123004	0.0686968	-0.0340314	-0.200993	0.211539		-0.0469316	0.0321775	0.0256462	-0.130849	-0.111688	0.0010136
-0.016227	0.117378	-0.185445	-0.0769579	-0.148704	-0.0806363		-0.121935	0.012545	-0.00656975	-0.0800635	-0.00491547	0.0462087		-0.0510483	0.0581018	0.0582262	-0.140148	-0.282142	0.0481075
0.0378681	0.0358208	0.104985	-0.0695803	-0.116639	-0.1163		-0.146397	-0.126288	-0.00751203	-0.0406965	-0.0630971	-0.0411195		-0.0467809	-0.0273253	-0.107292	-0.131749	-0.173769	0.0945093
0.0057239	0.0353163	-0.0158868	-0.0553621	-0.182521	0.0980821		-0.132063	-0.0575952	0.0568091	-0.0215187	0.0216695	0.0768448		-0.0565867	-0.0290301	-0.0788774	-0.226325	-0.151808	0.128342
-0.00603368	0.083617	-0.0560171	-0.11693	-0.125129	0.177117		-0.1054	-0.11393	-0.0970823	-0.0756408	-0.0876666	0.16909		-0.0872664	0.0518797	-0.0468015	-0.0959525	-0.19494	-0.0338496
-0.016227	0.0266428	-0.0434385	-0.108795	-0.256688	0.00995195		-0.122639	0.034779	0.026407	-0.0489064	0.0254926	0.152489		-0.0237773	0.0510553	-0.0916085	-0.187484	-0.0387457	0.0172426
0.0700122	0.0914651	0.0506302	-0.136162	-0.130983	-0.0190767		-0.086256	0.0127505	0.0614194	-0.00676566	-0.0850328	0.0247987		-0.0342213	0.019092	0.0803179	-0.188353	-0.154079	0.0707498
-0.146368	-0.0324083	-0.0190531	-0.0498624	-0.179577	0.100904		-0.12605	-0.0610373	0.0791615	-0.00786716	-0.20022	0.164768		-0.0462376	-0.00329127	0.00374927	-0.129903	-0.249186	-0.00968433
0.0378681	0.0578458	-0.0657126	-0.185897	-0.123583	-0.011874		-0.103297	-0.0695435	-0.0205513	0.0149356	-0.106366	0.0561477		-0.0335273	0.0224039	0.105537	-0.115658	-0.103015	-0.109112
-0.070322	0.055485	0.0127914	-0.0660734	-0.102636	0.0805093		-0.136776	-0.100256	0.0552676	-0.0502823	0.0387515	0.0374854		-0.0404536	-0.0134457	-0.0466252	-0.135434	-0.204941	0.117407
-0.0805153	-0.0595891	-0.0502509	-0.150886	-0.0319912	0.0377169		-0.136776	0.0332103	0.0848563	0.031028	-0.062448	0.0663216		-0.042859	-0.0243447	0.00974162	-0.171558	-0.169858	0.0565048
0.0378681	-0.00125647	-0.0274254	-0.109747	-0.0603663	-0.0400168		-0.125248	-0.14546	0.070614	-0.131593	-0.0774516	0.0905921		-0.00826908	-0.0127851	0.0500858	-0.151961	-0.120405	0.136708
-0.0922729	-0.0203411	0.131493	-0.204589	-0.235227	0.0426607		-0.127351	-0.0709818	0.0260657	-0.0694095	-0.0142904	0.100807		-0.0523671	0.0981751	-0.0478381	-0.135817	-0.152729	0.000114573
-0.016227	0.0567713	-0.00279149	-0.139141	-0.0311734	0.00106831		-0.159528	-0.0879965	-0.0662848	-0.116564	0.00788539	0.0434014		-0.023234	0.0137641	0.103737	-0.206592	-0.188403	0.127652
-0.0601287	0.0406598	0.00273931	-0.0390146	-0.139586	0.0125327		-0.231394	-0.0158201	-0.0893286	-0.114154	-0.0415322	0.00269345		-0.0756683	0.091014	0.0307443	-0.0579393	-0.207107	-0.0623215
-0.168319	0.0248069	-0.1356	-0.092635	-0.158976	0.0830233		-0.180677	-0.0614586	0.016297	-0.0392015	-0.165647	0.0827728		-0.018713	0.131832	0.00278944	-0.138333	-0.0356529	0.0792886
0.0057239	-0.000713158	-0.036284	-0.17109	-0.191919	0.023435		-0.115528	-0.0671887	0.0800042	-0.0284068	-0.0792597	-0.0702864		-0.0468367	0.0090259	-0.00856879	-0.145639	-0.0295226	-0.0554224
0.0700122	0.125276	-0.0217093	-0.0915293	-0.129726	0.0600839		-0.158726	-0.171201	0.0219316	0.00159121	0.0341811	0.130363		-0.0722456	0.0642261	0.0263944	-0.201285	-0.21421	0.077
-0.0483711	0.0343497	0.052169	-0.105048	-0.0624178	0.0133526		-0.141685	-0.0758342	0.0284472	-0.0235895	-0.100923	-0.0199737		-0.0571299	0.0693794	-0.0430811	-0.111941	-0.0492793	-0.0102367
-0.070322	0.0190899	0.00129661	-0.165601	-0.162018	0.100219		-0.147199	-0.038241	-0.0258631	0.0419879	-0.0743614	0.0750372		-0.0424665	0.024921	0.0074182	-0.0935011	-0.0653584	0.0391349
-0.070322	0.0539368	0.112182	-0.0840726	-0.182498	0.075649		-0.076536	-0.0412947	0.0239752	-0.0715178	-0.0514631	0.221756		-0.032984	-0.0596619	-0.00230915	-0.183048	-0.141522	-0.0250227
-0.00603368	0.0607614	-0.0189188	-0.0598653	-0.165248	0.0898631		-0.141783	-0.18166	0.0190398	-0.0103103	-0.0485538	0.076019		-0.018019	0.0719756	0.0738302	-0.179285	-0.0479364	0.0823136
0.0276748	0.0651832	0.0124758	-0.22083	-0.0349786	-0.0352814		-0.112215	-0.16704	-0.0103893	0.0124616	-0.209768	0.107177		-0.0314234	0.025014	-0.0294306	-0.214887	-0.195238	0.100412
-0.070322	0.0723996	0.00848884	-0.141107	-0.162975	0.0666694		-0.125248	-0.00979265	0.0544201	-0.0216611	-0.0512054	0.119158		-0.0499618	0.0724917	0.00310477	-0.170547	-0.180084	0.110575
-0.0483711	0.0846271	0.0207029	-0.0574028	-0.231587	-0.0640546		-0.10149	-0.0394258	0.00152422	-0.0952183	-0.011815	0.166229		-0.0362341	0.0022646	0.0131504	-0.134412	-0.160516	0.107637
0.0378681	0.0438617	0.0864878	-0.220924	-0.116482	-0.103696		-0.141685	-0.045479	-0.0406492	-0.124994	-0.0518234	0.142597		-0.0640563	-0.0598844	0.0418103	-0.152072	-0.0339823	-0.0281567
-0.016227	0.0962528	0.090316	-0.118496	-0.151991	-0.0481464		-0.175261	-0.0233353	0.0164052	-0.112413	-0.0154209	0.103873		-0.042165	0.0463197	-0.0217034	-0.0723527	-0.22087	-0.0197153
-0.0805153	0.0259291	0.00456128	-0.168686	-0.0890707	0.0283939		-0.0723302	-0.0529505	0.0474782	-0.0165414	0.0493161	0.21608		-0.0565867	0.0588304	0.0318883	-0.116362	-0.0595147	0.0589461
0.0159172	0.0950925	0.000487467	-0.203857	-0.148591	0.00354108		-0.146397	-0.0158922	-0.0917661	-0.123916	-0.0575183	0.0755889		-0.0423157	0.0482745	-0.0481236	-0.0373358	-0.189438	-0.0934307
0.0057239	-0.0277957	-0.120352	-0.0606508	-0.127343	0.0940315		-0.154014	0.0464082	0.0434289	-0.0781218	-0.0993987	0.0558923		-0.0523671	0.059293	-0.00233232	-0.101857	-0.144892	0.0463277
-0.070322	0.0259096	0.114697	-0.103448	-0.291429	0.02383		-0.107503	-0.103731	0.0796478	-0.0481705	0.0376563	-0.14253		-0.0506558	0.0496994	-0.0872584	-0.192977	-0.0446612	0.102957
0.0480613	0.0463213	0.0483849	-0.193017	-0.164685	-0.125775		-0.127351	-0.050417	0.0327302	-0.0468302	0.0329682	0.265766		-0.0249454	-0.0020924	0.0477536	-0.110491	-0.187349	0.087424
-0.0483711	0.0186793	-0.0398987	-0.055916	-0.115439	-0.0982949		-0.120536	0.00876038	-0.0070853	-0.113926	0.0346776	0.0620387		-0.0655258	0.113812	0.0527903	-0.122347	-0.0845393	0.0132206
0.0378681	0.0775159	-0.133655	-0.184366	-0.180001	0.0260916		-0.0744331	-0.0116539	0.0785743	-0.125364	0.00798602	0.14965		-0.0803401	0.0514465	-0.00713943	-0.105349	-0.238403	0.0207573
-0.0381778	0.0783866	0.0558851	-0.0554286	-0.159249	0.0288131		-0.168348	-0.0989353	-0.0190145	-0.085951	-0.0585524	0.0482344		-0.0720949	-0.032439	-0.0924026	-0.0651384	-0.134778	0.0905504
0.0480613	0.067488	0.0292973	-0.0903053	-0.0654192	-0.055254		-0.125248	-0.0917843	-0.00779189	0.0223798	-0.00668914	0.152852		-0.0773099	0.0474381	0.00754492	-0.18767	-0.10492	0.0675258
0.0057239	0.0617518	0.0875173	-0.0883873	-0.240965	0.00112431		-0.119734	-0.0157217	-0.0286452	0.029705	-0.13296	0.0534267		-0.0338287	0.0112339	0.0677283	-0.139737	-0.0528087	-0.0083863
-0.102466	0.0189197	0.0409893	-0.0715126	-0.138396	0.143619		-0.21706	-0.00702791	0.0520956	-0.0412589	0.0155249	0.127886		-0.0714009	-0.0661131	0.0106159	-0.101224	-0.22716	-0.0297512
-0.124417	0.0686133	-0.0185301	-0.172233	-0.0951387	-0.0466219		-0.125248	0.0158529	-0.0510643	-0.00487021	-0.0778086	0.104016		-0.0483973	0.0150471	-0.0996172	-0.0684715	-0.248269	0.0953271
0.0276748	0.0605358	-0.015716	-0.278841	-0.161429	-0.0295792		-0.112215	-0.0568051	0.127073	-0.147217	-0.0930496	0.0525994		-0.0349968	0.0147549	-0.0413952	-0.12605	-0.164905	0.18054
-0.0483711	0.0332274	0.0390592	-0.0739209	-0.144745	0.0096433		-0.108812	-0.0189362	0.0238957	-0.15187	-0.130577	0.180541		-0.0520657	0.123865	-0.0562135	-0.114511	0.0294981	-0.0620577
-0.0922729	0.0456584	-0.0140105	-0.0640714	-0.0992134	-0.0524206		-0.0909682	-0.12923	0.092759	-0.091038	-0.160928	0.0736389		-0.0515916	0.084641	-0.0370662	-0.10726	-0.12907	-0.0768233
0.0480613	-0.0586226	0.044234	-0.0641752	-0.0636449	-0.0144233		-0.112919	-0.0822057	0.0297201	-0.0158756	-0.0204485	0.0823419		-0.0636637	-0.023722	-0.05264	-0.0761115	-0.180305	0.119296
0.0276748	0.0333717	0.0264508	-0.179376	-0.201937	0.061867		-0.116928	-0.0672676	0.0472923	-0.111969	-0.0182864	-0.0219056		-0.0572807	0.0187661	0.0318523	-0.077169	-0.242834	0.0597757
0.0057239	0.050572	-0.0817673	-0.103837	-0.267548	-0.069493		-0.1925	-0.0888246	-0.0186113	0.0212618	-0.111914	0.137286		-0.0629139	0.0867184	-0.0885143	-0.136366	-0.155826	0.10702
0.0057239	-0.0491002	0.074218	-0.00723965	-0.0791218	0.0906896		-0.112919	-0.106549	0.0206997	-0.11946	-0.068083	0.0624024		-0.0490913	0.092318	0.0109273	-0.282509	-0.128044	0.0205927
-0.102466	0.0768348	0.118739	-0.143256	-0.104679	-0.224384		-0.0985852	-0.0764784	0.0355238	-0.099909	-0.0872513	0.0553856		-0.0355401	-0.067551	0.0291843	-0.122696	-0.124378	-0.138264
-0.0381778	-0.0467974	0.00484451	-0.188999	-0.206412	0.00560862		-0.115528	-0.00335696	0.064403	0.0127211	-0.0900059	0.14417		-0.0486429	0.0420833	0.038735	-0.123166	-0.00491387	0.0641283
-0.016227	-0.0320305	-0.0870952	-0.134488	-0.272195	0.0598046		-0.115528	-0.0781275	0.103742	-0.0877206	-0.0644038	0.080769		-0.0515224	0.0507721	-0.031604	-0.203053	-0.141829	-0.0666324
-0.070322	0.021998	-0.105511	-0.0398286	-0.14918	0.0910439		-0.0888653	-0.115078	0.0027168	-0.0103133	-0.12383	-0.057698		-0.0640563	0.0358433	-0.0189573	-0.154169	-0.203786	0.0589917
0.0159172	0.0277278	-0.0894143	-0.0858982	-0.119967	-0.0863331		-0.154014	-0.082926	-0.0975696	0.0138857	-0.0977015	-0.16172		-0.0571299	0.0598027	0.115947	-0.243961	-0.23699	-0.00646134
-0.070322	0.00402861	0.114045	-0.0285305	-0.20371	-0.0892014		-0.188294	-0.0449582	-0.00453061	-0.0576193	-0.168795	0.0184569		-0.0742585	0.07712	-0.0068445	-0.151866	-0.250996	-0.008943
0.0276748	0.0950624	0.0257244	-0.122063	-0.130893	-0.0663103		-0.119734	-0.0337217	0.110313	-0.00769912	-0.0268602	0.0687331		-0.0548753	0.0166757	-0.00973265	-0.104396	-0.083558	-0.036604
-0.0044694	0.0288663	-0.0396514	-0.0972066	-0.0745008	0.0864694		-0.13968	-0.103422	-0.100014	-0.111392	-0.0359798	0.0544722		-0.0547246	0.0225307	0.0415786	-0.204002	-0.126497	0.0838204
-0.124417	-0.0221001	0.0352911	-0.0658103	-0.20007	0.0505593		-0.161631	-0.0852442	-0.00870763	0.0111592	-0.0504471	0.137012		-0.0640563	0.0656692	0.043028	-0.0643397	-0.156304	0.161749
-0.102466	0.0523934	-0.123662	-0.15545	-0.0406608	0.127863		-0.134166	-0.0646202	-0.047192	-0.00381376	-0.0817086	0.0718651		-0.0353894	0.102445	-0.0231241	-0.158197	-0.194221	0.0892588
-0.016227	0.0828654	0.0897202	-0.108664	-0.232225	0.121955		-0.168446	-0.129642	-0.014068	-0.0707814	-0.0966312	-0.0165433		-0.0503543	-0.000290728	0.011731	-0.132541	-0.12873	0.0151136
0.0700122	0.00614052	-0.0104505	-0.0773216	-0.111207	0.115428		-0.110816	0.00461944	-0.138911	-0.111502	0.00323548	0.127069		-0.0705343	0.0551329	-0.0106732	-0.100481	-0.215117	0.0501225
-0.016227	0.0564235	0.00958143	-0.160374	-0.195658	0.0617829		-0.138878	0.0159137	-0.0963092	-0.146794	-0.0274313	0.0176148		-0.0479489	0.0421792	-0.0204216	-0.174717	0.062165	0.0669924
-0.0264203	0.032198	-0.0569093	-0.108192	-0.138854	0.12255		-0.144393	-0.0449008	0.101599	-0.0636796	-0.10029	0.116955		-0.0738063	0.0500045	0.00893921	-0.0994469	-0.0936274	-0.170912
-0.0483711	0.00435616	-0.0121045	-0.177413	-0.273937	-0.0941348		-0.175965	-0.0903832	0.141094	0.0246995	-0.13052	0.0619697		-0.0397596	0.0228016	-0.0245981	-0.0717039	-0.227767	0.0596106
-0.016227	0.00476067	-0.0360418	-0.0889287	-0.180181	-0.039314		-0.127351	0.056856	0.0922856	-0.0771988	-0.0736765	0.0979439		-0.0574314	0.0219215	-0.0305726	-0.0809797	-0.126104	0.0345247
-0.0601287	0.138426	-0.105166	-0.20064	-0.176182	0.12162		-0.125248	0.00921931	0.0734062	0.00917869	-0.0475261	0.100671		-0.0655258	0.063318	-0.0195649	-0.13296	-0.222267	0.0393527
0.0276748	0.0503367	-0.0570779	-0.100274	-0.196134	-0.117913		-0.118433	-0.0713257	0.0526278	-0.00598927	-0.0334298	0.100774		-0.0510483	0.022783	-0.00759274	-0.0704245	-0.117696	-0.0134688
-0.070322	0.025082	0.0100124	-0.117993	-0.118551	0.111632		-0.10801	-0.0749813	0.0257968	-0.0800502	0.00760618	-0.0116828		-0.0479489	0.0201997	-0.0385142	-0.114967	-0.155175	0.0368258
0.0276748	0.0482021	0.00250608	-0.132943	-0.0858307	0.0940335		-0.161631	0.000463612	0.000529222	-0.00881489	0.0374612	0.0755873		-0.0722456	0.0409952	0.00342609	-0.0902201	-0.13993	-0.061273
-0.0381778	0.0659451	0.0509905	-0.186393	-0.169464	0.0778032		-0.11512	-0.0886226	0.0144724	-0.0714355	-0.0627508	-0.0265378		-0.0492421	0.0228611	-0.00572923	-0.0808571	-0.155246	0.106692
0.0057239	0.07025	-0.0668746	-0.16179	-0.0266457	0.0838395		-0.168446	-0.111076	0.00725903	-0.0572502	-0.0555579	0.188571		-0.0430097	0.0534255	-0.0103609	-0.279762	-0.192658	-0.0523556
-0.0585644	0.0504839	0.0784655	-0.0868191	-0.254601	0.0242461		-0.151911	-0.0509322	0.0358061	0.0188514	-0.115799	0.0597512		-0.0515916	0.060386	-0.0692401	-0.0906039	-0.222119	0.00598874
-0.0601287	0.139907	-0.0400994	-0.211032	-0.133104	0.0876475		-0.103297	-0.0927117	0.0273919	-0.141715	-0.122736	0.0462786		-0.033678	-0.0292576	-0.12305	-0.216472	-0.18127	-0.0859688
0.0378681	0.103445	0.0720951	-0.0879448	-0.293413	0.0865805		-0.163734	-0.0490662	-0.170335	-0.0787633	-0.0824701	0.0725285		-0.0751943	0.103021	0.0286862	-0.121093	-0.231436	-0.0858142
-0.114224	0.0737009	0.00205466	-0.193378	-0.164929	0.0734281		-0.1054	-0.0564445	-0.0067938	-0.0823621	-0.130442	0.134985		-0.0765131	0.0100363	-0.0074391	-0.129726	-0.176533	0.0670246
-0.0264203	0.0479836	0.0217259	-0.0517416	-0.0475115	-0.116182		-0.117631	-0.021651	0.0481352	0.00870097	-0.0749363	0.0335048		-0.023234	0.0177999	-0.007592	-0.175941	-0.169434	-0.00928844
-0.102466	0.0744925	-0.10641	-0.336396	-0.0877674	-0.0466661		-0.158726	0.0197282	-0.105801	0.0237089	-0.0974018	0.0492627		-0.0249454	0.0595054	0.0103319	-0.156798	-0.110865	0.141878
-0.0381778	0.00344048	0.106041	-0.0391625	-0.167752	-0.158456		-0.125248	-0.0290634	0.0216413	0.0126102	-0.0556585	0.110254		-0.0685913	0.0615051	-0.111539	-0.0932035	-0.163281	-0.0626927
-0.0585644	0.0920421	-0.0764686	-0.107815	-0.136691	0.0337647		-0.146397	-0.0537031	0.0314236	-0.0125099	-0.158642	0.086343		-0.0301045	0.106631	-0.0050206	-0.172944	-0.115612	-0.0109073
-0.0381778	0.0845824	0.0456197	-0.0611148	-0.0626441	0.112277		-0.132063	-0.0912414	0.0660532	-0.0928677	0.00207089	0.143535		-0.0342213	0.088413	0.118721	-0.1427	-0.182828	-0.0142471
0.0057239	-0.00463189	0.0575573	-0.0515091	-0.0894473	0.15944		-0.0980789	-0.0414927	-0.0334082	-0.086992	-0.0795062	0.0170485		-0.0404536	-0.013427	-0.0148911	-0.126688	-0.110439	0.240023
-0.070322	0.0468829	0.0500784	-0.0722709	-0.132844	0.0444014		-0.138878	-0.112067	-0.0553272	-0.0815503	-0.124968	0.07222		-0.0419232	0.108773	0.0899612	-0.129724	-0.11875	-0.0115872
0.0480613	0.0649787	-0.0255466	-0.232094	-0.0675111	-0.00555653		-0.134462	0.0233809	-0.0534947	-0.0749623	-0.057919	-0.0158028		-0.041471	0.0593094	-0.0761996	-0.157824	-0.15492	-0.072533
0.0159172	0.0382392	0.0139566	-0.056787	-0.138835	-0.0711506		-0.180677	-0.0299623	0.0445189	-0.0923518	-0.077372	0.0915831		-0.0765131	0.028351	0.0302295	-0.0846836	-0.156078	0.0320636
0.0057239	0.0689782	-0.0235	-0.160174	-0.129338	-0.062293		-0.132865	-0.0434593	0.0997093	-0.0603387	0.0212779	0.0179851		-0.0490913	0.0427738	0.0979713	-0.118919	-0.13656	0.0534725
-0.0922729	0.0718866	0.0579978	-0.0605573	-0.148661	-0.106886		-0.1054	-0.00120743	-0.0470677	-0.100604	-0.0713157	0.117822		-0.0810341	0.00410281	0.0454375	-0.0885018	-0.303419	0.0457539
-0.070322	0.0210935	0.0536264	-0.149593	-0.163311	0.160038		-0.180677	-0.0513587	0.0328065	-0.0279042	-0.0542776	0.0793793		-0.053997	0.00550803	0.0927028	-0.0876472	-0.1402	-0.0826929
-0.0601287	0.0134943	-0.0447604	-0.0997512	-0.184576	-0.00577906		-0.1925	-0.00278283	0.000842438	0.0314904	-0.0397298	0.107125		-0.038199	0.0534316	-0.0245138	-0.162895	-0.0981136	0.0959783
-0.016227	0.0315784	-0.0645782	-0.120911	-0.157318	-0.0353345		-0.175965	-0.0889472	0.110849	-0.0850504	-0.133129	0.153521		-0.0673321	0.0766245	0.025647	-0.18299	-0.202819	-0.055522
0.102156	0.000699027	-0.0700939	-0.0925922	-0.247606	0.0188216		-0.168446	-0.0674308	0.0802144	0.0178848	-0.0657303	0.0933194		-0.0482504	0.0196253	-0.0855928	-0.0877461	-0.105787	0.0964529
-0.0264203	0.0948695	0.0388473	-0.0459086	-0.153378	-0.00882753		-0.146397	0.0127955	-0.0239391	-0.0148602	-0.0617352	0.0356645		-0.0328333	0.0275913	0.0657128	-0.145866	-0.0971949	0.126045
-0.070322	0.0722894	0.0699422	-0.138631	-0.0677401	-0.0163535		-0.118433	-0.12773	0.0570865	-0.0170451	0.0227401	0.0233961		-0.0591428	0.0388263	-0.0177856	-0.102002	-0.138506	0.110781
-0.102466	0.0725254	0.0519787	-0.0537291	-0.0667695	0.0860779		-0.146397	-0.131659	0.0459005	-0.0552311	-0.0128277	0.0175764		-0.0417724	0.0384492	0.0532767	-0.130245	-0.1257	0.0650786
-0.00603368	0.0612358	-0.055493	-0.0820572	-0.0577247	0.0952608		-0.146496	-0.0441583	-0.0461232	0.0225251	-0.0562132	0.123834		-0.0729396	-0.0256392	0.079977	-0.14633	-0.180042	-0.133563
0.0159172	-0.0444602	0.0638918	-0.0256534	-0.0245088	-0.040088		-0.173159	-0.100615	0.0417128	-0.0071443	-0.0742796	0.100687		-0.0878097	0.0165534	0.102777	-0.110355	-0.0917345	0.0307018
0.0378681	0.0736216	0.0351619	-0.140192	-0.263862	-0.100067		-0.154014	-0.14128	-0.177122	-0.0586918	-0.117739	0.0678833		-0.0490913	0.0542711	-0.034311	-0.250694	-0.0166749	0.0563913
-0.0381778	0.083714	-0.146369	-0.101149	-0.0843604	0.231218		-0.175261	-0.0969753	0.0396809	-0.0999855	-0.073521	0.0859375		-0.0363369	-0.0163178	-0.0458814	-0.234268	-0.115791	0.0166518
0.0700122	0.129141	0.160255	-0.049018	-0.129755	-0.0548889		-0.149302	-0.0121	0.0169938	-0.0341302	0.00778648	0.124824		-0.049337	0.0233968	-0.0923189	-0.103619	-0.144829	0.0232864
0.0057239	0.0837095	-0.0890324	-0.102673	-0.153754	-0.0265362		-0.0791453	-0.105354	0.0160976	-0.0363188	-0.0540199	0.127982		-0.0404536	0.0342043	-0.0155501	-0.198975	-0.130828	-0.0699373
-0.070322	0.0223309	-0.0330896	-0.129771	-0.0907009	-0.0547071		-0.124446	0.0266589	0.101142	0.0278353	-0.109433	-0.0555399		-0.0319666	0.0283304	-0.0632514	-0.289276	-0.132185	0.110218
0.0159172	0.0566997	-0.0675009	-0.12603	-0.235107	-0.0542472		-0.154014	-0.098506	0.0577726	0.005485	-0.125472	0.0765777		-0.0519149	0.0221828	-0.00725993	-0.193053	-0.021283	-0.02505
0.0057239	0.0964433	0.0613803	-0.116665	-0.173951	-0.0819387		-0.10149	0.0135588	0.0431159	-0.0395205	-0.0240101	0.0156606		-0.059686	0.0987924	0.0356181	-0.151297	-0.169931	0.168856
-0.0601287	-0.0106274	-0.00317256	-0.0742815	-0.0913018	0.124851		-0.120536	-0.012645	-0.0942456	-0.0185268	-0.0888869	0.0617164		-0.0423157	0.0451064	0.0229817	-0.230712	-0.0816327	-0.0104792
-0.070322	0.06021	0.0466102	-0.108085	-0.164458	-0.0277009		-0.180677	-0.0200377	-0.0363176	0.0419147	0.0578332	0.132042		-0.0312726	0.0275913	0.0250945	-0.235464	-0.0596483	0.065115
0.0159172	0.0585319	-0.0892032	-0.0837443	-0.17064	-0.068821		-0.115022	-0.0929346	0.0807038	-0.0189092	-0.0787874	0.168876		-0.0571299	-0.0268801	0.0325391	-0.136445	-0.0406742	0.0715699
-0.070322	0.0399324	-0.0452016	-0.0662264	-0.232636	-0.060215		-0.131965	-0.0904349	0.00541272	-0.00996337	-0.00952992	0.08906		-0.0678754	0.00860761	0.0709458	-0.179224	-0.105303	0.0806997
-0.0483711	0.081031	0.0171832	-0.0421366	-0.178423	-0.115086		-0.103199	-0.0037138	-0.000311358	-0.117636	0.0153998	0.0175938		-0.0548753	-0.00503958	-0.0312283	-0.132374	-0.184285	0.145731
-0.0922729	0.0341694	0.0945007	-0.127542	-0.120672	0.147709		-0.13968	-0.00241531	0.00880584	-0.0447666	-0.131489	0.0950862		-0.059686	0.0295439	-0.0228856	-0.112662	-0.222267	0.0688495
0.0057239	0.0502802	0.0313685	-0.068888	-0.217273	0.151647		-0.118433	-0.0101392	0.104092	-0.0291691	-0.0569652	0.088077		-0.0144456	-0.0777243	-0.0772904	-0.0339989	-0.120539	0.0453526
-0.016227	0.0358208	0.0431538	-0.134418	-0.00859628	0.0300772		-0.166245	-0.0615581	-0.0110375	0.0258892	-0.121288	0.11308		-0.0705343	0.0733875	0.0255898	-0.0910274	-0.15133	0.0930949
-0.0922729	0.089131	-0.0200988	-0.161503	-0.156167	0.0113464		-0.151405	-0.111627	0.0606276	-0.0826767	-0.0244991	0.0156789		-0.0652244	-0.0464576	0.0528414	-0.0788484	-0.190968	0.0900193
0.0598189	0.0779232	-0.0128099	-0.177644	-0.0215467	0.152832		-0.0812482	-0.0232918	-0.0670077	0.0281685	-0.159917	0.0983626		-0.0311219	-0.0457736	0.106037	-0.164151	-0.192997	0.0348513
0.0378681	-0.00318194	-0.0011445	-0.0688057	-0.124177	-0.0484867		-0.113017	-0.0722737	-0.0664333	-0.00704835	0.0264835	0.148004		-0.0756683	0.0453734	-0.0738015	-0.0897175	-0.108356	-0.0656928
0.0598189	0.0664626	0.00930548	-0.196403	-0.220756	-0.0272343		-0.0867624	-0.0167441	-0.0642285	0.0461887	0.0617785	0.0593159		-0.063513	-0.0293476	-0.0280666	-0.227177	-0.111699	0.0223393
-0.016227	0.102402	-0.0600269	-0.147509	-0.111045	-0.0579768		-0.158628	-0.0291704	0.0817197	-0.0440269	-0.164413	0.156686		-0.0523671	-0.038772	-0.0157932	-0.161634	-0.17398	0.234616
-0.0381778	0.10398	-0.0864647	-0.133034	-0.149748	0.0681705		-0.117631	-0.0524361	0.00240911	-0.0485851	-0.0846871	0.0689002		-0.0657677	0.0346668	-0.038725	-0.217593	-0.181189	0.0254355
-0.0381778	0.00724614	0.0425925	-0.151483	-0.122898	-0.0598562		-0.125248	-0.00912872	0.0705294	-0.0882177	0.0109499	0.0027206		-0.0722456	0.024364	0.0109343	-0.173392	-0.146912	0.100881
-0.0264203	0.0953216	0.0423467	-0.0703322	-0.226394	0.0373664		-0.141783	-0.0549957	0.0957129	0.0390568	0.009035	0.0487349		-0.0801893	0.00815224	-0.0190371	-0.201574	-0.194353	0.049619
-0.070322	-0.0253531	-0.011543	-0.125634	-0.100401	0.0656371		-0.165837	-0.0291587	0.0572581	-0.0968986	-0.136114	0.0866657		0.0153336	0.00529988	-0.0252427	-0.185067	-0.106738	0.0427754
-0.0264203	0.00489183	-0.115404	-0.14255	-0.0944534	0.08271		-0.143591	-0.0888763	-0.192998	0.0387303	0.0295511	0.135475		-0.0477982	-0.0286742	-0.104004	-0.229688	-0.21703	-0.0553444
-0.0264203	0.0549403	0.0092519	-0.0678386	-0.161678	0.107136		-0.146496	-0.055095	0.0238093	-0.0444661	-0.147629	0.151577		-0.0548753	-0.0330542	-0.0392953	-0.123004	-0.26022	-0.108168
0.0057239	0.0162245	-0.107192	-0.154382	-0.193744	0.0320174		-0.154816	-0.0265143	0.0821869	-0.0502963	-0.0612372	0.149007		-0.0895211	0.0289604	0.0504009	-0.135868	-0.117734	0.0541956
0.0378681	-0.011563	0.0755745	-0.0716261	-0.148125	-0.074128		-0.127351	-0.0267235	-0.0707714	-0.0578323	-0.0844301	0.043338		-0.0480997	0.0145343	0.0621991	-0.151263	-0.140431	-0.0476802
-0.016227	0.00424549	-0.0392624	-0.106741	-0.17608	0.126442		-0.112215	-0.00072213	-0.145061	0.0128434	0.113076	0.0534273		-0.0387423	-0.0415422	-0.0147769	-0.178708	-0.0557303	0.00658349
-0.070322	-0.00231359	0.0601417	-0.118254	-0.125661	-0.0201176		-0.124446	-0.0550292	-0.0745166	-0.0526949	0.0504068	0.173852		-0.0646252	0.0268613	0.010453	-0.145764	-0.0545654	0.0543341
-0.102466	0.0836834	-0.049388	-0.0409979	-0.228448	0.000744434		-0.149302	-0.0269129	-0.109678	-0.161891	-0.0587022	0.0809062		-0.0527597	0.00107575	0.089512	-0.126476	-0.230189	0.128895
-0.0381778	-0.0161258	-0.186394	-0.0966294	-0.19844	-0.0532093		-0.0812482	-0.0309282	-0.00656427	-0.0598829	-0.0715079	0.0494835		-0.0703835	0.0393449	0.00539656	-0.0652058	-0.180482	-0.0233671
0.0159172	-0.017456	0.0212102	-0.0910481	-0.118331	0.152584		-0.1054	-0.0708549	0.0472908	-0.00653118	-0.0326708	0.185492		-0.0790212	0.0701452	0.066593	-0.138404	-0.0919058	-0.0374798
0.0276748	0.0235779	0.116312	-0.0637093	-0.267658	0.0500677		-0.173862	-0.0512887	0.117081	-0.0771568	-0.0162455	-0.0867764		-0.0548753	-0.0620694	-0.0652648	-0.224335	-0.161733	0.0471482
-0.0601287	0.0526309	-0.0129555	-0.114336	-0.0687452	-0.0972254		-0.125248	-0.0453184	0.0153492	0.0127501	-0.0808801	0.0955759		-0.063513	0.048726	-0.00144023	-0.137323	-0.0766118	0.0580257
-0.0483711	0.0290409	-0.0602214	-0.140238	-0.0749344	-0.0443464		-0.151911	-0.016713	0.0305684	-0.0699285	-0.145772	0.0499101		-0.074651	0.0328656	9.84293e-05	-0.217638	-0.103015	0.0278175
-0.00603368	0.0822592	-0.00640945	-0.0773285	-0.085747	0.014062		-0.129862	-0.0893867	0.023707	0.00375853	0.0233885	0.048837		-0.042859	-0.0174462	-0.0538095	-0.145824	-0.0438322	0.0116436
-0.016227	0.0543917	0.0144849	-0.186069	-0.188192	-0.0988651		-0.154014	-0.0491069	-0.0201103	0.0464604	0.0286024	0.0996046		-0.0387423	-0.0691448	-0.0212588	-0.188375	-0.220545	0.18966
-0.0381778	0.0643978	-0.0071116	-0.122626	-0.0979828	0.0161191		-0.147199	-0.00589961	-0.00429879	0.0159426	-0.073264	0.030022		-0.0468367	0.0190599	0.0475382	-0.183157	-0.176909	-0.114847
0.0378681	0.0978373	0.0547105	-0.100586	-0.155609	-0.0912766		-0.115528	-0.0904475	0.0338732	-0.00983682	-0.0509279	0.0644442		-0.059686	0.11849	0.0824417	-0.0823458	-0.113449	-0.00108815
-0.0483711	0.0449652	-0.0431531	-0.137541	-0.150327	-0.116812		-0.10801	-0.00849461	0.057047	0.00203289	-0.0289489	0.157535		-0.0256394	0.0316264	-0.0450858	-0.183119	-0.0496064	0.0556918
0.0378681	0.0291693	0.121676	-0.0423123	-0.0567942	-0.0103471		-0.0736311	-0.0422726	0.0823439	-0.0355163	-0.10755	0.0453059		-0.0759698	0.122422	0.00115239	-0.173736	-0.178461	0.123863
-0.0264203	0.056146	-0.0295312	-0.153838	-0.208604	0.0627858		-0.146496	-0.130101	0.058766	1.79962e-05	-0.0222814	-0.096186		-0.0671814	0.00195835	0.0427647	-0.156846	-0.0927811	0.0205732
-0.0044694	0.0186816	-0.0280435	-0.0615045	-0.16452	0.0535141		-0.146397	-0.0997434	0.0705341	-0.0666354	-0.127825	0.0505131		-0.0721507	-0.0554833	-0.041701	-0.157271	-0.205951	0.0263213
-0.00603368	0.041369	-0.00174418	-0.221756	-0.181136	0.0243982		-0.1054	-0.0115256	0.0984239	-0.0358379	-0.155147	0.107267		-0.057824	0.103953	0.0645275	-0.130394	-0.172693	0.167673
-0.0483711	0.0636995	0.0372783	-0.038117	-0.119199	-0.0724298		-0.134166	-0.0365449	0.0531286	0.0177884	-0.144506	-0.000791489		-0.0417724	-0.0229775	0.00540131	-0.136607	-0.188998	0.111928
-0.0483711	0.0308037	-0.0670285	-0.0494676	-0.180121	0.0208784		-0.12996	-0.0392848	-0.0959771	-0.12221	0.118397	-0.0176088		-0.0871157	0.0611381	0.0150342	-0.0175784	-0.135049	0.146133
-0.070322	0.0872457	-0.0810377	-0.096272	-0.124674	0.033333		-0.10149	-0.058095	-0.0568424	-0.072521	-0.0413611	0.0132006		-0.0671557	-0.00450078	0.0112329	-0.128772	-0.148377	-0.0415733
0.0598189	0.0382313	-0.00291879	-0.121859	-0.124862	-0.0325854		-0.0841531	0.0130599	-0.0280591	-0.0261539	-0.173822	0.0515287		-0.0338287	-0.0276221	0.0549427	-0.236223	-0.144744	0.0268318
-0.016227	0.0640484	-0.0718724	-0.0934537	-0.249517	0.0265474		-0.165541	-0.056015	0.0315176	-0.122514	-0.0416962	0.0614958		-0.0675739	0.0172936	-0.0343079	-0.224628	-0.161062	-0.00961905
-0.102466	-0.00810088	0.0236904	-0.199752	-0.11257	-0.146834		-0.101096	-0.0696017	-0.00756021	-0.0207155	-0.0614399	0.154282		-0.0523671	0.0584597	0.00294453	-0.287416	-0.100501	0.0948733
0.0276748	0.054229	-0.0010688	-0.108311	-0.283219	0.105207		-0.120536	0.00817716	0.0528599	-0.105423	-0.187494	0.110329		-0.0658625	0.0413272	-0.00535137	-0.126711	-0.201287	-0.0292049
-0.016227	0.0591407	0.0145103	-0.245341	-0.0373201	0.0180638		-0.110816	-0.0915747	0.0623492	-0.0505378	-0.14658	0.146016		-0.0467809	-0.0467961	0.00716721	-0.137852	-0.139953	0.0663944
0.0159172	0.0527525	-0.180575	-0.185472	-0.114802	0.0520365		-0.119734	-0.0357287	0.00797586	-0.0508343	-0.106592	0.125038		-0.0338287	-0.0429705	-0.0225915	-0.122543	-0.194897	-0.0659391
0.0276748	0.0293756	-0.00966739	-0.125318	-0.133271	-0.0669025		-0.13968	-0.0389051	0.0966323	-0.000271665	-0.168626	0.0598851		-0.0511991	-0.0115968	0.0793032	-0.118477	-0.0789056	0.0341059
-0.0044694	0.0866082	-0.00152659	-0.0752174	-0.180215	0.0618548		-0.163734	-0.109715	0.0360108	0.00398769	-0.0971235	0.189643		-0.0633623	-0.0266137	0.0617872	-0.0702461	-0.180305	-0.039299
-0.016227	0.00835561	-0.100996	-0.119427	-0.248813	0.0408171		-0.0956804	0.00419716	0.106373	-0.102134	-0.137236	0.0111322		-0.0702886	0.0314125	0.0373456	-0.131678	-0.0977696	-0.0607834
0.0276748	0.0837964	0.101585	-0.163126	-0.0445273	0.0128416		-0.122343	0.0579192	0.142485	-0.0673858	-0.103531	0.182642		-0.0335273	0.0647273	0.0177092	-0.178385	-0.197463	0.181127
0.0480613	0.0700549	0.0470608	-0.111847	-0.110437	0.0360096		-0.147199	-0.0375794	-0.0329154	-0.231273	0.0395647	0.033485		-0.0424665	0.00187698	-0.0179428	-0.110295	-0.11794	-0.0654665
0.0159172	0.0089779	0.0640852	0.000305594	-0.18874	0.0892408		-0.159022	0.00160353	-0.084667	-0.0177854	-0.107023	0.18661		-0.0660133	0.0250978	0.01427	-0.0690278	-0.0898482	0.101866
0.0159172	0.0812164	0.0284365	-0.0836815	-0.0897892	-0.0555862		-0.137578	0.0175726	0.0114734	-0.067859	-0.0738606	0.0551297		-0.0756683	-0.0816016	-0.00700184	-0.179031	-0.209791	-0.0151655
-0.016227	-0.032701	-0.119135	-0.140642	-0.152574	-0.0846036		-0.219163	-0.0623389	0.0162105	0.00287097	-0.0670703	0.101028		-0.058992	-0.00261229	0.0890313	-0.165081	-0.161239	-0.030497
-0.016227	-0.000115474	-0.116976	-0.188707	-0.0640105	0.0340351		-0.130256	-0.038505	-0.0655632	-0.0603567	-0.0113712	0.110626		-0.0349968	0.00176483	0.0134758	-0.0964135	-0.203619	0.15915
0.0378681	0.0735515	-0.000353183	-0.169898	-0.175863	0.0584861		-0.136677	-0.0963345	0.0521998	-0.0802461	-0.0502779	0.0885602		-0.0895211	-0.0203384	-0.0572563	-0.137211	0.0137776	0.101257
-0.016227	0.0990706	-0.170297	-0.0597421	-0.216409	0.0147704		-0.12996	-0.0278327	0.0275817	-0.0173901	-0.0983349	0.0449637		-0.0801893	-0.0104894	0.014076	-0.0124391	-0.154334	0.119064
-0.070322	0.0209091	-0.0510641	-0.153729	-0.147714	0.0137045		-0.175965	0.0213966	-0.0262669	-0.0258042	-0.0870399	0.0880738		-0.0664617	-0.0158396	-0.0232838	-0.155128	-0.110261	-0.0089921
-0.0381778	0.042123	-0.081051	-0.107617	-0.187474	0.0383275		-0.115528	-0.0399203	-0.0193887	-0.0463451	-0.0630605	0.0256761		-0.0667888	-0.0659748	-0.0280372	-0.120998	-0.176776	0.0106045
-0.0483711	0.0233324	-0.0908128	-0.172532	-0.0596683	0.00311907		-0.112919	-0.142394	0.0678061	-0.00768774	-0.0793072	0.056634		-0.0640563	0.0479719	-0.0509406	-0.0542669	-0.224192	0.124393
0.0700122	0.0721598	-0.0969337	-0.105719	-0.0711799	0.00700044		-0.107208	-0.0427625	0.0566584	-0.126505	-0.196519	0.0770227		-0.0878097	0.00091516	0.0203158	-0.0662449	-0.0971551	0.0098561
0.0378681	0.0259989	0.109909	-0.166433	-0.155192	0.0416119		-0.132359	-0.0319474	-0.0175409	-0.00843362	-0.0230369	0.0208711		-0.0363369	-0.0136608	0.0493134	-0.198258	-0.027989	0.0530706
-0.0264203	0.0970918	-0.0936924	-0.218948	-0.23281	-0.000642026		-0.095976	-0.0800588	-0.0125545	-0.157692	-0.0314663	0.0822793		-0.049811	-0.0688131	0.0598134	-0.154584	-0.113592	0.148947
-0.0381778	0.00361352	-0.0517754	-0.0826063	-0.078165	0.0590695		-0.125248	-0.0743146	-0.0316751	-0.0714633	-0.113376	-0.107327		-0.049811	0.0483081	0.0167984	-0.101854	0.0411868	0.0175026
0.0598189	0.0527728	-0.00530192	-0.173535	-0.0874356	0.154552		-0.147199	-0.0729493	-0.0491464	-0.124032	-0.00668914	0.0890983		-0.0508976	0.0499763	0.00578226	-0.148698	-0.102608	0.0581565
0.0919631	0.0824481	0.0483592	-0.0645991	-0.0896294	0.0728526		-0.158726	-0.0497417	-0.00102805	-0.0680195	-0.136639	0.0788564		-0.063513	0.0317461	-0.0274506	-0.180809	-0.273786	0.188763
-0.0922729	0.0660879	-0.0332158	-0.0601717	-0.14043	-0.00159317		-0.124545	0.00928641	0.0150282	0.0460358	-0.130027	-0.100515		-0.0380482	0.0872918	-0.0347046	-0.109718	-0.135366	0.0559317
0.0378681	0.0500951	0.0191637	-0.132556	-0.265603	-0.0132183		-0.161631	-0.103548	-0.294377	-0.0353829	-0.0572303	0.254011		-0.0705343	0.0234623	0.00629599	-0.184915	-0.172608	0.0827465
-0.0483711	0.0627932	0.111032	-0.211825	-0.088729	0.0183424		-0.115528	-0.0423597	0.00703089	0.0311456	-0.0792929	0.114028		-0.064776	0.0646401	-0.0319085	-0.199804	-0.112023	0.112498
0.0919631	0.0765474	0.0696387	-0.09074	-0.190426	0.0102292		-0.158726	-0.0344424	-0.00297849	0.0258933	-0.144019	0.144664		-0.0810341	0.0491132	-0.0182859	-0.0954999	-0.0760999	-0.026511
0.0057239	0.059885	-0.00296008	-0.121109	-0.101675	0.149905		-0.125248	-0.0234012	0.0700747	-0.105432	-0.0297683	0.165586		-0.0775997	0.0690636	0.0359392	-0.105999	-0.0719887	-0.0098746
-0.0264203	0.0774683	0.0378879	-0.0992356	-0.116103	-0.0171619		-0.1054	-0.0600967	0.0183728	-0.0615137	-0.102374	0.188001		-0.0729396	0.0272156	0.0199928	-0.0965649	-0.10044	0.153415
-0.016227	0.0339558	0.012369	-0.168524	-0.141584	0.0434738		-0.103297	-0.0267223	0.012506	-0.0957874	0.0193018	0.000627793		-0.0598368	-0.0101657	0.0243892	-0.125928	-0.0869754	0.0852395
-0.0922729	0.111476	0.0876954	-0.0553621	-0.151785	0.0241558		-0.125248	-0.0575932	0.000977873	-0.0283588	-0.195657	0.05722		-0.0775997	0.0244835	0.0174289	-0.0644374	-0.122821	0.00565308
0.0276748	0.0271036	0.0756265	-0.0945353	-0.121762	-0.070369		-0.0833511	-0.0226185	-0.100673	-0.0154014	-0.157264	0.171166		-0.017545	-0.00492398	-0.00102244	-0.133431	-0.174396	0.0697866
0.0919631	0.0297783	0.0239938	-0.0470507	-0.0391151	0.0777874		-0.139174	-0.0695103	-0.101947	-0.0952681	0.0120992	0.18967		-0.0400611	0.0915168	-0.109637	-0.17744	-0.211768	0.0937355
-0.0381778	0.0923101	-0.0496369	-0.130334	-0.201545	0.108458		-0.116928	-0.122525	-0.0250481	-0.0417929	-0.0341363	0.0455568		-0.0567374	0.0205778	0.0221363	-0.0944975	-0.142983	0.0863807
0.0700122	0.0777923	0.013375	-0.205929	-0.122766	-0.0230159		-0.076536	-0.0417729	-0.0453994	-0.0158634	-0.188065	0.0214185		-0.0342213	0.11496	0.0880674	-0.131102	-0.179903	-0.0356789
-0.070322	0.0328446	-0.106706	-0.0662416	-0.166978	0.0336428		-0.117631	-0.0937305	0.0265668	-0.0404753	-0.147362	0.268678		-0.0571299	0.0104612	0.0534575	-0.128214	-0.0760999	0.0981447
0.0057239	0.0648354	0.0201102	-0.125609	-0.130983	0.032812		-0.117631	-0.0718024	0.0886861	0.00605876	0.00441606	0.134397		-0.0497854	0.0180023	-0.00308043	-0.0502124	-0.202091	0.102543
-0.0264203	0.00838564	0.0350829	-0.0841864	-0.193222	0.0720522		-0.115528	-0.0434586	0.0607862	0.000706142	-0.0184581	-0.0511362		-0.0671814	0.0503151	0.0950207	-0.111845	-0.0166749	-0.0154896
-0.016227	0.0959778	-0.0234633	-0.049769	-0.141544	0.0272999		-0.159022	-0.0121474	0.00553741	-0.0974813	0.0573993	-0.0515017		-0.0702886	0.0153914	0.0943735	-0.144772	-0.26169	0.112207
-0.070322	-0.00684075	-0.111402	-0.0606281	-0.110326	0.0646236		-0.0812482	-0.0528087	0.0207788	-0.00902606	-0.261968	0.154273		-0.0397596	0.0893499	0.0311777	-0.149276	-0.197469	-0.0265688
0.0919631	0.0303697	0.0406545	-0.110441	-0.0504449	0.121673		-0.178068	-0.167396	0.0776098	-0.00146097	-0.0249453	0.193871		-0.0397596	0.0163199	0.0358271	-0.0921195	-0.128317	-0.0240402
-0.070322	0.0707718	-0.00694232	-0.129559	-0.130703	-0.0500348		-0.124446	0.000552486	-0.00825896	0.000779048	-0.012461	0.0869806		-0.0717023	0.0661349	0.0608875	-0.096511	-0.184183	-0.0239641
-0.070322	0.106107	-0.0189524	-0.121186	-0.105932	0.0204439		-0.110816	-0.0727671	-0.068464	-0.0521026	-0.0853112	-0.02023		-0.0300097	0.00425094	-0.0449229	-0.0947329	-0.124561	0.112732
-0.0483711	0.0724544	0.0147488	-0.0657274	-0.0357652	0.143543		-0.127351	-0.0331273	-0.0173598	-0.002221	-0.0113192	0.100838		-0.0486429	0.0697795	0.0245354	-0.0784769	-0.240558	-0.0801681
0.0159172	0.0365783	-0.0305434	-0.179486	-0.150926	0.113354		-0.123145	-0.0274121	0.00747064	-0.137097	-0.182511	-0.0499202		-0.0717023	0.0183565	-0.0363802	-0.079075	-0.200122	0.0980799
-0.016227	0.00014759	0.00966861	-0.118184	-0.00439065	0.135405		-0.123145	-0.158583	0.0413557	-0.0404364	-0.0769584	0.116138		-0.0497854	0.0121879	0.0083952	-0.134797	-0.215335	-0.0217823
-0.070322	0.0407931	0.0642463	-0.193121	-0.0188587	-0.0367244		-0.127351	-0.0899708	0.104071	-0.00648693	-0.0780288	0.0594752		-0.0684187	0.0906014	0.00857209	-0.117454	-0.0538366	0.0125989
-0.016227	0.0480691	-0.0302378	-0.075088	-0.0614427	-0.0212607		-0.137479	-0.032396	0.0777779	-0.0546886	-0.0204399	0.120481		-0.0555693	0.0817186	0.0775477	-0.0992911	-0.176847	0.120327
0.0700122	0.0282262	-0.157097	-0.290783	-0.17318	-0.00412208		-0.160829	-0.0232061	0.011756	-0.158692	-0.161879	0.181124		-0.052609	0.0497094	-0.0342618	-0.205861	-0.172278	-0.0502243
-0.0922729	0.0271715	0.0802722	-0.0923063	-0.166256	0.0247733		-0.149302	-0.144905	0.0744181	-0.0867716	-0.149075	0.0702045		-0.0705343	0.05293	-0.0221075	-0.20586	-0.105317	0.0858209
-0.0483711	0.0556028	0.0457168	-0.14644	-0.101338	-0.00682659		-0.124446	-0.0336466	-0.00530477	-0.0730958	-0.0859142	0.0541795		-0.0803401	0.029403	0.0295536	-0.179762	-0.0896404	0.118097
-0.016227	-0.00515575	-0.0651007	-0.0786154	-0.0346105	-0.0609734		-0.108305	-0.105003	0.0373198	-0.0507381	0.0233206	0.0936157		-0.0548753	-0.0178328	-0.0468532	-0.0889094	-0.152771	-0.0549915
-0.016227	0.04806	0.0112629	-0.174797	-0.193268	0.101876		-0.103199	0.0122219	-0.104593	0.0130671	-0.0311724	-0.0252194		-0.0729396	0.0316262	-0.0379237	-0.188637	-0.135123	0.0994206
0.0598189	0.0379145	-0.0777956	-0.181182	-0.13462	-0.0616989		-0.112919	-0.0155847	-0.0497833	0.00537327	-0.11153	0.0867983		-0.0163077	0.015061	-0.0862176	-0.120027	-0.136176	-0.0562191
-0.070322	0.00724386	-0.0777828	-0.142753	-0.14195	0.0668938		-0.13968	-0.0751795	0.00868516	-0.00131053	-0.140524	0.118688		-0.0491862	-0.0265034	-9.80704e-05	-0.0750399	-0.174369	0.0376115
0.102156	0.0825268	-0.0904853	-0.175518	-0.159615	-0.00816521		-0.122343	0.00515235	0.00991074	0.00891137	-0.0756429	0.135407		-0.0766159	0.0571977	0.00347849	-0.107741	-0.175273	-0.0034795
0.0159172	0.057619	-0.0138062	-0.0973861	-0.231587	0.113869		-0.125248	-0.102235	0.0787323	0.0340867	0.0283978	0.159053		-0.0703835	0.00368783	0.0833586	-0.13562	-0.140132	-0.0343659
0.0700122	0.0663022	-0.0110938	-0.083338	-0.177947	-0.101199		-0.066816	-0.164513	-0.0346937	0.0299101	-0.029906	0.127028		-0.0762116	0.0249859	0.109029	-0.196474	-0.0323781	0.151738
-0.0922729	0.0249147	0.015507	-0.201492	-0.0857837	-0.021661		-0.125248	-0.0368481	0.0405542	-0.0315861	-0.0184269	0.0963725		-0.018713	0.0240282	0.0204201	-0.202422	-0.107323	-0.195636
-0.016227	0.0386242	0.0731502	-0.0946959	-0.0781456	-0.0562691		-0.0639111	-0.0153944	-0.0834989	-0.0749765	-0.101827	0.044335		-0.0572807	0.0249303	0.0788241	-0.152297	-0.141024	0.0784161
-0.016227	0.0675727	0.0118903	-0.0748351	-0.164929	-0.0941679		-0.132865	-0.114897	0.0187564	-0.0521361	0.00414794	0.0894973		-0.0548753	0.0571929	0.078944	-0.160512	-0.368337	-0.0322964
-0.0381778	0.0700977	0.0428046	-0.143306	-0.0548828	0.0467418		-0.168446	-0.0268763	0.121415	-0.0150161	-0.00610143	0.0788969		-0.0486988	0.0248928	-0.131638	-0.154382	0.0548379	0.0600933
0.0700122	0.0774107	-0.0365858	-0.203562	-0.10058	0.123281		-0.100393	-0.0506605	0.0792063	0.0178554	-0.0775249	0.0577598		-0.023234	0.0429358	0.0207079	-0.0806611	-0.034375	0.0562428
-0.0381778	0.00172834	0.0520529	-0.145187	-0.118032	0.0549871		-0.106202	-0.0417838	-0.0599995	-0.0327609	-0.170656	-0.0127481		-0.0659184	-0.0190224	0.027038	-0.191634	-0.138898	-0.00298739
0.0057239	0.061363	0.0514662	-0.185313	-0.0951912	-0.105106		-0.0783433	-0.0202159	0.0584927	-0.0165362	-0.107446	0.0939564		-0.0658625	0.0170992	-0.0885798	-0.151075	-0.18348	-0.0216875
0.0700122	-0.060355	0.0820151	-0.0366511	-0.028558	-0.0529117		-0.107503	-0.0751284	0.0662715	-0.0687371	-0.0302663	0.0896683		-0.0618017	-0.0195801	0.0660924	-0.162725	-0.157558	0.0930874
0.0276748	0.0751048	-0.0552613	-0.0884408	-0.218482	-0.0692125		-0.138878	-0.0252973	-0.0271893	-0.0711867	-0.095545	0.126787		-0.0682679	0.0174407	0.0299089	-0.157279	-0.182854	-0.00356178
0.0159172	0.0519219	0.100074	-0.123333	-0.11983	0.0346529		-0.103297	-0.100661	0.0598492	-0.176186	-0.057919	-0.0124177		-0.0346953	-0.0905284	0.0559603	-0.185759	-0.198281	-0.0719123
0.0057239	-0.0120729	0.0631451	-0.113735	-0.119807	-0.00784212		-0.105302	-0.0812975	0.101429	0.0554418	-0.0237375	0.122764		-0.0469316	0.0358433	0.0134597	-0.157672	-0.0501965	0.0513892
-0.0483711	0.0275395	-0.0347265	-0.0841055	-0.0962351	-0.0436066		-0.1054	-0.0500495	-0.00978533	-0.0161328	-0.0434091	0.162582		-0.0163077	0.0534685	0.057698	-0.121668	-0.0791689	0.149271
-0.124417	0.0501245	-0.23008	-0.125388	-0.24251	-0.0128774		-0.123145	-0.10179	0.00629272	-0.0541534	-0.0617493	0.0500853		-0.0821206	0.0186295	0.0342203	-0.103166	-0.224417	0.0294451
0.0378681	0.121449	0.0714456	-0.129548	-0.0634356	0.100906		-0.183582	0.0141027	0.0210969	-0.121743	-0.0310905	0.0942857		-0.0664617	0.114406	-0.0726978	-0.0831262	-0.0708287	0.0802139
-0.0601287	0.0140817	-0.0886179	-0.0490011	-0.150982	-0.0326413		-0.11633	-0.0851955	0.10193	0.0365441	-0.107042	0.166625		-0.0907584	0.0408472	-0.0162333	-0.112021	-0.166834	0.0610365
0.0480613	0.0655496	-0.0873743	-0.124242	-0.0198884	-0.0572428		-0.148598	-0.0564305	0.0640139	-0.118123	0.0341811	0.0600522		-0.0682679	-0.0241347	-0.0431352	-0.11964	-0.203732	0.0989698
-0.0044694	0.0315928	0.0206766	-0.123586	-0.0948193	-0.0174555		-0.0833511	-0.0626685	0.0558137	-0.038394	-0.018838	0.0647251		-0.0759698	0.111813	-0.0479022	-0.159198	-0.156494	0.132185
-0.016227	0.0550099	0.076726	-0.127037	-0.217954	0.095021		-0.204731	-0.0499195	-0.0507669	-0.147247	0.0141202	0.0829782		-0.0581473	-0.00690073	-0.0313158	-0.187789	-0.227218	0.0474621
0.0378681	0.0718175	-0.0804943	-0.0885653	-0.0249837	0.0298263		-0.104099	-0.0313707	0.0202411	-0.0542911	-0.101827	0.0117335		-0.0704394	0.0390371	-0.0132107	-0.0743013	-0.205336	-0.021964
-0.0483711	0.0566806	0.030369	-0.117444	-0.102445	-0.0283626		-0.144393	-0.0126055	-0.104431	-0.10091	-0.0300778	0.0195055		-0.0803401	0.0248251	-0.0224565	-0.137871	-0.1881	0.0687998
-0.016227	0.0916593	-0.0284968	-0.0737955	-0.221161	0.0933083		-0.110113	0.00232333	0.0463083	0.0724179	-0.0445935	0.0462132		-0.0871157	-0.0542639	-0.137608	-0.127049	-0.0856197	-0.0214711
-0.0922729	0.0599323	-0.0297122	-0.111043	-0.17572	0.119473		-0.132359	-0.0225293	0.0833353	-0.0629114	-0.190184	0.067729		-0.0397596	-0.0277943	0.0212647	-0.150305	-0.114891	-0.0530985
0.0057239	0.0504839	0.0358143	-0.165387	-0.0729324	-0.134599		-0.124446	-0.0207215	0.00283893	0.00365013	-0.0433579	-0.0199773		-0.0430097	-0.0340244	-0.0135366	-0.111437	-0.145473	0.11122
-0.070322	0.0630861	0.0328651	-0.175001	-0.0140174	0.0204494		-0.110816	0.0140004	0.00118115	0.0133662	-0.11215	0.159895		-0.0366267	0.0918872	0.0718827	-0.129944	-0.0988701	0.08858
-0.0483711	0.0166183	0.0519972	-0.0431858	-0.146869	-0.0845439		-0.0888653	-0.0518612	0.101912	-0.0515884	0.0376408	0.0123863		-0.0602293	-0.0172874	0.0173812	-0.168701	-0.139745	-0.00658675
0.0057239	0.0205299	-0.0288221	-0.101838	-0.197979	0.0794174		-0.11512	-0.0029062	0.125704	0.0583013	-0.160483	0.266183		-0.0703835	0.059463	0.00155262	-0.143973	-0.0595773	-0.0131809
0.0159172	0.0878735	-0.0685771	-0.0898986	-0.252616	0.0161168		-0.105302	-0.0661134	0.0693524	-0.0905905	-0.128345	0.205758		-0.0652244	0.0431515	0.00266616	-0.0451123	-0.0605185	0.0102789
0.0378681	0.042313	-0.0359366	-0.103573	-0.167429	-0.012447		-0.156919	-0.0667942	0.0857441	0.00815304	-0.0366259	0.0763495		-0.042165	-0.0378888	-0.0572791	-0.0777077	-0.137745	0.0716469
0.0057239	0.00945398	0.0871325	-0.071919	-0.132842	-0.0143032		-0.0791453	-0.0516432	-0.00854209	-0.0290116	-0.112495	-0.0752597		-0.0766159	0.0715338	-0.0255199	-0.170246	-0.141888	0.224415
-0.016227	0.0434676	0.0138813	-0.12037	-0.128728	0.0129293		-0.144294	-0.012994	0.0412654	-0.143372	-0.0464037	0.152202		-0.0752758	-0.00866844	-0.0777378	-0.121939	-0.140503	0.0274674
-0.070322	0.0246679	-0.00595661	-0.102422	-0.0882061	0.138028		-0.151911	-0.012394	0.0266663	-0.0323578	-0.118985	0.0149687		-0.018019	0.0433627	0.0804961	-0.137734	-0.161031	0.0119081
-0.070322	0.0421241	0.0863683	-0.0808299	-0.24975	-0.122861		-0.107911	-0.0320014	-0.103801	-0.0260296	-0.000443783	0.0840031		-0.0705343	0.0534819	-0.0177446	-0.122958	-0.195662	0.118671
0.0057239	0.0314957	0.0322653	-0.206087	-0.0739785	-0.0318098		-0.0736311	-0.0408956	0.0673619	0.0013069	-0.0408257	-0.0680452		-0.094042	0.0267582	0.0443678	-0.0872698	-0.240921	0.00489976
0.0378681	0.118921	-0.0458451	-0.0600164	-0.146108	0.0734967		-0.160829	-0.114282	0.0280708	0.0454922	-0.0760009	-0.00715273		-0.064207	0.0813461	-0.00775663	-0.185316	-0.0768221	0.0926766
-0.0264203	0.039094	0.0160641	-0.146844	-0.130049	0.0364568		-0.175965	-0.00902732	0.00812714	-0.0867762	-0.187447	0.161294		-0.0690435	0.00216247	-0.0636688	-0.0474	-0.173244	0.0607762
0.0159172	0.0641249	-0.00714984	-0.151101	-0.081732	0.0995733		-0.148598	-0.0519883	0.0662154	0.00087578	-0.0449997	0.128433		-0.0815774	-0.0158426	0.0879011	-0.13686	-0.198589	-0.0498874
-0.00603368	-0.0145766	-0.0587562	-0.0126658	-0.197022	-0.0786263		-0.110816	-0.0309485	-0.134824	-0.0682215	0.00841996	-0.0805047		-0.087659	0.0971238	-0.0421875	-0.0678896	-0.189364	0.0293179
-0.0264203	0.00052702	0.0613174	-0.095756	-0.136215	0.00982825		-0.136776	-0.00119291	0.0634245	-0.0106502	-0.0012362	-0.0366261		-0.063513	-0.00769023	0.0782204	-0.201899	-0.201796	-0.0057348
0.0378681	0.0623701	0.0785658	-0.0553591	-0.221544	0.16362		-0.119734	-0.0880767	-0.0947431	-0.0849925	-0.0753079	0.123139		-0.0735644	0.00271598	0.0954466	-0.198106	-0.16817	-0.0152874
0.0159172	0.0807589	0.0999207	-0.0675213	-0.1163	0.0112984		-0.110014	-0.142309	0.0334979	-0.0482591	-0.0223484	0.0760547		-0.074651	0.030351	0.0542067	-0.101437	-0.0833801	0.171651
0.0378681	0.0546026	0.00633931	-0.0607616	-0.195835	0.0911859		-0.100688	-0.0354194	0.0858652	0.0431155	-0.197292	0.131361		-0.033678	0.0423755	-0.0391243	-0.0640349	-0.139723	0.0804162
-0.00603368	0.122496	-0.115079	-0.0789477	-0.0684278	-0.0564551		-0.137578	0.0435745	0.0624047	-0.10047	-0.0274931	0.0217471		-0.0718531	0.0201986	0.0835299	-0.078192	-0.181861	0.0594432
-0.0381778	0.101143	-0.0459292	-0.0836361	-0.247234	-0.0410405		-0.134166	0.0465414	0.0365635	0.00472292	-0.112223	0.144359		-0.0497854	-0.00643642	0.0405234	-0.223642	-0.105347	0.139565
-0.00603368	-0.00940121	-0.0836572	-0.0990501	-0.199562	0.0679407		-0.095582	-0.135747	0.0479573	-0.105633	-0.0934499	-0.117649		-0.00826908	0.0372464	0.026262	-0.147105	-0.174884	0.152517
-0.0805153	0.00544587	-0.0105839	-0.116608	-0.0985288	-0.0430965		-0.117631	-0.00292755	-0.17318	-0.0340192	-0.0213546	0.125371		-0.059686	0.0650107	-0.0287073	-0.182338	-0.189126	0.0317606
-0.0601287	0.0468112	0.041462	-0.06698	-0.121216	0.0286771		-0.112215	-0.0572833	0.0137681	-0.0271725	-0.0476852	-0.0413025		-0.0486429	0.0328512	-0.0495057	-0.163734	-0.152914	0.0610971
-0.0381778	0.0583194	-0.214401	-0.0899454	-0.1275	0.0557482		-0.0909682	0.0161871	0.0448078	-0.0797375	-0.0117168	-0.0593812		-0.0659184	-0.00292534	0.0621864	-0.064557	-0.130793	0.0143971
0.0378681	0.046073	0.0349885	-0.0253421	-0.0920299	0.0150406		-0.0791453	-0.0446012	0.0575023	-0.0303649	-0.0292726	-0.00964454		-0.0718531	0.0363287	-0.0177732	-0.159381	-0.161466	0.0740178
0.0919631	0.0494208	0.0297309	-0.033571	-0.111045	-0.0819538		-0.152713	-0.0804555	0.00817333	-0.0234996	-0.0412539	0.025464		-0.0565867	0.0735266	0.0612808	-0.176946	-0.109932	0.103351
0.0159172	0.0070201	0.0616861	-0.0554597	-0.0772771	0.0164795		-0.106202	-0.0424473	0.0459314	-0.0162563	0.0128112	0.014324		-0.0554186	-0.0530755	-0.0240337	-0.059155	-0.0746538	0.0300444
-0.0483711	0.0737913	0.040693	-0.0961352	-0.161313	0.0810575		-0.158726	-0.058095	0.0803975	-0.0136839	-0.106408	0.120636		-0.0517423	0.0538993	0.0399799	-0.0546053	-0.109322	-0.042707
0.0700122	0.0180207	-0.0116113	-0.0801599	-0.131598	0.216032		-0.0888653	-0.0612692	0.0125432	0.0257674	0.0941624	-0.0704552		-0.0636637	-0.0813224	-0.0590953	-0.140618	-0.0999655	0.0698567
-0.0381778	0.0702327	0.0461614	-0.205904	-0.0645095	0.0531892		-0.10801	-0.134224	0.0503468	-0.0656382	0.0398422	0.0253815		-0.0659184	0.0403062	0.00662622	-0.0958137	-0.0812875	-0.0760359
-0.016227	0.143159	-0.0833341	-0.136566	-0.129616	-0.00547702		-0.11633	-0.0441901	0.0837349	-0.0634059	-0.0361181	0.243521		-0.06547	-0.0142459	0.0731211	-0.0731948	-0.2376	0.0275535
-0.0922729	0.120499	0.0195545	-0.15801	-0.117128	-0.182981		-0.123145	-0.0330585	-0.0311286	0.0486822	-0.0721726	-0.0816448		-0.0567374	0.0291072	0.0226848	0.000832977	-0.120996	-0.00479415
-0.0044694	0.0765829	-0.0714276	-0.0248595	-0.0941668	-0.0516744		-0.11773	0.040797	-0.0103224	-0.0271705	0.0550891	-0.030578		-0.0572807	-0.0360066	-0.015003	-0.0881263	-0.11794	0.0589445
-0.146368	-0.0300155	-0.0457158	-0.110518	-0.156785	0.0366213		-0.119734	-0.0249142	0.0541692	-0.0494558	0.00238734	0.173026		-0.0643019	0.101315	0.0324058	-0.122242	-0.0351598	-0.029498
-0.102466	0.0399237	0.0731993	-0.109105	-0.172624	0.0835571		-0.190397	-0.0604567	0.0269966	0.0116994	-0.124366	0.181362		-0.059686	0.0290302	0.045285	-0.0522766	-0.112085	0.115427
-0.0264203	0.085425	0.020266	-0.0732746	-0.184552	0.00465406		-0.136776	-0.00340869	0.0523113	-0.103957	-0.0267743	-0.0129569		-0.057824	0.108164	-0.0357195	-0.160297	-0.216292	-0.0317585
0.0159172	0.0646595	-0.0135825	-0.147879	-0.104339	0.107906		-0.156919	-0.0268046	0.106691	0.0199426	-0.022395	-0.0043487		-0.0741077	0.0122445	0.0324633	-0.100997	-0.11993	0.159171
0.0700122	0.0527897	3.03105e-05	-0.184955	-0.163982	0.13986		-0.125248	-0.132612	0.108919	-0.177059	-0.046557	0.0235559		-0.0751943	0.0811778	-0.0127082	-0.258931	-0.0689334	0.0450718
0.0057239	0.0319432	0.100976	-0.129861	-0.113527	0.21592		-0.158726	-0.0949291	0.0745188	-0.0360181	-0.0667453	0.151226		-0.0759698	0.0250319	0.0458358	-0.128463	-0.146917	0.14152
-0.016227	0.0548165	0.105379	-0.146695	-0.227332	0.00162698		-0.134166	-0.0551183	0.0438582	0.0142266	-0.140082	0.132364		-0.0670306	-1.00517e-05	-0.141095	-0.207414	-0.21335	-0.031685
-0.016227	-0.0190437	0.0541888	-0.0582004	-0.182093	0.123796		-0.132063	-0.0264718	0.0307947	-0.0460771	-0.142038	0.0674035		-0.088353	0.0637343	-0.0153399	-0.0787029	-0.188885	-0.00311755
-0.0483711	0.0467216	-0.0749075	-0.0802797	-0.201247	0.0858611		-0.0570961	-0.0828068	0.0872062	-0.0177521	-0.0464348	0.151437		-0.0496603	0.00271733	0.0353324	-0.206868	-0.21884	-0.14579
0.0159172	0.0981367	0.0197481	-0.167639	-0.0486525	-0.0491015		-0.141783	-0.0212855	-0.00711587	-0.0503758	-0.0744837	0.0770469		-0.0574314	-0.0398969	0.000308374	-0.2091	-0.136941	-0.027524
-0.0381778	0.0448278	0.0387605	-0.174114	-0.114126	0.0787375		-0.185685	-0.0144491	-0.010058	-0.0667107	-0.0154123	-0.00864807		-0.0688927	0.0136701	0.0160982	-0.174616	-0.161861	0.0828185
-0.0381778	0.0518706	0.0874669	-0.182589	-0.140879	-0.02339		-0.168446	-0.0357468	0.116741	0.00516316	-0.0304903	0.0560366		-0.0445262	0.0357176	0.0537352	-0.234033	-0.112593	0.0116005
-0.146368	-0.00156582	0.0641235	-0.266692	-0.0351095	0.0170882		-0.146496	-0.0766133	0.00637184	0.00317153	-0.0402233	0.101441		-0.0170017	-0.0407908	-0.0681393	-0.11891	-0.115407	0.0995828
0.0378681	0.107193	-0.0396947	-0.195629	-0.0666958	0.0129127		-0.132063	0.0358005	-0.0118489	-0.068539	-0.0715079	0.080645		-0.0548753	0.0243596	-0.0759436	-0.139905	-0.0687443	0.0294655
0.0378681	0.0550099	0.0691643	-0.0313464	-0.13679	0.0557747		-0.132063	-0.0804527	-0.0212101	-0.161359	0.0304785	0.029932		-0.0342213	0.093075	-0.0058102	-0.153972	-0.232099	0.0415062
-0.0922729	0.130059	0.121478	-0.130286	-0.117078	0.0258906		-0.13136	-0.147141	0.0665075	-0.0285547	-0.015396	0.0957706		-0.0723015	0.0863619	0.07984	-0.100701	-0.228084	0.120958
-0.0483711	0.064978	0.0426718	-0.124535	-0.178493	0.0628881		-0.144294	-0.0747608	0.0816126	-0.0664378	-0.0386654	0.0381973		-0.0348461	0.00353395	0.027007	-0.125878	-0.312585	0.028165
-0.016227	0.0634059	0.0752332	-0.204997	0.0125132	0.0557296		-0.108812	-0.00409837	-0.0136693	-0.035317	-0.0846259	0.0532273		-0.0490913	0.0404396	0.0327035	-0.0923498	-0.216275	0.140253
-0.016227	0.0642652	-0.147943	-0.200443	-0.0843544	0.139263		-0.125248	-0.0140719	0.0616525	-0.0108963	-0.139114	0.0485528		-0.0406044	0.0798976	0.0787093	-0.206567	-0.0154595	-0.0163034
-0.0381778	0.045273	0.0712318	-0.180373	-0.180729	0.0480163		-0.0934791	-0.0216351	-0.0366979	0.00653492	-0.0807663	0.108589		-0.0503543	0.0645516	-0.0275072	-0.168382	-0.0452264	-0.0553173
-0.016227	0.101561	-0.0700659	-0.279987	-0.0273945	-0.00550196		-0.190397	0.0161871	0.00759122	-0.118953	-0.0350268	0.161344		-0.0758191	0.0581983	-0.00303817	-0.151348	0.0831868	0.0948944
-0.0264203	0.0888378	0.031093	-0.14583	-0.0655563	-0.112608		-0.124446	-0.0829361	0.0224694	-0.0523539	-0.0755334	-0.00859346		-0.0250961	-0.00915337	0.00851878	-0.00615973	-0.210161	-0.0512777
-0.016227	0.0365781	0.0252052	-0.174965	-0.134922	-0.0335378		-0.158726	-0.120707	0.0635043	-0.0446921	-0.00165157	0.0648309		-0.016851	0.0356872	-0.00549372	-0.0641688	-0.199287	0.0741159
-0.016227	0.0124438	0.0738703	-0.156385	-0.124162	-0.0597194		-0.163734	-0.161157	-0.00527172	-0.0746063	-0.115217	0.0840664		-0.0572807	0.0395378	-0.0256107	-0.151752	-0.00522412	-0.0487179
-0.0381778	0.0521678	-0.0682417	-0.133913	-0.177017	0.161458		-0.148598	-0.107016	-0.0411143	-0.0863726	-0.172751	0.0906126		-0.0745003	0.0737326	0.0143734	-0.0773311	-0.176699	0.0642438
-0.0264203	0.0423979	-0.167776	-0.128733	-0.0884273	0.0783025		-0.122639	-0.0447008	-0.00456985	-0.0294502	-0.0885629	0.18876		-0.0832887	0.0668664	-0.0395474	-0.194462	-0.100191	-0.128953
-0.124417	0.00385508	-0.0628705	-0.119171	-0.233771	-0.00680823		-0.134968	-0.0281271	0.0796401	-0.052765	0.0355061	0.03394		-0.0230833	0.0896418	0.106786	-0.135795	-0.164926	0.0716769
0.0378681	0.11162	-0.123387	-0.134218	-0.0801721	-0.0367966		-0.154816	-0.0142707	-0.0325386	-0.0608389	-0.143677	0.0478251		-0.0492421	-0.0492641	-0.111516	-0.134261	-0.125406	0.0074405
-0.070322	0.0829856	0.0282419	-0.180918	-0.0964846	0.0664124		-0.103199	-0.0772578	-0.021417	-0.121431	-0.0440976	0.0464987		-0.0956027	0.0185959	-0.00299248	-0.193513	-0.0980731	0.109378
0.0378681	0.0686545	0.0118976	-0.0891378	-0.0802787	0.139808		-0.146397	-0.071773	0.0847272	-0.106468	-0.120273	0.0989312		-0.0878097	0.0251267	-0.0497983	-0.0643425	-0.130127	0.0639681
0.0057239	0.0781735	-0.0202191	-0.119064	-0.190423	0.0232786		-0.149302	0.0180946	-0.0451265	0.0173964	-0.0146747	0.040882		-0.0623449	-0.0038002	0.0144092	-0.122553	-0.150355	0.108693
-0.0264203	0.0126622	0.0841353	-0.0923894	-0.143419	0.101613		-0.141783	-0.0250117	-0.0320755	-0.0722448	-0.0940797	0.0794617		-0.0520657	-0.0676893	0.00374664	-0.115935	-0.171765	-0.0303916
-0.00603368	0.0977661	0.0789978	-0.0573319	-0.265227	-0.0366149		-0.100688	-0.0476587	0.0207177	-0.10376	-0.109759	0.0941261		-0.0765131	-0.00290889	0.056941	-0.0597075	-0.0738304	0.0889066
0.0378681	0.0177022	-0.0886392	-0.116015	-0.0899985	-0.0565088		-0.132063	-0.00443272	-0.0372396	-0.0194479	-0.0782314	0.0573407		-0.0647503	0.0743354	-0.170785	-0.099551	-0.0624329	-0.0650228
0.0057239	-0.033067	-0.019144	-0.159066	-0.166841	0.0916425		-0.168446	-0.0225051	-0.0322796	-0.134172	-0.05838	0.115962		-0.087659	0.115904	0.0254904	-0.0848246	-0.0612175	-0.0587751
0.0700122	-0.0304591	0.0475831	-0.21249	-0.131615	-0.0310377		-0.156117	0.00100022	0.00686422	-0.0403946	-0.0726767	0.0336256		-0.050505	0.025712	0.013469	-0.121856	-0.0474275	-0.064129
-0.0585644	0.0361105	-0.0232584	-0.109079	-0.0321253	-0.113767		-0.209443	-0.0842526	0.0527228	-0.0923555	-0.0576173	0.0284405		-0.0783272	0.0496857	-0.0474717	-0.163933	-0.0576222	0.0711756
0.0700122	0.118816	-0.0193807	-0.107684	-0.135574	0.16576		-0.156117	-0.067039	-0.0379841	-0.0739423	-0.110119	0.233219		-0.0790212	0.101644	0.0285626	-0.144713	-0.204609	0.135049
0.0159172	0.0468294	0.0454892	-0.207244	-0.199635	0.0133062		-0.0909682	-0.105509	0.0118595	0.00323255	-0.110378	0.0894551		-0.0814266	0.050781	0.0384341	-0.134047	-0.114757	0.0370816
0.0480613	0.0214474	-0.0269829	-0.0928666	-0.166914	-0.066167		-0.147199	0.0340883	-0.121224	0.0169526	-0.188821	0.0870886		-0.0657677	-0.0300125	0.0568592	-0.176575	-0.1636	0.0627906
0.0480613	0.0642182	0.00713602	-0.122047	-0.131388	0.126101		-0.0880633	-0.0929975	0.0393532	-0.11299	-0.101258	0.0376045		-0.0807326	-0.0349271	-0.0719028	-0.103875	-0.0881368	0.0776708
-0.0483711	0.0535585	0.0335036	-0.114262	-0.147757	0.0209172		-0.108713	-0.101368	-0.0434817	-0.124674	-0.138495	0.108503		-0.0572807	0.0652984	-0.063997	-0.0890656	-0.178384	0.00668106
-0.124417	0.031575	0.0890336	-0.234833	-0.059207	0.0314236		-0.127351	-0.0127829	0.0768634	-0.124479	-0.00309246	0.154652		-0.0797153	0.0477845	-0.013574	-0.195073	-0.0878902	0.0845648
0.0598189	0.0220727	-0.105511	-0.101044	-0.21835	-0.0876257		-0.110113	-0.0420663	-0.0370746	-0.0239798	-0.0789251	0.145303		-0.018019	0.0461903	0.0204546	-0.162016	-0.247634	-0.101742
-0.0483711	0.0552828	-0.0271883	-0.130236	-0.119787	0.0049292		-0.17306	-0.101156	0.0190099	-0.0690377	-0.0419107	0.095844		-0.057824	0.00287259	0.0247243	-0.169875	-0.00745185	-0.0707573
0.0378681	0.0521485	-0.022912	-0.0422098	-0.112272	0.0121363		-0.161631	-0.0357863	-0.0120634	-0.0579727	-0.00945727	0.0513373		-0.0653193	0.0411845	0.0176668	-0.112137	-0.119974	0.0152674
0.0057239	0.0785954	-0.00195866	-0.159026	-0.0662698	0.0227804		-0.156117	-0.0973572	-0.0277074	-0.0312285	-0.081595	0.111036		-0.0560177	-0.00466102	-0.0435468	-0.166296	-0.110083	0.154592
-0.0483711	0.035	-0.0513582	-0.115028	-0.0736373	0.00437908		-0.100393	-0.0427535	-0.0241493	-0.0475388	-0.112716	0.167865		-0.0657677	0.0460592	0.00510557	-0.166532	-0.306535	0.0123319
0.0159172	0.0763873	0.0406573	-0.0915209	-0.0986258	0.144933		-0.0956804	-0.0817093	0.0624677	-0.0614732	-0.0971235	0.191694		-0.0754265	0.042863	-0.0163978	-0.182267	-0.146726	0.0853885
0.0700122	0.00582161	-0.046583	-0.101905	-0.20965	0.0596012		-0.129454	-0.0884941	0.0157694	-0.0502768	-0.0840847	0.159927		-0.0399103	0.0352517	0.0896868	-0.116409	-0.194807	0.0447499
0.0057239	0.0279207	-0.202962	-0.206257	-0.0578027	-0.0686764		-0.103297	0.0174655	0.071804	-0.0313347	-0.0530989	0.0758048		-0.079172	0.0123952	0.0178734	-0.232821	-0.0468007	0.0660714
0.0919631	0.0689463	-0.117527	-0.11958	-0.204737	0.0598232		-0.113017	0.00402172	-0.00209987	0.00133964	0.0438104	0.0593747		-0.0599396	-0.0783096	0.0337398	-0.194124	-0.168361	0.0715592
-0.070322	-0.0110936	0.0787863	-0.12325	-0.13697	-0.0509476		-0.132063	-0.0541919	-0.0181072	0.018127	0.0017946	0.149717		-0.0815774	-0.00372712	0.0268277	-0.0925063	-0.121267	0.0299256
0.0700122	0.0245057	0.0685963	-0.133983	-0.20987	-0.174084		-0.18278	-0.0662361	0.0757527	-0.045358	-0.0617352	-0.0707774		-0.0827454	0.0925711	0.0866995	-0.0934044	-0.193218	0.0256316
0.0700122	0.0445816	0.0372606	-0.144309	-0.25463	0.035492		-0.123145	-0.066762	0.0514132	-0.018327	0.0022027	0.0739045		-0.0474749	0.0854775	0.040124	-0.227563	-0.179075	0.100905
-0.146368	0.0638834	-0.0789247	-0.0314162	-0.113846	0.0485558		-0.241114	0.0186371	0.0505901	-0.06922	-0.0428246	0.0995101		-0.0634572	0.075982	0.0600799	-0.158487	-0.184558	0.175141
-0.0585644	-0.0696072	-0.0167292	-0.187442	-0.141696	-0.0735745		-0.132063	-0.0136638	0.0723647	-0.113132	-0.0223484	-0.0294804		-0.0709827	0.0148604	-0.0149405	-0.108667	0.0418118	0.124339
0.0057239	0.0626326	0.0527285	-0.0741629	-0.193464	0.118569		-0.132865	-0.0533552	0.0426754	-0.0296875	-0.0789201	0.113438		-0.0417724	0.0597972	-0.00599402	-0.0528594	-0.251202	0.0857768
-0.0381778	0.148028	-0.0474042	-0.167608	-0.0577739	0.0222119		-0.154014	-0.0479277	-0.0124473	-0.0538861	-0.0192357	0.0942925		-0.0363369	0.0417447	0.019343	-0.0483486	-0.117309	0.202757
-0.102466	0.0416843	0.0564992	0.0153141	-0.0863381	0.139855		-0.0888653	-0.0184049	0.0587796	-0.0735068	-0.188754	0.0455318		-0.0571299	0.0388251	0.0777749	-0.16149	-0.19251	-0.0350013
-0.070322	0.0112253	0.0186787	-0.126202	-0.145613	-0.0142009		-0.12996	-0.0802064	0.0563394	0.0146202	-0.00723984	0.0162475		-0.0360834	-0.101574	-0.0598411	-0.166528	-0.110675	0.160341
0.0480613	0.00226926	0.0594744	-0.0695226	-0.0759145	0.0413442		-0.139582	-0.0335194	0.0115051	-0.117349	-0.206976	0.0613326		-0.0659184	-0.00155537	-0.0428912	-0.0816563	-0.126398	0.187227
-0.070322	0.109511	-0.115161	-0.077462	-0.140657	0.0189983		-0.12996	-0.114675	-0.142735	-0.0609235	-0.0073129	0.0664672		-0.0770564	0.0363264	-0.0157876	-0.213916	-0.158007	0.037065
-0.0381778	0.0446824	-0.0837634	-0.0451782	-0.191448	-0.0559654		-0.158726	-0.121554	0.0796415	-0.0917144	-0.132005	0.136616		-0.0406044	0.011258	0.0129447	-0.150654	-0.211251	0.137186
0.0057239	-0.032107	-0.165068	-0.0974515	-0.199296	0.0149283		-0.134968	-0.0392923	-0.0570549	-0.062114	-0.189094	0.0794831		-0.0404536	0.0420442	0.0470917	-0.072183	-0.20846	0.0205254
-0.0483711	0.0938112	-0.0842082	-0.222361	-0.0501082	-0.0608944		-0.0841531	-0.031014	-0.0160416	-0.00884638	-0.0165735	-0.000677312		-0.0678754	0.0476811	0.0305228	-0.0725285	-0.144057	0.106478
0.0057239	0.0296813	0.122288	-0.115098	-0.0936356	-0.0629544		-0.151109	-0.0929156	-0.0233576	-0.0900185	-0.0645225	-0.00798591		-0.0685694	-0.0304535	0.0446448	-0.112247	-0.132511	-0.0294457
-0.070322	0.0471824	-0.0644932	-0.0877996	-0.208105	0.155351		-0.108305	-0.068077	-0.0348818	-0.0355789	-0.124968	-0.029785		-0.0510483	0.04406	-0.0126052	-0.100042	-0.109932	0.038807
0.0057239	0.0913633	0.0418132	-0.0877595	-0.217772	0.0116577		-0.149302	0.00905444	0.0706022	-0.0157026	-0.0940466	0.0259203		-0.058518	0.097296	0.00151578	-0.18061	-0.216882	0.0358238
-0.070322	0.0809811	0.0172438	-0.125399	-0.0314491	0.0574176		-0.101096	-0.0256465	-0.0601195	-0.00438021	-0.0619965	0.138188		-0.0641512	-0.0195982	-0.0511043	-0.0838123	-0.0618761	-0.0565196
-0.0483711	0.0463067	0.000751256	-0.170074	-0.0704491	0.0186969		-0.129454	-0.0814845	-0.0503992	-0.0191922	-0.135563	0.0446405		-0.0547246	-0.0147619	-0.0690301	-0.0359606	-0.0814417	0.138828
-0.00603368	0.0708783	-0.0430395	-0.14848	-0.2437	-0.0826341		-0.110113	-0.103561	0.057496	-0.101324	-0.0999341	0.0828266		-0.0571299	-0.00625006	-0.0626751	-0.163729	-0.143041	0.0749468
-0.124417	0.0652512	-0.107832	-0.142876	-0.220414	0.106817		-0.100688	-0.0652192	0.0441097	-0.0197251	-0.0626845	0.0363109		-0.0387423	0.0394967	-0.0716142	-0.109224	-0.178461	0.226776
-0.0264203	0.0650912	0.0818054	-0.0914978	-0.202623	0.0925135		-0.0985852	-0.0103665	-0.0396102	-0.00405765	-0.0560407	0.222832		-0.0498802	-0.00468857	0.0307113	-0.0760595	-0.120064	0.041161
-0.016227	0.0267398	-0.014235	-0.228958	-0.248364	0.0183622		-0.219163	-0.0606921	0.0303736	-0.0227574	0.00551128	-0.0449769		-0.033678	0.0605886	-0.0542305	-0.196688	-0.0839398	0.0115217
0.0057239	0.124841	0.0172974	-0.137172	-0.191587	-0.000133345		-0.129454	-0.0372732	-0.0258052	-0.0107772	0.0314287	0.0610337		-0.0469316	0.0672765	-0.0115584	-0.138643	-0.0361783	0.096035
-0.070322	0.0194067	-0.0438009	-0.105904	-0.170079	-0.0414662		-0.100393	-0.00467229	0.074112	0.00399738	-0.0179775	0.089087		-0.0503543	0.0206501	0.0309834	-0.0719197	-0.0931263	0.0411633
0.0057239	0.0912299	-0.0843637	-0.0813369	-0.168584	-0.00999438		-0.124446	-0.0168913	0.0768228	0.0257451	0.0648243	0.0573493		-0.0738063	-0.00748547	-0.0144278	-0.12464	-0.133832	0.0275937
-0.0264203	0.0562367	-0.0243111	-0.154323	-0.295239	-0.0390594		-0.0888653	0.0300898	-0.0267418	-0.0140432	-0.0855314	0.00638454		-0.0763624	0.099141	-0.050949	-0.174917	-0.154791	0.0606271
-0.016227	0.0614115	-0.0551617	-0.136177	-0.194431	-0.0268227		-0.154014	-0.0146035	-0.0636454	-0.04196	-0.163787	-0.000309197		-0.0722456	-0.00267521	-0.0524732	-0.157732	-0.263521	-0.109292
0.0159172	0.0583124	-0.0543573	-0.0915429	-0.0894995	0.123318		-0.151911	0.0171199	-0.0423372	-0.0191065	-0.0342583	0.0390337		-0.0660133	-0.0343772	0.0726416	-0.111436	-0.0628487	0.00988671
-0.0805153	0.0766395	-0.0133192	-0.0972487	-0.16716	0.0478174		-0.190397	-0.0498897	0.0529231	-0.0168574	0.000917599	0.131366		-0.033678	0.0623807	0.0229199	-0.101246	-0.103707	-0.00297902
-0.070322	-0.00333704	-0.0829843	-0.0479024	-0.0678805	-0.0342266		-0.132063	-0.119149	-0.0940644	-0.0300025	-0.230465	-0.00204429		-0.0677246	0.0590111	0.0269616	-0.123181	-0.205391	0.0634164
-0.070322	0.028372	-0.0317744	-0.0398667	-0.139992	-0.125566		-0.173159	-0.0518728	-0.0239825	0.00377205	-0.188187	-0.0572426		-0.0722456	-0.0154033	-0.124904	-0.108898	-0.109742	0.117482
-0.0585644	-0.0111792	-0.0238743	-0.156902	-0.136651	0.0254814		-0.151405	-0.0425766	0.0367413	-0.128409	-0.0912287	0.0143569		-0.0397596	0.0386908	0.0482279	-0.201214	-0.0903266	-0.00232636
-0.0483711	-0.0245051	0.0693532	-0.2274	-0.161728	-0.00244128		-0.110816	0.0161362	0.0641757	-0.0546968	0.0734338	0.164025		-0.0594912	0.00147584	0.102417	-0.103145	-0.19116	0.018569
0.0919631	0.0209309	0.013498	-0.0987182	-0.0175469	-0.0916695		-0.103593	-0.0324321	-0.0384242	0.0252496	-0.110425	0.141457		-0.0893703	0.056403	0.056347	-0.166348	-0.230749	0.0497368
-0.0483711	-0.000274366	0.0667288	-0.14219	-0.271467	0.123999		-0.141783	-0.0403894	0.118929	-0.0541534	-0.173889	0.0126259		-0.0548753	0.0817238	-0.0564138	-0.250904	-0.201895	0.00825226
-0.0601287	0.0224244	-0.17231	-0.0574424	-0.131388	0.0662101		-0.149302	-0.0731794	0.0259486	-0.128342	-0.103363	0.0257749		-0.0745003	0.0405169	-0.0296473	-0.0607303	-0.162799	0.231069
-0.146368	0.0575452	-0.0997468	-0.164765	-0.0614138	0.0150415		-0.0956804	0.00493322	0.00393888	-0.0672974	-0.0812628	-0.0865924		-0.0567374	-0.00385318	-0.00379048	-0.143282	-0.2339	0.155869
0.0159172	0.0315928	-0.117454	-0.147509	-0.208324	-0.0298301		-0.187492	0.0269897	-0.028699	-0.0678568	-0.0341414	0.15104		-0.0728448	0.0611342	0.0270981	-0.170107	-0.0500072	0.185011
-0.00603368	0.103712	-0.0354914	-0.183734	-0.168657	-0.0111422		-0.123145	0.000596731	0.0609541	-0.0107466	-0.04007	0.0738208		-0.0387423	0.117436	0.00611598	-0.11887	-0.163819	0.187332
0.0700122	0.0713108	-0.0379391	-0.0926165	-0.226354	0.0744379		-0.125248	-0.0778991	-0.0130036	-0.0611125	-0.010693	0.170808		-0.0591428	-0.00537929	0.0656829	-0.13446	-0.181245	0.113894
-0.102466	0.0924849	-0.04288	-0.139608	-0.122696	-0.054484		-0.11512	-0.0218082	0.0892073	-0.143749	-0.107055	0.162912		-0.0666381	-0.0421949	0.0745269	-0.0789056	-0.030527	0.0374241
0.156251	0.11933	-0.0911179	-0.183198	-0.0397775	0.012626		-0.143886	-0.0464196	-0.00841746	-0.1262	-0.0572925	-0.0303269		-0.0705343	-0.0072908	-0.0691067	-0.113789	-0.105795	0.120483
-0.0922729	0.0625221	0.0576611	-0.117716	-0.190004	0.000456971		-0.151109	-0.0564971	0.055606	-0.00430669	-0.170519	0.118339		-0.0503543	-0.012616	-0.0120242	-0.168627	-0.231301	0.00919498
-0.102466	0.0546425	0.0335888	-0.112659	-0.0478302	-0.00668664		-0.166343	-0.0975946	0.0350171	-0.0362988	-0.0603937	0.0374561		-0.063513	-0.00184467	0.0857915	-0.142954	-0.0961079	0.142607
-0.070322	-0.00182283	-0.0845522	-0.138624	-0.151557	-0.102235		-0.154014	-0.102902	0.0412186	-0.0323868	-0.0620114	-0.0415813		-0.055026	-0.0123631	0.106683	-0.104012	-0.124567	-0.0121772
-0.0381778	0.0345391	-0.00416209	-0.132556	-0.0945458	0.0412805		-0.202628	-0.0212848	0.125428	-0.00573171	0.0502021	0.154747		-0.0517423	-0.031827	0.0601156	-0.123067	-0.217994	-0.0384999
0.0159172	-0.0225334	0.0865705	-0.116847	-0.136375	0.00101702		-0.0841531	-0.00591495	0.0390993	-0.00768774	0.0150312	0.0977316		-0.0523671	0.0503166	0.006966	-0.11102	-0.043092	0.112024
0.0057239	0.0710113	-0.0027267	-0.189907	-0.187644	-0.0413614		-0.129454	-0.082027	0.00105183	-0.0894392	-0.0951133	-0.0126514		-0.0734137	0.0234527	-0.0171569	-0.147005	-0.0140179	-0.138768
0.0480613	-0.0175202	0.00174804	-0.17166	-0.176401	0.0383665		-0.0783433	-0.0742636	0.0269303	-0.0833183	-0.0255268	0.0479679		-0.0790212	0.0940248	-0.0639155	-0.208311	-0.14526	-0.0411196
0.0057239	-0.00457123	0.044695	-0.166766	-0.0114496	0.0686669		-0.117631	-0.0817777	0.0132131	0.0199308	-0.100295	-0.00983523		-0.0560177	0.0414325	0.0773147	-0.247388	0.00926823	-0.0500491
-0.0805153	0.0659506	-0.144579	-0.0593534	-0.168021	-0.0352019		-0.141783	-0.0802201	0.0422377	-0.027255	-0.0859142	0.166136		-0.0664873	0.0724635	-0.0495989	-0.0492178	-0.102554	0.0961036
-0.102466	0.107997	0.0328379	-0.0645266	-0.228448	0.0857388		-0.168446	-0.0976659	0.107584	-0.0590283	-0.0439394	0.0669282		-0.0584488	0.121865	0.00814935	-0.22776	-0.128341	0.0446383
0.0598189	0.0669219	-0.0873379	-0.0783493	-0.155968	0.0128286		-0.165837	-0.0975946	0.0629126	-0.0471907	-0.0686184	0.0683999		-0.00811835	-0.0235114	-0.0263862	-0.0792225	-0.232248	-0.227406
-0.070322	-0.00594045	-0.0259916	-0.0803915	-0.115712	0.104151		-0.13968	0.00264783	-0.0138897	0.013397	-0.11019	0.13726		-0.0734829	0.108148	-0.0676684	-0.129786	-0.210177	-0.0496324
-0.146368	0.119629	-0.0480743	-0.0429535	-0.166661	0.00452155		-0.0935774	-0.0169888	-0.0946923	-0.146627	-0.115468	-0.0274124		-0.0511991	0.0352133	-0.121614	-0.165431	-0.175752	0.161405
0.0700122	-0.0303859	0.00490175	-0.149452	-0.180281	0.0277791		-0.0935774	-0.119201	0.0478759	-0.00250476	0.112205	0.173151		-0.034372	0.00719108	-0.0617018	-0.0753489	-0.221231	0.0779126
-0.0483711	-0.0264553	-0.0205299	-0.110229	-0.100401	0.033514		-0.0744331	-0.0536143	0.066592	0.00633621	-0.075003	0.162096		-0.0765131	0.035694	0.0847026	-0.0837999	-0.11646	-0.0337284
-0.0264203	0.13361	-0.0319211	-0.152362	-0.12588	0.169721		-0.136776	-0.0737341	0.0605066	-0.0771857	0.0257806	0.109623		-0.0567374	-0.0072032	-0.103051	-0.131233	-0.106336	-0.0044916
-0.016227	-0.0298505	-0.0142224	-0.0231368	-0.168437	-0.0135247		-0.141783	0.0180946	-0.00791831	-0.00131849	-0.0996614	-0.00567698		-0.042165	-0.0468924	0.0191451	-0.171842	-0.217041	-0.0533485
0.0700122	0.100273	0.0613174	-0.028347	-0.119359	0.13491		-0.163734	-0.035287	0.0772941	0.0528201	-0.0329228	0.0698993		-0.0480997	-0.066839	-0.172188	-0.133838	-0.203444	0.0708955
-0.0483711	0.0340191	0.00327677	-0.0720935	-0.0382503	-0.0403531		-0.0985852	-0.119142	-0.00252656	-0.0437605	-0.0509592	0.167952		-0.0164584	0.106519	-0.0356103	-0.0727321	-0.192554	0.0313812
-0.0381778	0.0376866	-0.0188044	-0.0300174	-0.108335	0.0102954		-0.148598	-0.0358538	0.0343292	0.021466	-0.151764	0.105355		-0.0790212	0.0782311	-0.0135407	-0.115882	-0.248437	-0.0540614
-0.070322	0.0316292	-0.00274261	-0.121076	-0.0661946	0.12391		-0.115528	-0.0712413	0.0564848	-0.18065	-0.066106	0.165122		-0.0684187	0.00995687	-0.0854424	-0.0463752	-0.182601	-0.160648
-0.0922729	0.00176742	-0.148756	-0.146031	-0.169227	0.0421788		-0.148598	-0.00384355	0.0844804	-0.00540062	-0.242042	0.0414819		-0.0660133	0.00102203	0.0320267	-0.148278	-0.1863	-0.0669513
-0.0483711	0.0426664	0.00639478	-0.134194	-0.136743	0.0072896		-0.110014	-0.0442717	-0.064651	-0.00663456	-0.114908	0.0461851		-0.0404536	0.0863344	0.0265945	-0.167159	-0.178627	-0.038731
0.124107	0.0977237	-0.0389851	-0.107811	-0.204747	-0.0290189		-0.127351	-0.0304374	0.0320098	-0.0302061	0.0676356	0.00749181		-0.0467809	0.0369685	0.094241	-0.20811	-0.121383	-0.096616
-0.016227	0.0620835	0.10215	-0.0421635	-0.194977	-0.0341736		-0.134968	-0.0353724	0.104408	0.0191614	-0.0506495	0.0679429		-0.0721507	0.0802179	-0.0683634	-0.130969	-0.27843	0.0214911
0.0057239	0.0575645	0.0100751	-0.12078	-0.145842	0.0304554		-0.0956804	0.0376531	0.0597218	-0.134325	-0.0746273	-0.0361217		-0.0484922	-0.0257004	0.0564842	-0.064968	-0.132288	-0.0311775
-0.0483711	0.0177761	0.0941928	-0.0566979	-0.0288768	0.072233		-0.103297	-0.0252973	0.0544288	-0.104005	-0.101258	0.113995		-0.0660691	0.0311329	0.0650139	-0.153316	-0.177117	0.0144829
-0.0264203	-0.0435181	-0.0581906	-0.0870725	-0.263682	-0.104367		-0.1054	-0.0374319	0.0143579	-0.0314359	-0.0903972	0.0680518		-0.0568881	0.0358817	0.0654601	-0.0624119	-0.260389	0.103585
-0.070322	0.0348327	-0.0480692	-0.0787022	-0.0802663	0.0499279		-0.165541	-0.0242751	-0.0699163	-0.080347	-0.0247562	0.00704199		-0.0531639	0.0846763	-0.0658426	0.0162185	-0.0853522	7.04394e-05
-0.016227	0.0291719	0.00421638	-0.178828	-0.1888	-0.0336873		-0.137071	-0.0347738	-0.0623814	-0.0150845	-0.00902194	-0.0433722		-0.055026	0.0380515	0.0722096	-0.230911	-0.0594583	-0.0829736
-0.016227	0.102344	-0.0999731	-0.0848829	-0.122719	-0.0822238		-0.0833511	-0.0395743	0.0185296	-0.0446728	-0.132284	0.231442		-0.057824	-0.0302489	0.0480854	-0.0828266	-0.101281	-0.0295143
-0.016227	0.0185897	-0.00853131	-0.0964751	-0.117716	0.0548254		-0.166343	-0.0272687	0.0586371	-0.0575151	-0.019162	0.0300757		-0.0808833	0.105013	-0.00866166	-0.0918645	-0.140431	-0.0819928
-0.0381778	0.0669413	-0.0169411	-0.0872329	-0.133914	0.0144823		-0.110113	-0.102132	-0.0309693	-0.00939317	-0.125934	0.167153		-0.069436	-0.00925193	0.0433886	-0.0830285	-0.151661	0.111223
0.0159172	0.0485645	0.0776746	-0.109071	-0.200243	-0.037125		-0.11773	-0.0816899	0.0396456	-0.0115064	0.02719	0.0231744		-0.0380482	0.01158	-0.0542003	-0.104312	-0.0805489	0.055538
0.0700122	0.039613	0.0715756	-0.0918766	-0.122766	-0.00609954		-0.168446	-0.105994	-0.0572361	-0.120418	-0.0819191	0.0796954		-0.078478	0.064668	-0.0249447	-0.156507	-0.0808717	-0.0102753
-0.016227	-0.0100042	-0.00854855	-0.157018	-0.148624	0.0615524		-0.141685	-0.0163538	0.00188876	-0.0799151	-0.0219726	0.108682		-0.0363369	0.0161083	0.0864127	-0.172254	-0.115344	-0.0495766
0.0598189	0.0681006	-0.130291	-0.167784	-0.190393	0.00404833		-0.161631	-0.0889867	0.031501	0.0259729	-0.0509592	0.126008		-0.072694	0.0453919	0.0428825	-0.127665	-0.125804	0.082052
-0.0922729	0.106337	-0.0971642	-0.149042	-0.223114	0.0492764		-0.146397	-0.0509725	0.0146986	0.0380383	-0.0888832	0.191462		-0.0603801	0.024162	0.00612009	-0.10458	-0.206899	0.0470862
-0.00603368	0.0511153	0.0354694	-0.133363	-0.17064	0.0769522		-0.124545	-0.0227755	0.108054	-0.0343524	-0.0637668	-0.0269002		-0.0832887	-0.0190827	0.0418697	-0.219488	-0.119716	0.151464
-0.0483711	0.00375087	0.0325693	-0.127161	-0.209907	-0.03566		-0.154014	-0.0546182	0.0986166	-0.0102574	-0.088058	-0.038647		-0.0762116	0.0950983	0.0749862	-0.147668	0.00400511	0.140877
-0.016227	0.0801324	-0.0451208	-0.0531471	-0.187913	0.00489984		-0.0985852	-0.075319	0.0849225	-0.153323	-0.145552	-0.0204305		-0.0751943	-0.00149848	0.0121137	-0.127853	-0.190212	0.0705245
0.0598189	0.00755253	-0.0134973	-0.00940307	-0.180377	0.0166741		-0.149302	-0.154344	0.00716627	-0.0649554	0.00355622	0.00857303		-0.0572807	-0.0531086	0.0368672	-0.158949	-0.133453	0.0572166
-0.00603368	0.0340809	-0.0333805	-0.093473	-0.254484	-0.138984		-0.141783	-0.0675707	0.049072	-0.0256502	-0.0235717	0.13772		-0.0480997	0.0441423	0.0572649	-0.141584	-0.152962	0.0266965
-0.0264203	0.024694	0.0367928	-0.203024	-0.0610746	0.10212		-0.108713	2.72387e-05	0.0823	0.00631383	-0.0523582	0.10909		-0.0571299	0.0426998	0.0399343	-0.0299426	-0.0804748	0.0145061
0.0480613	0.136381	-0.040779	-0.0641148	-0.119877	0.056646		-0.0880633	-0.0204678	0.0509104	0.0508676	0.028003	0.177177		-0.0356908	0.0885592	0.0179238	-0.202969	-0.311073	0.0370154
0.102156	0.0787167	0.0351329	-0.121273	-0.14582	-0.160474		-0.0812482	-0.000902283	0.0354363	-0.0566904	-0.119982	-0.0139679		-0.0588413	-0.0374892	-2.14002e-05	-0.170886	-0.191725	0.092356
-0.0264203	-0.0525639	0.0156174	-0.080281	-0.086469	-0.0652754		-0.120536	-0.0485238	0.0742532	0.0342035	-0.0316613	0.0605712		-0.0722456	0.0481095	0.052526	-0.145838	-0.181745	0.160278
-0.124417	0.0377569	0.0639168	-0.174213	-0.0294209	-0.0507296		-0.110408	-0.0355157	0.105296	-0.0303762	0.000803803	0.102881		-0.0423157	0.0383049	-0.0224571	-0.171863	-0.208545	-0.0294274
0.0378681	0.0280567	-0.017032	-0.040678	-0.275982	0.0715094		-0.0956804	-0.112064	0.0646241	-0.0211907	-0.0209414	-0.0184191		-0.00811835	-0.010492	0.0414352	-0.116012	-0.0601268	0.158702
-0.0585644	0.0232242	-0.00636161	-0.0977914	-0.150535	-0.0400302		-0.138878	0.00419241	0.10193	-0.101699	-0.0212661	0.19619		-0.0742585	0.0458995	0.0111188	-0.137685	-0.046949	0.0588304
-0.016227	0.0208909	-0.0158437	-0.200837	-0.104191	0.0931291		-0.0985852	-0.145633	0.0402374	-0.124025	-0.10766	0.0515143		-0.058992	-0.0148619	0.00896122	-0.190897	-0.178211	-0.0634543
0.0057239	0.0384235	0.0546671	-0.206046	-0.218921	0.123097		-0.180677	-0.0587398	-0.0210868	-0.0900723	-0.0456331	0.0815836		-0.050505	-0.000445995	-0.0435167	-0.209391	-0.133565	0.0239462
0.0057239	-0.00342341	-0.04538	-0.192854	-0.133383	0.0913182		-0.134968	-0.0651887	0.065551	-0.0389599	-0.057164	0.0729389		-0.0571299	0.0285849	-0.0142646	-0.178076	-0.161034	-0.084988
-0.0381778	0.0955256	0.0416232	-0.197328	-0.00714967	-0.0501837		-0.117631	-0.0654267	-0.0451581	-0.0213841	-0.154911	0.143835		-0.0144456	0.0323599	-0.00257708	-0.0462932	-0.102402	0.161551
0.0057239	0.0189244	0.0407364	-0.165356	-0.230131	-0.0971636		-0.12996	-0.0834533	-0.033952	0.0174692	-0.131489	0.0156113		-0.070824	0.0183741	0.0692967	-0.19099	-0.115714	-0.00493838
-0.0601287	0.0721197	0.044452	-0.102541	-0.0148821	0.0544826		-0.117631	0.00884734	0.076411	-0.0140083	-0.0167027	0.10914		-0.0896718	0.0526835	-0.0279635	-0.183659	-0.0561398	0.114102
0.0057239	0.0657988	-0.194943	-0.0873029	-0.219925	-0.0705302		-0.0744331	-0.0176299	0.0235086	0.0133531	-0.0472486	0.187047		-0.0486429	0.0270525	-0.101923	-0.120683	-0.127895	0.0481408
-0.0922729	-0.0249512	-0.0582157	-0.203547	-0.190643	0.00191366		-0.154014	0.0188287	0.0128897	-0.0671942	-0.0739123	0.0336089		-0.0574314	0.0768306	-0.0539985	-0.193318	-0.101981	0.102615
-0.0805153	0.0182261	-0.0180165	-0.183214	-0.249251	-0.00528686		-0.138878	-0.0523469	-0.0300313	-0.00288724	-0.227162	0.121114		-0.0555693	0.118066	-0.0165166	-0.138132	-0.174546	-0.00250414
0.0276748	0.0575678	-0.0179105	-0.096796	-0.19765	-0.0282761		-0.185685	-0.0475294	0.0835851	-0.0591204	-0.21861	0.0635234		-0.0673321	0.0294506	0.0902331	-0.147387	-0.160785	-0.0248635
0.0057239	0.0765614	-0.0482924	-0.0684665	-0.117992	0.0607124		-0.141783	-0.0189438	0.0435889	-0.0731669	-0.0789464	0.042922		-0.0634572	0.00968022	-0.0753719	-0.0915547	-0.133556	0.000939188
0.0919631	0.0996226	-0.0414449	-0.15065	-0.086698	0.130448		-0.0934791	-4.24689e-05	-0.012316	-0.025453	-0.149216	0.0572183		-0.0702886	-0.0112651	-0.0965602	-0.125291	-0.154043	0.0098703
0.0159172	0.074382	-0.0453667	-0.205464	-0.0839186	-0.0985666		-0.0985852	-0.0484307	0.0384612	0.0133948	-0.0796802	0.156614		-0.0194071	0.0213106	0.0049007	-0.248049	-0.117696	0.0280286
-0.00603368	-0.0136594	-0.0468761	-0.100113	-0.113804	-0.0372972		-0.144393	0.0112554	0.0314308	-0.0333943	-0.126949	0.00422908		-0.0745003	0.0925461	0.0452	-0.103916	-0.106815	-0.00561774
0.0159172	-0.0197341	-0.0476626	-0.152868	-0.0817817	-0.127505		-0.180677	-0.0287869	0.0528104	-0.0344169	0.00574647	0.0984008		-0.00258002	0.0725316	0.0160624	-0.227427	-0.219033	0.0149077
-0.0264203	0.0852745	0.000178277	-0.152576	-0.0421614	0.0937209		-0.168348	-0.042938	0.016535	-0.0403201	-0.140575	0.0626341		-0.018713	0.0461934	0.00288039	-0.144095	-0.180171	0.14181
0.124107	0.0408921	0.0361968	-0.139827	-0.145483	0.00286557		-0.0833511	-0.0477813	0.00323891	-0.132131	-0.175922	-0.0308454		-0.0677246	0.0599325	0.000874906	-0.131215	-0.0636353	0.0742442
0.0159172	0.0137574	0.0322568	-0.0817654	-0.291738	-0.0416049		-0.165541	-0.0920483	0.0487553	-0.0976872	-0.0844988	0.115358		-0.0555693	0.10386	-0.0179526	-0.211514	-0.236584	0.00612485
0.0057239	-0.0219781	-0.00139522	-0.166458	-0.0752056	0.0742794		-0.139582	-0.0549957	-0.0505143	-0.0455921	-0.07417	0.0465441		-0.0554186	0.0517094	0.0451871	-0.20273	-0.124799	0.0782823
-0.0601287	0.0086017	0.0891111	-0.142087	-0.152966	0.0068869		-0.156117	-0.0813993	0.121681	-0.0777493	-0.00386883	0.16461		-0.0561126	0.019304	0.0107903	-0.108102	-0.0264057	-0.12967
0.0057239	0.0326658	0.0917534	-0.00813611	-0.145543	0.0820491		-0.12996	-0.0706813	-0.0142719	-0.013614	-0.149164	0.133185		-0.0603801	-0.000522806	-0.0711185	-0.0117093	0.0160661	0.0496478
0.0057239	0.0569021	0.062785	-0.295846	-0.122949	0.119155		-0.147199	-0.0499434	0.126864	0.0446347	-0.0582586	-0.131389		-0.0858527	0.0556716	0.057626	-0.187215	-0.0234676	0.0193715
0.0378681	0.100648	0.0901153	-0.0835365	-0.136275	-0.0841246		-0.122343	-0.0228978	0.0939654	-0.0172948	0.00171495	-0.0488839		-0.0674828	0.0750924	-0.0882506	-0.136795	-0.177323	0.107184
-0.0381778	-0.0263781	-0.0342394	-0.127059	-0.208034	-0.0492481		-0.11773	-0.0672052	0.0747032	-0.0286289	-0.013724	0.0780888		-0.0591428	0.0738658	0.0440333	-0.1394	-0.242481	0.0335872
-0.102466	-0.0431062	0.102251	-0.114189	-0.10087	0.000609648		-0.147199	-0.0713257	0.0718263	0.0586615	0.02452	0.0427921		-0.0803401	-0.0611984	0.0498756	-0.116751	-0.173426	-0.0392987
-0.0601287	0.100421	0.0568824	-0.243394	-0.168437	-0.0100529		-0.160829	-0.0151736	0.0905798	-0.093306	-0.0694095	0.0154678		-0.0815774	-0.0267757	0.0673197	-0.164487	-0.163052	0.183743
-0.0805153	0.103658	-0.0881494	-0.0718142	-0.0981691	0.0664248		-0.112215	-0.0299739	-0.183682	-0.0771356	-0.100479	0.0770683		-0.0387423	0.0124791	0.0696397	-0.0682809	-0.114533	-0.0303348
0.102156	0.0380925	-0.0305858	-0.137577	-0.0744312	0.098392		-0.124446	-0.0841585	0.00251231	-0.0460996	-0.0752303	0.0736875		-0.0675739	0.0483511	-0.0274255	-0.147113	-0.0591112	-0.0986894
-0.0483711	0.0449113	0.101864	-0.0875661	-0.169511	0.0732542		-0.180677	-0.0140508	0.0217893	-0.0569588	-0.0669296	0.165566		-0.0633623	0.0378387	0.00749904	-0.14593	-0.115862	-0.0510535
0.0378681	0.00125542	0.00592665	-0.0788549	-0.113261	0.178334		-0.161631	-0.0439254	0.0238342	-0.00629644	-0.0534929	0.00226934		-0.0745003	0.0776239	0.0600088	-0.0968945	-0.0655028	-0.0262779
-0.070322	0.0574269	0.0414238	-0.152156	-0.132164	-0.004361		-0.110816	-0.076627	-0.0241969	-0.0510109	-0.11831	0.139365		-0.0591428	0.0626509	-0.0428631	-0.14743	-0.164772	0.144313
-0.070322	0.0791409	0.0475248	-0.191523	-0.125797	-0.0705307		-0.159528	-0.138939	-0.0555888	-0.0491577	-0.15151	0.235323		-0.0249454	-0.00100277	0.00660636	-0.176842	-0.227218	0.0289904
0.0057239	0.0741578	-0.146276	-0.087517	-0.0818047	0.0852378		-0.166245	-0.104027	0.0845013	-0.0487541	0.00111714	0.132479		-0.0722456	-0.0290416	-0.00346996	-0.104233	-0.226253	0.172732
-0.0601287	0.0524552	-0.0533653	-0.187256	-0.23667	-0.0421844		-0.0956804	-0.0396953	-0.00477064	0.00930019	-0.156562	-0.0393834		-0.0572807	0.0832849	-0.00396096	-0.253702	-0.140132	0.123854
-0.016227	0.0903045	-0.0018511	-0.10383	-0.0952784	0.0352516		-0.107911	0.0777416	0.0440828	-0.0309103	-0.067434	0.0910005		-0.0756683	-0.0313786	-0.0128798	-0.146466	-0.212741	0.0495057
-0.016227	0.026838	0.0111611	-0.1201	-0.0663072	-0.0302849		-0.108305	-0.0277692	0.0773836	0.0027506	-0.215151	-0.0135287		-0.016851	-0.0536525	0.0498439	-0.148735	-0.0853676	-0.0346423
-0.0381778	0.0692815	0.0378519	-0.062716	0.0130411	-0.151796		-0.0820502	-0.00571173	0.0691592	-0.114793	0.0411489	-0.0576851		-0.070824	0.0496719	-0.0557096	-0.10205	-0.232488	0.160885
0.0159172	0.00544587	0.0787316	-0.261973	-0.241964	-0.0715934		-0.110113	-0.0814658	0.0721283	-0.0819046	-0.0450151	0.0238399		0.000368641	0.0102928	0.0220509	-0.0783357	-0.0543779	0.0819835
0.0276748	0.0129597	-0.0618132	-0.0752691	-0.148544	-0.122197		-0.123145	-0.146314	-0.0236562	-0.0373201	-0.0234077	0.0735002		-0.042165	0.049827	-0.0217171	-0.122257	-0.174446	0.220631
-0.016227	0.0238381	0.0564287	-0.0527486	-0.199505	0.0169399		-0.103199	-0.0264718	0.0481599	-0.08201	-0.13321	0.168821		-0.0653193	0.0319149	-0.0258954	-0.00114435	-0.115791	-0.0780524
-0.0483711	0.105225	0.0114511	-0.0922868	-0.167499	0.189183		-0.141783	-0.0541005	0.0149914	-0.128571	-0.0136569	0.0609935		-0.0810341	0.0565339	0.0589598	-0.156639	-0.139938	-0.0408059
0.0159172	0.0842585	0.0596114	-0.0701992	-0.185417	0.0516785		-0.132865	-0.0671001	-0.0128532	-0.0335101	-0.071609	0.132362		-0.0751943	0.0405115	-0.0747642	-0.112552	-0.199703	-0.0373628
0.0378681	0.0623612	-0.132706	-0.068763	-0.131871	0.00576535		-0.0935774	-0.0349489	0.0201561	-0.026444	-0.0356603	0.144119		-0.0637586	-0.022325	-0.0597378	-0.0185311	-0.19239	0.0489124
-0.070322	0.0340916	-0.0481695	-0.0488697	-0.111683	-0.0574361		-0.100294	-0.0936911	0.0132144	-0.136762	-0.0299423	0.0539123		-0.0468367	-0.00905586	0.0623751	-0.0746418	-0.025042	0.0135853
-0.0381778	0.00887456	0.0858171	-0.102561	-0.0810766	-0.00078388		-0.125248	-0.0332128	0.0909165	0.0325931	-0.0553013	-0.0380456		-0.0722456	0.00920647	-0.011273	-0.242817	-0.0248783	-0.0807507
-0.00603368	-0.00404486	0.0296875	-0.201008	-0.162835	-0.0033349		-0.112215	-0.071858	0.037529	-0.0323002	-0.0475888	0.0606676		-0.0765131	0.0625768	0.0954652	-0.0806826	-0.140254	0.0783396
0.0057239	0.0556416	-0.0842438	-0.153843	-0.0827822	-0.00392024		-0.11512	-0.0329357	0.0411572	-0.0267158	-0.0449422	0.0274463		-0.0522164	0.008678	0.0928253	-0.115475	-0.209434	-0.0284746
-0.016227	0.0362911	0.0208013	-0.124922	-0.182279	0.0544706		-0.127351	-0.0499332	0.0966493	0.00939839	-0.125633	0.109587		-0.0814266	0.0156443	0.0217507	-0.220825	-0.18653	0.174023
0.0057239	0.0929663	0.018759	-0.0967398	-0.267252	0.0202191		-0.103297	-0.00816922	-0.0278952	-0.0909959	-0.187326	-0.0115749		-0.0565867	0.0219215	0.017191	-0.259859	-0.155041	0.0345465
-0.146368	0.00487345	0.0991521	-0.038235	-0.247533	-0.0520003		-0.141783	0.0348336	-0.00613386	0.0133796	-0.0410365	0.0312739		-0.0474749	0.0586263	-0.0160711	-0.130958	-0.0497336	-0.0540912
-0.0601287	-0.00164069	-0.00780696	-0.167196	-0.14557	0.0340861		-0.170549	-0.17213	0.0587242	0.0141924	-0.0421366	0.191107		-0.079172	0.00980712	-0.0133595	-0.16623	-0.136141	0.123268
-0.0264203	0.0259227	0.0522731	-0.195411	-0.174258	0.0174839		-0.154014	-0.0136125	0.0578213	-0.0122133	0.0337188	0.0690838		-0.064207	0.0786003	-0.0335914	-0.102571	-0.0646012	0.0754137
-0.016227	0.124964	-0.126069	-0.179656	-0.196134	0.123471		-0.110816	-0.0717686	-0.014385	0.0114097	-0.0849499	0.0801964		-0.0900643	0.00673958	-0.0332481	-0.0814148	-0.0623054	-0.0274949
-0.0922729	0.0624808	-0.103264	-0.172418	-0.19065	-0.0240138		-0.141685	-0.124866	0.0791136	-0.0841738	-0.114513	0.0466365		-0.0397596	0.0690481	0.00161577	-0.118742	-0.10661	0.0172483
-0.124417	0.0119146	0.0648746	-0.0641632	-0.282411	0.0345327		-0.117631	-0.0248548	-0.0313325	-0.168285	-0.0499741	0.0903533		-0.0516731	0.0901617	0.0478496	-0.115492	-0.206243	0.242483
0.0159172	0.0581207	0.0385186	-0.14331	-0.0449421	0.14847		-0.0859604	-0.0278978	-0.0145978	-0.101807	-0.0382831	0.214907		-0.0397596	0.00890769	-0.11214	-0.165075	-0.211647	0.0148635
-0.070322	0.105867	-0.0277952	-0.0417729	-0.174258	-0.0757773		-0.102791	-0.0468272	-0.156038	-0.0161308	-0.0594585	0.132243		-0.0889778	0.0569324	0.0320303	-0.134236	-0.130238	0.0627188
0.0159172	0.00685728	0.0854768	-0.154227	-0.115719	0.0801776		-0.163734	-0.0343809	0.0640505	-0.0676058	0.0558597	0.0759621		-0.0698402	0.0220431	-0.0445921	-0.0701478	-0.147176	0.146118
0.0700122	-0.00815006	0.0738839	-0.173881	-0.0499484	-0.0457439		-0.112919	-0.087786	0.0602612	-0.0184472	-0.124099	0.112159		-0.0249454	0.0635543	-0.0175068	-0.13404	-0.155452	0.106338
0.0057239	0.0609954	0.00716868	-0.174927	-0.194084	0.0970092		-0.117631	-0.0420302	0.0445232	-0.00628352	-0.0556934	0.182779		-0.0510483	0.0151207	-0.00368804	-0.00455389	-0.229878	0.0199089
0.0598189	-0.0305222	-0.0289547	-0.109039	-0.117893	-9.71107e-05		-0.112919	-0.00260471	0.00316824	-0.128835	0.0084171	0.121437		-0.0331347	0.0810843	-0.0572371	-0.258035	-0.227132	0.0346319
0.0378681	-0.0382221	-0.04468	-0.106516	-0.0975046	-0.0907168		-0.156117	-0.0746535	0.0642878	-0.00764357	0.0353811	0.0861818		-0.0519149	-0.0028477	0.0601115	-0.0906084	-0.136176	0.0171003
-0.00603368	0.0346432	0.0525167	-0.195143	-0.154465	-0.126286		-0.190397	0.00886844	-0.104838	-0.0588076	0.0448629	0.104541		-0.034372	0.0266798	0.114346	-0.132189	-0.0448427	0.164669
-0.00603368	0.0273082	0.128492	-0.0185727	-0.0947089	-0.0150584		-0.136776	-0.0403819	0.0369357	0.00701146	-0.0861648	-0.0210797		-0.0565867	0.0356183	-0.110234	-0.118565	-0.164063	-0.0381378
0.0480613	0.0916273	-0.0471908	-0.181468	-0.0713824	-0.0405243		-0.13968	-0.0572202	-0.00873231	-0.0691124	-0.180594	0.104002		-0.0773099	-0.00962935	0.0522723	-0.0986636	-0.189852	0.122039
0.0159172	0.116955	-0.00471034	-0.149225	-0.200891	-0.109621		-0.143886	-0.0148607	0.0545294	-0.0367641	-0.104669	0.0105433		-0.033678	0.0038134	-0.0792064	-0.0461053	-0.168616	0.109981
-0.0922729	0.00721708	0.0799983	-0.0951181	-0.0266457	0.116964		-0.190397	-0.107054	0.0891861	-0.058726	0.0338445	0.0443811		-0.0801893	0.0657532	-0.0117609	-0.159323	-0.175272	0.0151899
0.0159172	0.0607242	0.0423294	-0.113818	-0.158929	0.00372269		-0.163734	0.00492378	0.0414152	0.0127956	-0.100536	0.161667		-0.0623449	0.024566	0.0258334	-0.168267	-0.132511	0.0207803
-0.0381778	0.0276309	-0.0614616	-0.216438	-0.226464	0.0679426		-0.108305	-0.0433075	0.0349532	-0.194794	-0.0289559	0.0394891		-0.058518	-0.0124878	0.0396447	-0.185165	-0.13478	-0.0121551
-0.146368	0.000416591	-0.00854156	-0.183779	-0.192554	0.00814454		-0.132063	-0.0604567	0.0772607	-0.0593761	-0.0885778	0.057612		-0.0485481	0.041175	0.0286483	-0.192489	-0.181738	0.0632123
0.0919631	0.0252533	0.00964918	-0.210276	-0.0756347	0.223757		-0.0833511	-0.0733402	0.0197145	-0.0267382	-0.0872138	0.138916		-0.0627631	0.0753173	0.0642164	-0.106075	-0.0644538	0.106878
0.0700122	0.106591	-0.0902475	-0.159545	-0.17583	0.098387		-0.110113	-0.0630469	0.0216025	-0.0281855	-0.162572	0.126638		-0.0256394	0.0430483	0.0390812	-0.028176	-0.0595324	-0.11045
0.0598189	0.0575861	-0.14913	-0.049428	-0.0934761	-0.0348854		-0.122442	-0.0375801	-0.0164224	-0.02549	-0.210401	0.070251		-0.0671814	-0.0116407	0.0519237	-0.145438	-0.20846	-0.0328529
-0.0483711	0.00954805	-0.108744	-0.116838	-0.135936	0.0665261		-0.118433	-0.0522259	-0.217276	-0.0923669	-0.0724616	0.0611541		-0.0579747	0.0477524	-0.0509595	-0.194142	-0.109106	0.00610406
-0.070322	0.0998857	0.029496	-0.0999154	-0.139064	-0.14456		-0.151911	-0.0263795	0.0325579	-0.0338335	-0.0835502	0.0719081		-0.0463883	-0.0432472	0.0712711	-0.0889416	-0.108258	-0.0140922
0.0159172	-7.55284e-05	-0.0226032	-0.336489	-0.0154262	-0.134435		-0.124446	-0.0615743	-0.0615413	-0.0362421	-0.128838	0.0759332		-0.0487937	0.0412427	-0.110824	-0.12558	-0.110291	0.228874
0.124107	0.13783	-0.0396725	-0.0237597	-0.0924586	0.118243		-0.146496	-0.0450332	0.0489313	-0.00410361	-0.0375222	0.0669197		-0.0633623	0.110603	-0.0286291	-0.160217	-0.187869	-0.0139278
-0.016227	0.0848721	0.11816	-0.120878	-0.160086	0.0130911		-0.0880633	0.0429413	-0.0702713	-0.0260761	-0.175473	0.189037		-0.0895211	0.0793122	0.0996819	-0.10316	-0.0982908	0.00446059
-0.0381778	0.0217626	-0.0196461	-0.124732	-0.0870635	0.00724474		-0.12996	-0.0678585	0.0299002	-0.0505497	-0.147304	0.0791293		-0.0399103	0.0263235	-0.0021018	-0.0663879	-0.0912537	0.14407
-0.0381778	0.072733	-0.0923265	-0.100915	-0.126319	-0.00481124		-0.110113	-0.0843238	0.0853539	-0.0899991	-0.0143568	0.0420535		-0.0312726	0.0421164	0.0444836	-0.0614555	-0.18458	0.0521314
-0.070322	0.0419302	0.0986531	-0.171429	-0.10429	0.0604014		-0.139582	-0.0455824	0.0612382	0.0545613	-0.0888199	0.131111		-0.072	-0.00549172	-0.00346662	-0.175361	-0.217088	-0.0819956
0.102156	0.0514466	0.0246098	-0.0701497	-0.130115	-0.00348783		-0.0956804	-0.0349316	0.0125345	-0.0959647	-0.0170424	-0.0272611		-0.0513018	0.0190645	-0.0125831	-0.114907	-0.105031	-0.0197473
-0.0483711	0.0866083	-0.125819	-0.0429966	-0.160425	-0.136281		-0.103199	0.035397	-0.0397949	-0.0808483	0.0146137	0.0899825		-0.0564359	0.0582025	0.0167724	-0.147032	-0.0957496	-0.0301048
-0.0264203	0.0808735	-0.0244846	-0.0551473	-0.152552	0.0999833		-0.0909682	-0.0581558	0.077157	0.0305222	-0.0554227	0.0373689		-0.018019	0.0633063	0.0733381	-0.113971	-0.19239	-0.276262
0.0700122	0.0839978	-0.027189	-0.118826	-0.211176	0.119203		-0.117631	-0.094403	0.130946	0.0134836	0.0105234	0.0370283		-0.0655258	0.0366487	0.0196212	0.0110312	-0.116371	0.0825864
0.0700122	-0.0261076	0.0701841	-0.167843	-0.184416	0.162521		-0.165837	-0.099424	-0.0104218	-0.0927274	8.88281e-05	-0.00147338		-0.0889778	-0.0493923	0.113538	-0.0950976	-0.211746	-0.0336982
0.0919631	0.0393453	0.0263757	-0.168299	-0.111045	0.0628185		-0.160829	0.0356102	-0.0519026	-0.0526159	-0.119759	-0.0712338		-0.0770564	0.0240455	0.0687494	-0.16221	-0.25619	-0.0131076
-0.0922729	-0.0207012	-0.0112717	-0.0907466	-0.162486	0.0259174		-0.124446	-0.0850464	0.0113965	-0.0931324	0.043439	0.0404917		-0.0338287	0.0568837	-0.177249	-0.251355	-0.188848	0.0560296
0.0480613	0.0130656	-0.0236013	-0.146371	-0.0414538	0.0624646		-0.119734	-0.0611503	-0.0231245	-0.0764209	-0.14115	0.110096		-0.0741077	0.0430836	0.0724523	-0.0829037	-0.127854	0.0758081
0.0057239	0.098212	0.0747525	-0.0714017	-0.141062	-0.00109413		-0.175965	-0.0664163	0.0199592	-0.0499248	-0.024514	0.173811		-0.0523671	0.103236	-0.00902563	-0.141328	0.0165048	-0.0120621
0.0378681	0.0523934	0.071283	-0.187462	-0.0253232	-0.109281		-0.12996	-0.0836609	-0.00412011	4.21723e-05	-0.0848094	0.209713		-0.06547	0.0414203	-0.000252192	-0.0398748	-0.22287	0.116427
-0.016227	0.0825142	0.00844802	-0.123649	-0.204737	0.175385		-0.160829	0.021106	0.0526603	-0.0937668	-0.137838	0.140913		-0.0685773	0.00232659	0.0780134	-0.182282	-0.168537	-0.020389
-0.070322	0.0200772	-0.0275187	-0.0810405	-0.17697	0.022464		-0.158726	0.00925658	0.0923428	-0.0390839	-0.0966305	0.122076		-0.032984	-0.0046072	0.072068	-0.148802	0.0383295	0.155299
-0.0805153	0.0999145	-0.00130135	-0.126725	-0.15865	-0.00656721		-0.125248	-0.142596	0.0227717	-0.0595081	-0.0687216	0.116277		-0.0490913	0.0353957	0.0148441	-0.162344	-0.154016	0.0892172
0.0598189	0.0122159	0.072696	-0.150438	-0.146141	-0.0542466		-0.1054	-0.0584573	0.0982536	0.0192696	-0.0924992	0.0677842		-0.0362341	0.056464	-0.020036	-0.128915	-0.243302	-0.115265
-0.0922729	0.0206189	0.120473	-0.0908621	-0.153209	-0.000218456		-0.122343	-0.0605601	0.0765796	0.0648321	-0.112856	0.151056		-0.058992	0.0682418	-0.0950578	-0.141059	-0.153469	0.0985188
-0.0601287	0.0548656	0.0837864	0.023516	-0.174739	-0.0392986		-0.103199	-0.110731	0.0717581	-0.0452327	-0.0297683	0.22369		-0.073957	0.00233118	-0.0078862	-0.15979	-0.114813	0.130904
-0.016227	0.0226876	-0.0806155	-0.141182	-0.0921997	0.174417		-0.134166	-0.0550413	0.0843829	0.0203748	-0.139161	0.0230041		-0.0565867	-0.00155627	0.0533021	-0.0938934	-0.112927	0.0140917
-0.016227	0.117475	-0.0710661	-0.161985	-0.124933	-0.0385069		-0.127351	-0.00961441	-0.0238842	0.0427812	-0.163909	-0.0258665		-0.0491862	-0.0322932	0.0308917	-0.123868	-0.0429202	0.00948725
-0.0044694	0.112442	0.0225878	-0.114458	-0.156088	0.0620728		-0.146496	-0.0842877	0.0257934	-0.00799838	-0.0281634	0.0681744		-0.0572807	0.0198348	0.0243909	-0.24606	-0.263809	0.0604511
-0.0601287	0.0591416	-0.0749597	-0.026113	-0.146869	0.0414866		-0.170549	-0.03944	0.0388146	-0.0266005	-0.112547	0.112312		-0.0480997	0.0388006	0.0168327	-0.134443	-0.266925	0.100007
-0.070322	0.0181178	-0.0441471	-0.12483	-0.16746	0.224754		-0.151109	-0.0343809	0.00506932	-0.0584791	-0.0478502	0.15742		-0.064207	-0.0320148	0.112672	-0.113539	-0.163967	0.00699866
-0.0585644	0.0672627	-0.00422195	-0.055373	-0.0916007	0.0824498		-0.163734	-0.0514515	-0.018474	-0.0370356	-0.0497434	0.0602282		-0.074651	-0.0437357	0.0316858	-0.101387	-0.229238	0.124696
-0.0264203	-0.00657612	-0.0376266	-0.0983002	-0.17092	0.0762841		-0.0723302	0.0277868	0.0358135	-0.060689	-0.0475261	0.0845792		-0.0745003	0.0675176	-0.00868859	-0.165227	-0.166892	0.0914976
0.0159172	0.0976171	0.0681772	-0.121676	-0.186368	-0.0346531		-0.137479	-0.0445534	0.0568107	0.0264705	0.0291718	0.0431738		-0.049811	0.0843084	-0.0110781	-0.0965905	-0.0653743	0.0762998
-0.0381778	0.0336272	-0.0395865	-0.193888	-0.248401	-0.0644774		-0.110014	-0.140692	-0.073917	-0.127805	-0.126517	0.105512		-0.0722456	-0.0399598	0.048117	-0.113702	-0.123224	0.196611
-0.070322	0.104775	-0.0773221	-0.164829	-0.17606	0.027594		-0.0972843	-0.0651896	0.0358738	-0.0295584	-0.139197	0.0939282		-0.057824	0.0490687	-0.0118356	-0.12095	-0.0655497	-0.0507708
0.0159172	0.122744	0.0319056	-0.175104	-0.128998	-0.09267		-0.187492	-0.120249	0.000331932	-0.055157	0.0199088	0.0673855		-0.0742585	0.0262479	0.00839929	-0.115147	-0.167945	0.177511
0.0057239	0.0540013	-0.0248445	-0.096272	-0.176401	0.125832		-0.132063	-0.0592955	0.154483	-0.036838	-0.12132	0.147607		-0.033678	0.0807197	-0.0228397	-0.130585	-0.25821	0.0355356
-0.070322	0.0522324	0.033101	-0.110611	-0.225746	0.0112869		-0.0888653	-0.062562	0.0489013	-0.0831836	-0.0974329	0.0759694		-0.0763624	0.0192926	-0.0129197	-0.0678299	-0.281137	-0.00250611
0.0378681	0.0982583	-0.0391572	-0.112047	-0.187205	0.00797356		-0.154014	-0.0857867	0.132561	-0.0859419	-0.14216	0.0269843		-0.0810341	0.0317204	0.0738302	-0.188873	-0.119662	-0.0309215
-0.102466	0.0900899	-0.055377	-0.0673283	-0.141743	0.178943		-0.183582	-0.0641743	-0.0194948	0.0191231	0.0217341	0.0893269		-0.059686	0.0526881	-0.0469184	-0.171869	-0.232416	0.0736195
0.0700122	0.0473533	0.107431	-0.0663773	-0.0949114	0.0532657		-0.139582	-0.0255484	0.103446	-0.0102222	0.0269392	0.102244		-0.0735644	0.0580671	0.0379323	-0.147393	-0.147592	-0.0258609
-0.0381778	0.102955	-0.0721615	-0.0472615	-0.305892	0.0947042		-0.0736311	-0.0979675	0.00226985	-0.127772	-0.126316	0.183667		-0.073957	-0.04506	0.039924	-0.0667716	-0.0983963	-0.0411634
0.0159172	-0.0554774	0.0182391	-0.154772	-0.181185	-0.00443191		-0.0985852	-0.0281961	0.05874	0.00582645	0.0638542	0.108548		-0.0261827	0.093985	0.0155963	-0.129647	-0.110907	0.176509
-0.016227	-0.0743053	0.0316874	-0.10675	-0.186504	0.0159489		-0.0867624	-0.0793172	0.0572395	-0.0518453	-0.0805863	0.0604015		-0.0815774	0.0109043	0.0189788	-0.0906348	-0.155606	0.0835286
0.0159172	0.0918202	-0.143318	-0.135507	-0.103692	-0.247215		-0.117631	-0.0835064	0.00341465	-0.113481	0.0734105	0.180111		-0.0640563	0.0104722	0.0407854	-0.1009	-0.0305057	0.112311
0.0700122	0.0067238	-0.157373	-0.104913	-0.178592	-0.064572		-0.136677	-0.0458226	0.00925484	-0.0641917	-0.227728	0.0931872		-0.0312726	-0.00550758	0.00643422	-0.271476	-0.0912537	0.0051618
0.0378681	0.00649085	0.0911889	-0.0437746	-0.114831	-0.0539421		-0.115528	-0.0729269	0.0104515	-0.01635	-0.0736461	0.0800816		-0.0399103	0.0758013	0.00295001	-0.193016	-0.179988	0.00290179
-0.0264203	-0.0385707	-0.112364	-0.243545	-0.168706	0.200316		-0.11512	0.00265074	-0.0209259	-0.129622	-0.0186691	-0.019048		-0.072694	0.0459043	-0.0983643	-0.138451	-0.0976335	0.155988
0.0378681	0.0234868	0.0261295	-0.202762	-0.199345	-0.0912604		-0.113017	-0.103433	-0.00495113	-0.0344664	0.0905472	-0.0167733		-0.0508976	0.0105426	0.0785195	-0.118791	-0.144404	0.0913375
-0.0044694	0.0854015	-0.156875	-0.12037	-0.314862	-0.0111502		-0.160829	-0.0393787	0.0789918	-0.0391916	-0.176867	0.15597		-0.0515916	-0.0444363	0.0104616	-0.177011	0.0320393	-0.028485
-0.016227	0.0375148	-0.00917225	-0.177856	-0.200123	-0.0133756		-0.0977833	-0.03161	-0.0714624	-0.123391	-0.00351141	0.0367063		-0.059686	-0.0562845	0.00391409	-0.0750943	-0.171785	0.129353
0.0057239	0.0854015	0.0509392	-0.0966433	-0.207928	0.146368		-0.148598	-0.0669907	0.114176	-0.0798754	-0.137389	0.0841698		-0.0678754	0.0575865	-0.0830767	-0.035165	-0.172864	0.0940333
-0.0483711	0.0771887	0.0590832	-0.0670595	-0.11594	-0.000112583		-0.086256	-0.0403328	0.0101291	-0.122689	-0.135312	0.137539		-0.0416217	-0.00389516	0.0538706	-0.114931	-0.11875	0.0443199
-0.0264203	0.000875986	0.00994383	-0.104565	-0.0954574	0.0519235		-0.0956804	-0.0411285	0.0286387	-0.085821	-0.103079	0.156714		-0.0653193	0.0320921	0.0662148	-0.0721858	-0.0351555	0.18051
-0.070322	0.00673231	-0.0956331	-0.0404957	-0.253756	-0.0486763		-0.160829	-0.0247466	-0.0152916	-0.0708065	-0.101448	-0.0330986		-0.0530612	0.0255165	-0.00573953	-0.136806	-0.193647	0.0391677
0.0480613	0.0156592	0.0504581	-0.0956788	-0.171029	-0.0678763		-0.141783	-0.106664	0.0913096	-0.0180707	-0.0442931	-0.00639009		-0.078478	0.0370045	-0.00930496	-0.198191	-0.124396	-0.0145757
0.0057239	0.0634483	-0.0821638	-0.104812	-0.160043	0.0122485		-0.122639	-0.0505211	-0.0151662	-0.120743	-0.0415004	0.192945		-0.0565867	0.0273933	0.0163523	-0.11519	-0.120113	0.121524
-0.0381778	0.087497	-0.00994401	-0.0664029	-0.229523	0.138655		-0.122343	-0.0339122	0.0434504	0.0225385	-0.136545	0.144575		-0.0659184	0.0297473	0.00700666	-0.0929919	-0.0722795	0.250944
0.0700122	0.0955256	0.121439	-0.11433	-0.160515	0.0627724		-0.170549	-0.15655	-0.0355987	-0.0954326	-0.0735901	0.0741661		-0.0462376	0.0656773	-0.0836182	-0.0365911	-0.187295	-0.123733
0.0378681	0.0402242	-0.0411803	-0.0908859	-0.130325	-0.0427574		-0.137071	-0.0450608	0.0599119	0.0333219	-0.0133347	0.0792482		-0.0767666	0.0695199	-0.00738327	-0.00396749	-0.0979179	-0.0818753
0.0159172	-0.0225419	-0.058281	-0.0879078	-0.070569	-0.0535971		-0.151405	0.0189049	-0.0410711	-0.0194526	-0.0975268	-0.00134293		-0.0480997	0.137794	-0.106687	-0.0657642	-0.103819	0.104732
-0.0264203	0.0635455	0.0138921	-0.0954032	-0.20717	-0.00392389		-0.0964823	-0.0633551	0.0257255	0.0265419	-0.0750709	0.0824081		-0.07013	-0.0476674	0.0297681	-0.174433	-0.0333195	0.104354
0.0159172	0.127207	-0.0580605	-0.0589665	-0.157177	0.122854		-0.143886	-0.0532764	0.0793967	0.00738172	-0.0245766	0.139894		-0.0755176	0.0611028	0.0720008	-0.0956195	-0.162921	-0.0468004
-0.102466	-0.0529402	0.0880876	-0.0884334	-0.0486525	0.0310661		-0.168446	-0.127161	-0.061858	-0.0546595	-0.0555579	0.0731535		-0.0511991	0.0536877	-0.0515501	-0.206325	-0.19294	0.0678968
-0.016227	0.0448278	-0.152607	-0.0771021	-0.0614138	0.0496504		-0.161631	-0.0638526	0.10343	-0.222524	-0.0830416	0.166315		-0.0571299	0.0151086	0.0649558	-0.134354	-0.259174	-0.0429398
-0.0483711	-0.0319721	0.00632035	-0.0734585	-0.145982	-0.0469211		-0.123145	-0.0164184	-0.0020105	-0.0423035	-0.103922	0.100975		-0.0397596	-0.00611899	0.0547032	-0.158149	-0.0417999	0.10147
-0.016227	0.0994332	0.0185486	-0.102235	-0.272075	-0.00577541		-0.0964823	0.00414986	0.0288225	-0.0573917	-0.0694095	0.0687343		-0.0821206	0.0343983	-0.0137582	-0.104569	-0.260071	0.191516
0.0598189	0.026537	-0.0489837	-0.116312	-0.082988	-0.0466261		-0.159528	-0.103086	-0.0209732	0.00917568	-0.0589656	0.130556		-0.0487937	0.0310168	0.0185998	-0.0384074	-0.0278031	-0.0127175
0.0057239	0.0790796	-0.0325967	-0.0832332	-0.181624	-0.0930977		-0.066816	-0.0163978	-0.0396637	-0.0869534	-0.113869	0.183531		-0.0355401	-0.0131178	-0.0314831	-0.185493	-0.107141	0.0603463
-0.070322	0.00306213	0.100257	-0.202769	-0.257662	-0.0604535		-0.158726	-0.0276086	0.055097	-0.0232672	-0.0757387	-0.0181318		-0.0567374	0.0446821	-0.0570352	-0.157817	-0.148145	0.0408399
0.0159172	0.0664991	-0.0487374	-0.124014	-0.0775034	-0.0178815		-0.149302	-0.00469082	-0.00269491	-0.0167998	-0.087624	0.144037		-0.0722456	0.00504897	0.0776641	-0.159752	-0.175796	0.0196885
0.0159172	0.0866276	-0.0386694	-0.0501417	-0.102236	-0.0577948		-0.139582	-0.0158761	0.06751	0.0197338	-0.0175313	0.0932217		-0.033678	0.0461668	0.002478	-0.116866	-0.0278904	-0.00727754
0.0159172	0.0780557	-0.0741495	-0.0510335	-0.121422	0.0244123		-0.0985852	-0.0132681	0.0825231	0.0130181	0.0523127	0.104577		-0.0657677	0.040603	0.0215531	-0.14383	-0.214919	0.0246209
-0.0585644	0.0824709	-0.10967	-0.0720136	-0.129237	-0.00272125		-0.0744331	-0.0235033	0.0690912	-0.0121757	-0.139943	0.171909		-0.0827454	0.017309	-0.00508026	-0.0980699	-0.101799	0.140038
-0.0922729	0.0697239	0.106527	-0.0923865	-0.144407	0.027114		-0.143886	-0.0285953	-0.0633526	-0.0577182	-0.0924992	0.0143803		-0.0822022	-0.125522	0.00353805	-0.173133	-0.160086	-0.00579229
-0.0483711	-0.0723476	0.0589449	-0.137286	-0.145404	-0.00427408		-0.175261	-0.0822732	0.0452584	-0.0219714	-0.0973862	0.126391		-0.049337	0.00991889	-0.0407189	-0.132495	-0.0707723	0.0422404
-0.0601287	0.0298821	-0.191977	-0.139705	-0.00313463	0.0103553		-0.0956804	-0.0222153	-0.0759034	-0.0302039	-0.0615982	0.193559		-0.0969907	-0.0137069	-0.0134652	-0.0860501	-0.181189	0.0581328
-0.070322	0.0623936	0.0854868	-0.0534619	-0.114368	0.0798559		-0.101096	-0.0294459	0.104291	0.0551813	-0.0907948	-0.0307949		-0.06547	-0.0364022	-0.123155	-0.0980915	-0.183414	0.126905
-0.0483711	0.0568213	-0.0577459	-0.0297668	-0.15876	0.00586734		-0.110014	-0.00305561	0.0541691	-0.042176	-0.132315	0.147546		-0.0731122	-0.046596	0.00544659	-0.144952	0.0695939	0.195938
-0.0922729	0.00761231	0.0120338	-0.107299	-0.194648	-0.00473209		-0.0935774	-0.110117	0.0567356	-0.0368099	-0.0276075	-0.0109806		-0.0430097	-0.0298682	-0.0752679	-0.160331	-0.120363	0.0443757
-0.0483711	0.050575	0.0267327	-0.0605772	-0.166984	0.0592764		-0.0859604	-0.0626685	0.0400011	-0.00213398	-0.220688	0.0414611		-0.0353894	-0.000513952	-0.0138206	-0.176434	-0.0546893	-0.0735472
0.0598189	0.0498144	0.00835633	-0.110569	-0.248434	-0.0549781		-0.13968	0.0437596	-0.0400552	-0.0158442	-0.00469736	0.0944151		-0.0547246	0.0617692	-0.00401427	-0.131296	-0.0794791	0.0138965
0.0700122	0.103114	-0.0542885	-0.222507	-0.187014	-0.118053		-0.0930711	-0.0203958	0.0233771	-0.04291	-0.0904772	0.190608		-0.077215	-0.027873	-0.026624	-0.107432	0.0211788	0.059007
-0.0922729	0.0548157	-0.0772423	-0.0547121	-0.181682	0.148845		-0.132063	-0.147246	-0.134862	-0.0503063	-0.136912	0.122649		-0.052609	0.0234623	0.00803052	-0.103928	-0.106489	0.0838247
-0.0044694	0.0183118	-0.0696699	-0.104152	-0.111075	0.131346		-0.132063	-0.0596084	0.0855675	-0.0371905	-0.0256523	0.0247389		-0.0667888	-0.0854648	-0.0203101	-0.0493396	-0.176755	-0.0698104
-0.016227	0.0974777	-0.0685205	-0.0753212	-0.0571428	0.0341824		-0.131965	-0.0504598	0.0589932	0.00369341	-0.0672543	-0.0251707		-0.042859	0.0900654	0.0899578	-0.0973491	-0.161364	0.13685
-0.0264203	0.108797	-0.0539388	-0.124932	-0.158727	0.0961928		-0.132359	-0.0510002	-0.0653672	-0.0742337	-0.0916029	0.109409		-0.00881236	0.0989012	0.0384861	-0.203751	-0.0133115	-0.0257787
0.0378681	0.0617581	0.00529627	-0.142429	-0.162593	-0.0356597		-0.110113	-0.101808	0.0798094	-0.0520297	-0.120785	0.0527633		-0.0572807	0.0579303	0.0439692	-0.0860492	-0.0689455	0.129854
-0.102466	0.0807424	0.0421115	-0.062947	-0.0349731	0.118454		-0.13968	-0.124083	0.070604	-0.0390144	-0.00794063	0.104721		-0.033678	0.0688711	0.0968886	-0.111341	-0.105782	0.138989
0.0057239	-0.0161923	-0.0946799	-0.182142	-0.101671	-0.00207911		-0.151109	-0.140938	0.00205384	-0.117331	-0.150559	0.136266		-0.0752758	0.0512399	0.0488118	-0.166482	-0.0871471	-0.0435095
0.0057239	-0.031154	0.0814235	-0.143916	-0.169464	-0.00247837		-0.134166	-0.0479086	0.0195169	-0.0526299	-0.0798001	0.0028241		-0.0567374	0.018824	0.0369127	-0.0832948	-0.220903	0.0773406
0.0057239	0.033892	0.057124	-0.0524489	-0.135963	0.0156925		-0.100688	-0.0158145	-0.0580409	0.00341176	-0.0549868	0.0563619		-0.069991	-0.0391256	0.021626	-0.100615	-0.277108	0.0408087
-0.016227	0.038282	0.0310439	-0.114412	-0.267149	-0.0850567		-0.1054	-0.000700848	0.147842	-0.0494543	-0.130069	0.00388451		-0.0554186	0.0295018	-0.0155999	-0.0823202	-0.0985248	0.0157973
0.0378681	0.0362683	-0.147818	-0.157661	-0.117846	0.0574205		-0.175965	-0.0518584	-0.00244539	-0.0183057	-0.104305	0.0258499		-0.0783272	0.0682418	-0.0263783	-0.159605	-0.0735578	0.0453255
0.0700122	0.0911789	0.0509385	-0.113327	-0.167919	0.0716046		-0.188294	-0.0370257	0.03836	-0.000362551	-0.108919	-0.0302247		-0.0801893	0.0418091	-0.0242154	-0.0713904	-0.179542	0.116269
-0.146368	-0.0163453	0.0447244	-0.116145	-0.181267	0.00744576		-0.149302	0.0069443	0.0108299	0.0447766	-0.0778918	0.154387		-0.058992	-0.0145954	-0.042839	-0.100161	-0.166537	0.0742376
-0.070322	0.0774082	0.0210939	-0.039708	-0.268475	0.0314215		-0.0888653	-0.000650439	0.00249271	-0.0400603	-0.188689	0.146195		-0.0487937	0.0298892	0.0848853	-0.167101	-0.113098	0.0721934
0.0919631	-0.00303148	-0.16227	-0.100393	-0.155197	-0.126626		-0.166245	-0.0291511	0.0635397	-0.0438514	0.0327686	0.0351489		-0.032415	0.112105	-0.10463	-0.110316	-0.0356288	-0.0969904
-0.0601287	0.0753171	-0.16067	-0.0661585	-0.159881	0.00276839		-0.132359	0.0270995	0.0986494	-0.0161342	-0.0712488	0.120311		-0.0715516	-0.0423764	0.105946	-0.206813	-0.0351598	0.0457755
-0.070322	0.0539368	0.0081444	-0.102727	-0.04811	0.111338		-0.117631	-0.046613	0.0443492	0.0171354	-0.0692753	0.138521		-0.0530612	0.0623647	0.0902316	-0.149665	-0.256641	-0.00257532
-0.0922729	0.100911	0.0526828	-0.131512	-0.132286	-0.00148921		-0.0934791	-0.0978907	0.0221704	-0.14387	-0.0750968	0.0204143		-0.0387423	0.0906014	0.0277011	-0.10858	-0.219454	0.0106583
0.0919631	0.0507867	-0.231063	-0.119736	-0.127244	0.0386397		-0.108713	-0.00884611	-0.0473889	0.0366132	-0.0989684	-0.0855149		-0.0595353	0.0492907	0.0288075	-0.122295	-0.265413	-0.0184418
-0.0381778	0.117953	-0.0160686	-0.137687	-0.216256	0.0013389		-0.0570961	-0.112343	-0.0151012	-0.0188671	-0.0239282	0.0616983		-0.0178683	-0.0380985	-0.0420608	-0.161117	-0.150208	-0.0680553
-0.0805153	-0.0157875	-0.0011212	-0.0798049	-0.0766568	0.0671183		-0.146496	-0.0701641	0.0360281	0.00384524	-0.0523432	0.0495508		-0.0665566	0.0307653	0.0562982	-0.0922053	-0.222368	-0.0465703
-0.070322	0.0408999	-0.0059716	-0.155234	-0.0958865	-0.0118493		-0.147199	-0.0456377	0.04486	-0.0531127	-0.214632	0.0894029		-0.0185623	0.0477186	-0.102178	-0.111286	-0.0828008	0.129208
0.0159172	-0.0129277	0.053622	-0.168827	-0.0153838	0.056581		-0.132063	-0.0362547	0.0189042	0.0353712	0.0061419	0.044604		-0.063513	0.0858834	-0.0724903	-0.0602587	-0.0632375	0.0650028
-0.016227	0.00201071	0.0938845	-0.0481848	-0.197493	-0.0729386		-0.119734	-0.0436854	0.00458207	-0.0443447	-0.0852807	0.00590333		-0.087659	-0.0535305	-0.11143	0.00190887	-0.15572	0.0389
0.0378681	0.0288215	-0.110351	-0.132082	-0.0675111	-0.0628337		-0.197212	-0.0670749	0.0400409	-0.0104849	-0.026974	0.187681		-0.0647503	0.0755625	-0.0103194	-0.157021	0.0125126	0.0891428
0.0378681	0.0639683	0.0789563	-0.0630816	-0.0608696	0.0289825		-0.103199	-0.0428705	0.0386389	-0.100227	-0.160432	-0.00979708		-0.0677246	0.00493071	-0.0183406	-0.152334	-0.179217	0.0239169
0.0159172	-0.00292968	-0.128074	-0.0907082	-0.0402112	0.00638213		-0.127351	-0.0217505	0.0650257	-0.00273362	-0.0919327	0.047448		-0.078478	0.119006	-0.00772044	-0.24674	-0.144343	0.0956179
-0.0483711	-0.00715992	-0.226357	-0.126857	-0.104765	0.0171624		-0.129158	0.0203069	0.141331	-0.117345	-0.0238443	0.151784		-0.033678	0.079324	0.0592144	-0.0963926	-0.12453	-0.023965
-0.0381778	0.0379741	-0.0290283	-0.0917988	-0.204917	0.00719452		-0.134462	-0.0396754	0.0696881	-0.12905	-0.104164	-0.000265165		-0.0530132	0.0643966	-0.0658008	-0.109143	0.043197	0.103634
0.0700122	0.0172233	-0.0344212	-0.0919469	-0.220826	-0.0541896		-0.125248	0.0140454	0.0895478	-0.0357297	-0.0567061	0.0926236		-0.0636637	0.0483762	-0.105011	-0.155672	-0.204941	-0.0809143
-0.016227	-0.0719532	-0.0632261	-0.114292	-0.190027	0.0309939		-0.132865	-0.00345289	-0.106714	0.0201816	-0.151675	-0.0993401		-0.0574314	0.0345061	0.0254382	-0.200016	-0.0758504	0.154689
-0.0601287	0.115926	-0.114703	-0.142311	-0.210188	0.0206027		-0.122343	-0.0524321	-0.121816	-0.0490062	-0.0562951	0.0493161		-0.0565867	-0.00301898	0.0252655	-0.0742868	-0.18634	-0.0292048
-0.0381778	0.0303173	0.0253679	0.0135967	-0.0960488	0.0309439		-0.0956804	-0.0396883	0.0105002	-0.0299395	-0.127623	0.0742647		-0.0822022	-0.0152378	-0.0377047	-0.149199	-0.171663	-0.0633675
0.0057239	-0.0061135	0.00810793	-0.0431397	-0.121489	0.0466613		-0.195109	-0.0611883	-0.070189	-0.0806046	-0.00594379	0.0450792		-0.0902151	0.0761537	-0.0480631	-0.0665392	-0.0797183	-0.0241802
0.0276748	0.0724945	-0.01261	-0.0358373	-0.108295	-0.0342343		-0.100393	-0.156431	0.0709137	-0.105306	-0.103289	-0.0709637		-0.0486429	0.0300937	0.104618	-0.0964251	-0.0143281	-0.0496122
-0.0483711	0.0197815	-0.0802001	-0.0969714	-0.202773	0.0701709		-0.168446	-0.105349	-0.0205874	-0.0767735	-0.0417609	0.140148		-0.0572807	0.000669713	-0.0300607	-0.205823	-0.160219	0.00946559
-0.0381778	0.0119092	-0.0563034	-0.0826128	-0.171326	-0.102422		-0.110113	-0.110018	0.0428538	0.000988589	-0.101494	0.0603644		-0.0685773	0.0192077	-0.0187691	-0.192304	-0.164772	0.169936
-0.0264203	0.0324637	-0.0210662	-0.094898	-0.210009	-0.0186084		-0.170549	-0.0605453	0.0453018	-0.128767	-0.041314	-0.00686811		-0.058298	0.0249617	-0.0217574	-0.189079	-0.0756394	0.047003
0.102156	0.0843906	-0.0433925	-0.0621387	-0.106174	0.072791		-0.138878	0.0262617	0.0947504	0.0390202	-0.0723394	0.0390019		-0.0618017	0.059875	-0.0770511	-0.192629	-0.105931	0.0882474
0.0159172	-0.012962	-0.0230156	-0.07489	-0.125062	-0.0526294		-0.0841531	-0.130715	0.0798316	-0.0681086	-0.115799	-0.00852187		-0.087659	0.04152	-0.051951	-0.162233	-0.114772	0.121881
-0.016227	-0.00315497	-0.111603	-0.0420855	-0.120856	0.0734572		-0.110816	-0.0984432	0.106122	-0.166325	-0.0614399	-0.0144288		-0.0342213	0.0678333	0.00168828	-0.160054	-0.207557	-0.109539
0.156251	0.0620698	-0.042448	-0.0914303	-0.173399	0.0398641		-0.127351	-0.0199149	0.0435366	-0.0148	-0.181634	0.142325		-0.0722456	-0.0421867	-0.0587798	-0.0761953	-0.224291	-0.0106632
-0.0381778	0.0255417	-0.112938	-0.108382	-0.101675	0.145022		-0.188294	-0.0152361	0.0754307	-0.0926374	0.0106923	0.117907		-0.053997	0.0285241	0.000967915	-0.128865	-0.0632398	0.13313
0.0057239	0.0617518	-0.00526359	-0.0858398	-0.0491779	0.105272		-0.103297	-0.0228156	0.0274337	0.0131617	-0.110823	0.0151387		-0.058298	0.0302399	-0.0501555	-0.0963628	-0.131653	-0.0700774
-0.0585644	0.0674759	0.0799975	-0.179435	-0.162569	0.07986		-0.113017	0.0141027	0.0407477	-0.0115078	0.0256064	0.0542409		-0.0561126	-0.0286902	0.0848226	-0.0628353	-0.14742	-0.0200875
0.0057239	0.0960056	0.0885197	-0.212505	-0.0652619	0.0720223		-0.120536	-0.0954334	0.0233245	-0.0356772	0.043439	-0.0220299		-0.0585995	0.0600033	0.0599813	-0.107527	-0.173805	0.0924514
0.0057239	0.0435051	-0.0415468	-0.133735	-0.201499	-0.0361037		-0.154014	-0.0521354	0.0106276	-0.0737924	0.000303361	0.0155911		-0.0423157	-0.058189	0.0374506	-0.121144	-0.0894504	0.134087
-0.0381778	0.0657646	0.0793162	-0.142786	-0.104566	-0.183334		-0.124742	-0.0571822	0.0355121	-0.058445	8.88281e-05	0.120749		-0.0416217	0.0784411	-0.0240228	-0.128541	-0.120155	-0.0302023
-0.070322	0.0468898	-0.0967076	-0.121277	-0.131388	-0.0139536		-0.178068	-0.0282812	0.0483076	0.00690627	-0.0271535	0.0613309		-0.0404536	0.0580375	-0.0763289	-0.0795758	-0.219392	0.0529947
0.0480613	0.0316898	-0.00502801	-0.0429233	-0.269802	-0.0317577		-0.119734	-0.0993336	-0.0628579	-0.00032227	0.00988994	0.0167794		-0.082444	0.0112032	-0.0333753	-0.155493	-0.116724	-0.00765736
0.102156	0.0852608	0.0498995	-0.185769	-0.127064	0.0608235		-0.151405	-0.0409986	-0.0239685	0.00798499	-0.0280378	0.0634833		-0.0745003	0.0265018	0.000956168	-0.145147	-0.129738	-0.0498999
-0.0381778	0.0435922	0.102151	-0.0830772	-0.200163	0.145819		-0.107911	-0.115727	-0.0729913	-0.0883954	-0.0702331	0.198477		-0.00640698	0.0576585	-0.0230149	-0.146545	-0.124609	0.168491
0.0159172	0.0807679	-0.0218899	-0.166054	-0.0999666	-0.043188		-0.0820502	-0.0429049	-0.00800093	-0.0829658	-0.0400694	0.112319		-0.0331347	0.0927069	-0.081306	-0.0956843	-0.227461	-0.0681558
-0.0264203	-0.00390458	0.0573115	-0.077778	-0.0665829	0.0145746		-0.146397	-0.0420158	0.108685	-0.00851189	0.0291535	0.100425		-0.0660691	0.028522	0.0149551	-0.158682	-0.165112	0.112152
-0.00603368	0.00814467	0.0545637	-0.156361	-0.179497	0.120433		-0.129454	0.0232963	0.0299596	-0.0605934	0.00352945	0.0384252		-0.0803401	0.0395224	0.0712344	-0.162606	-0.294252	0.0966771
-0.102466	0.104583	0.0126551	-0.105765	-0.109133	0.039107		-0.0820502	-0.00961441	0.0265308	-0.0373099	-0.164111	0.17444		-0.0667073	0.00729308	0.0599054	-0.187744	-0.186468	0.00983457
-0.016227	0.05892	0.0945233	-0.127916	-0.340877	-0.059437		-0.156117	-0.0732516	0.10081	-0.056434	-0.0493124	0.112502		-0.0325099	0.0604663	0.0486368	-0.01993	-0.0100257	0.205749
-0.070322	0.0703254	0.0670231	-0.0889391	-0.00707707	-0.0100737		-0.127351	-0.0179563	0.101517	-0.0752258	-0.0661273	-0.0177152		-0.0318159	0.0502431	-0.103163	-0.220176	-0.114386	0.021049
0.0598189	0.0917791	0.0330753	-0.0946217	-0.105157	0.147148		-0.168348	-0.0802166	0.000757487	-0.101453	-0.11845	0.0442281		-0.0406044	0.0810191	0.0188495	-0.0584665	-0.159062	0.0939618
-0.016227	0.0441284	0.0156755	-0.147011	-0.222668	-0.0247742		-0.0985852	-0.0620553	0.00761081	0.00200848	-0.0977888	0.115904		-0.058992	0.0589855	-0.0192016	-0.041966	-0.109147	0.108907
0.0700122	0.0927165	0.0516922	-0.148212	-0.234867	-0.128389		-0.195109	-0.0606448	-0.0232828	-0.0875485	-0.102209	0.0845814		-0.0510483	0.0421164	0.139642	-0.191258	-0.184029	0.0716101
-0.0483711	0.0321311	0.00496949	-0.104581	-0.159148	-0.062079		-0.147199	-0.0907749	0.00326419	-0.0682017	0.0134292	0.122335		-0.0547246	0.0933473	0.0981619	-0.206444	-0.156744	0.115894
-0.0483711	0.110366	-0.016523	-0.0374411	-0.164857	-0.0761385		-0.0820502	0.0364159	0.02356	0.0178895	-0.0297832	0.2125		-0.0404536	-0.000902778	0.0558771	-0.0387092	-0.136635	0.101773
-0.016227	-0.0274217	0.0545547	-0.0991284	-0.0712876	0.0678294		-0.158726	-0.0536208	0.0762219	-0.0135408	-0.0322948	0.0353844		-0.0715516	0.0355747	-0.0395783	-0.148934	0.00406997	0.226169
0.0700122	0.0941747	-0.0175291	-0.143542	-0.212682	0.0126622		-0.165837	-0.00862383	0.0433739	-0.0212896	-0.0440271	0.0741688		-0.058518	0.000634739	0.0585312	-0.150306	-0.073563	0.0895936
0.0159172	0.0308343	-0.0328882	-0.2533	-0.276706	0.0431281		-0.132063	-0.104158	0.0185466	-0.0853008	-0.0171956	0.0733348		-0.033678	-0.00509618	0.0809674	-0.194579	-0.27641	0.126719
-0.0381778	-0.0434927	-0.0654634	-0.126103	-0.336432	0.0229044		-0.148598	-0.0295388	0.0566482	0.0383321	-0.0719884	0.0741082		-0.0335273	0.0637536	-0.0391933	-0.278469	-0.0226088	0.0128606
-0.070322	-0.00484051	-0.135566	-0.156192	-0.12208	-0.0226144		-0.129257	-0.106019	-0.0649891	-0.0343715	-0.0475261	0.0648091		-0.0348461	0.0462517	0.0436502	-0.088947	-0.18785	-0.0141514
-0.070322	0.0178294	-0.0156777	-0.0967336	-0.177516	-0.00461713		-0.119832	-0.0899355	0.095131	-0.00161858	-0.0214683	-0.0733677		-0.0467809	-0.0853579	-0.0394402	-0.146161	-0.128133	0.0690264
-0.0601287	0.0604235	-0.0497005	-0.149948	-0.17092	-0.0750098		-0.219163	-0.0491573	0.0703143	-0.0219631	0.00379141	0.216354		-0.0362341	0.0721999	0.0873763	-0.0664036	-0.194221	0.0309856
-0.070322	0.0270753	-0.0115685	-0.0405742	-0.130055	0.017702		-0.149302	-0.00372395	0.106563	-0.0250324	-0.0537199	0.084159		-0.0962967	0.114758	-0.0242037	-0.128914	-0.110261	0.0194785
-0.0381778	0.0256421	0.0363434	-0.112649	-0.0494229	-0.168089		-0.154014	0.0354107	0.0667054	-0.12618	-0.0520776	0.0869282		-0.0572807	-0.0286742	0.0274506	-0.162704	-0.254355	0.107668
0.0159172	0.0548861	0.00130904	-0.26399	-0.196675	-0.0470141		-0.132063	-0.00609082	0.039938	-0.0360515	-0.0556771	-0.00528624		-0.0769056	-0.0166427	0.0217018	-0.0878605	-0.17779	0.172459
0.0378681	0.0620395	0.0427202	-0.106998	-0.158587	-0.0838241		-0.117631	-0.0929597	-0.0467813	0.0192484	0.000483665	-0.122276		-0.0729396	-0.0303318	-0.114532	-0.103928	-0.173494	0.0461404
-0.0483711	0.0693611	-0.0198636	-0.212892	-0.144296	-0.146583		-0.107503	-0.019232	0.133629	-0.0208569	-0.0559129	0.131906		-0.07013	0.0208709	-0.0226806	-0.126384	-0.110686	0.204121
-0.0483711	-0.0201221	0.0676635	-0.169931	-0.198577	-0.111979		-0.139582	-0.110547	-0.0108671	-0.0763401	-0.0792336	0.0653261		-0.0807326	0.0172913	-0.00188763	-0.143909	-0.113592	0.00881508
-0.0483711	0.0967012	-0.143111	-0.0722796	-0.158102	0.0948975		-0.108713	-0.0166306	0.00278649	-0.0375971	-0.0987107	0.0696801		-0.0653751	0.0183517	0.113001	-0.109162	-0.16123	0.0392659
0.0700122	0.0570505	-0.0044399	-0.137928	-0.207855	0.0412123		-0.139582	-0.0148258	0.0221755	-0.0956124	-0.147581	0.0567263		-0.079172	0.080628	-0.0892414	-0.199263	-0.111218	0.0242734
-0.124417	-0.0260688	-0.0230648	-0.0388176	-0.0457141	0.0524669		-0.151405	-0.00311458	0.0711539	0.0114142	-0.056586	0.194605		-0.058992	-0.00144278	-0.0483514	-0.130106	-0.141962	-0.0343855
-0.0483711	0.0126827	-0.0111901	-0.106088	-0.148984	0.140191		-0.136776	-0.125233	0.00743541	-0.00365025	-0.188276	-0.00410125		-0.0423157	-0.0348545	0.0104903	-0.126074	-0.16326	0.00510507
-0.114224	0.0775415	0.0524461	-0.198135	-0.136622	-0.0475018		-0.173159	-0.0390017	0.0834568	0.00625531	-0.174198	0.154987		-0.0561126	0.109491	0.00575556	-0.0987964	-0.0792675	0.0385427
-0.016227	0.0368261	-0.13444	-0.104766	-0.190323	0.0677599		-0.141783	-0.0575516	0.0535245	-0.103114	-0.110143	0.134863		-0.0756683	0.00471053	-0.0782692	-0.183282	-0.201455	0.0288338
-0.0585644	0.0520609	-0.00794423	-0.104088	-0.0877724	0.127861		-0.134166	-0.074729	-0.00741689	0.0063885	-0.05687	-0.0503234		-0.0352386	0.0163637	-0.0668577	-0.180532	-0.0976771	-0.0236524
-0.0922729	0.0915439	-0.0257829	-0.0925729	-0.106161	-0.104741		-0.1054	-0.0645515	0.0447517	-0.0162462	0.00972666	0.0274603		-0.0261827	-0.0562748	-0.0232551	-0.0223005	-0.113216	-0.000415475
-0.0381778	0.0562293	-0.0506807	-0.162013	-0.0766426	0.0544265		-0.127351	0.0164439	0.0535056	-0.00609311	-0.0290618	-0.00959606		-0.0312726	0.105486	-0.0288188	-0.263253	-0.1567	0.14462
-0.016227	0.058984	-0.0743172	-0.163074	-0.0829311	-0.132076		-0.122343	-0.0186504	-0.0233062	0.0110483	-0.0913459	0.259088		-0.0318718	-0.0427005	0.110838	-0.0621874	-0.12975	0.0698999
-0.114224	0.0422843	0.091226	-0.083236	-0.0630065	-0.0430412		-0.154014	-0.0973954	0.0672166	-0.0295472	-0.112098	-0.128723		-0.04738	0.0862145	-0.0547011	-0.153347	-0.197469	0.108637
0.0057239	0.0524894	0.0165345	-0.157462	-0.213626	-0.0699749		-0.12996	-0.0217811	0.0946207	-0.0572551	-0.110309	0.0889857		-0.0758191	0.0372326	0.0586952	-0.0897004	-0.159578	0.0867063
-0.070322	0.0426917	0.0109666	-0.105794	-0.0758214	0.0975972		-0.180677	-0.0587847	0.0504383	-0.0447827	0.00810825	0.0414806		-0.0510483	0.0139084	0.00607041	-0.102417	-0.15771	0.035173
-0.00603368	0.0887379	0.0796617	-0.0666725	-0.131958	0.0847291		-0.168446	-0.0202777	-0.0595809	-0.0582414	-0.108544	0.163487		-0.0571299	0.0341235	0.0165292	-0.138499	-0.0328566	-0.00309077
-0.016227	0.0465335	-0.0656308	-0.0974673	-0.201209	-0.0676705		-0.190397	-0.0207189	0.038504	0.0049684	-0.056155	0.0925436		-0.0150447	0.0720537	-0.0181478	-0.0940884	-0.282142	-0.0510656
-0.016227	0.0459468	-0.116774	-0.114243	-0.0901778	-0.0109641		-0.118433	-0.00862225	0.076674	-0.0434426	-0.0261408	0.040554		-0.001886	0.0462603	-0.0668995	-0.18473	-0.169931	-0.0322154
-0.016227	-0.000650114	0.00908364	-0.160173	-0.236204	0.0367251		-0.175965	-0.0959296	-0.0347662	-0.0408152	-0.216736	0.0841068		-0.0468367	-0.00109901	-0.0832026	-0.139716	-0.118019	0.0562654
0.0057239	-0.0116303	-0.245452	-0.0885423	-0.103692	-0.033792		-0.147199	-0.060854	-0.181967	-0.0242395	-0.0330718	0.0700859		-0.0616509	-0.0527312	0.00663979	-0.167926	-0.251412	-0.125013
-0.102466	0.0644801	-0.0881672	-0.0715692	-0.115941	0.189855		-0.0723302	-0.0531529	-0.0415823	-0.107235	-0.0371769	0.159456		-0.046686	-0.0247078	0.0441727	-0.183827	-0.223732	0.0785697
0.0480613	0.0579343	0.0643571	-0.146523	-0.0955498	0.0536355		-0.132865	-0.0149901	-0.00448938	-0.0352643	-0.0562951	0.10374		-0.0572807	0.00689432	0.00288287	-0.301952	-0.0758472	-0.0321868
-0.016227	-0.0527591	0.0121622	-0.0832328	-0.115911	0.0761933		-0.13968	0.00436283	-0.0285089	0.00381334	-0.0824701	0.0865673		-0.0349153	0.0978149	0.000427833	-0.117614	-0.172444	0.176224
0.0159172	0.0112668	0.0172918	-0.0698618	-0.165295	0.0753244		-0.154014	-0.0339638	0.0198673	-0.0539561	-0.0802466	-0.0509577		-0.0249454	-0.0258796	0.0491136	-0.149931	-0.222119	0.0268782
-0.016227	0.048441	0.0358996	-0.0847928	-0.115073	0.133516		-0.124545	0.00867336	0.0358822	-0.145281	-0.150424	0.115658		-0.0804908	0.0201214	0.0441091	-0.131921	-0.0251161	-0.100081
-0.0922729	0.0293341	0.0597834	-0.17083	-0.16129	0.138281		-0.160829	-0.108319	0.0483646	0.000641686	-0.158946	0.133838		-0.0568881	0.0477186	-0.00930358	-0.171385	-0.272982	0.00128939
-0.016227	0.111612	-0.0268692	-0.128289	-0.133575	0.14575		-0.100688	-0.151037	-0.0730357	-0.0578949	-0.107196	0.133499		-0.0311219	-0.0149379	0.00794098	-0.124356	-0.18791	0.188345
0.0159172	0.0467799	-0.00243225	-0.202722	-0.121403	0.0622105		-0.143591	-0.0480065	-0.0142256	-0.100964	-0.0956798	0.0636319		-0.0486988	0.0175272	-0.0367166	-0.113415	-0.161419	0.0804007
-0.016227	0.0600295	-0.026344	-0.0862322	-0.0850821	0.0523925		-0.115528	-0.10967	0.0807821	-0.0601321	-0.0258514	0.0678068		-0.0565867	0.0148875	0.00470568	-0.0979972	-0.131633	-0.143328
0.0378681	0.00552054	-0.013476	-0.0848244	-0.0788229	-0.0524555		-0.127351	-0.0363254	-0.0217591	-0.128047	-0.111516	-0.0212143		-0.0511991	0.00960322	0.0501207	-0.087402	-0.176637	0.188336
-0.0922729	-0.0189047	-0.0468111	-0.118025	-0.157018	0.054832		-0.13968	-0.00955593	0.0320956	-0.0958376	-0.131884	0.146785		-0.0567374	0.0246823	-0.0577063	-0.120111	-0.191118	0.134016
0.0598189	0.0864552	-0.0177465	-0.071152	-0.178832	-0.036443		-0.115528	0.00513202	0.0781992	-0.0526433	-0.147213	0.0127205		-0.0564359	0.00137363	0.000937116	-0.149413	-0.0830535	0.0486387
0.0057239	0.0525652	-0.0339859	-0.101522	-0.0966845	0.110997		-0.086256	-0.0725854	0.141234	-0.0211174	-0.137838	0.106287		-0.0492421	0.0720537	-0.034727	-0.198846	-0.0382044	0.15194
0.0378681	0.0134033	-0.0627421	-0.0632752	-0.154535	0.0604462		-0.0896673	-0.0717964	0.0402649	0.0243632	-0.036611	0.00922071		-0.0652244	0.0176274	-0.0347403	-0.2154	-0.18025	0.0219
-0.016227	0.0319022	-0.0486909	-0.121178	-0.207958	-0.0278277		-0.114726	-0.0747248	-0.116932	-0.0578186	-0.0749363	0.00701172		-0.0312726	0.0309711	0.0280205	-0.173439	-0.0627026	-0.0961491
-0.016227	0.0368551	-0.0162984	-0.113794	-0.0429388	0.00941676		-0.125248	-0.0723898	0.0104515	-0.0044331	0.0108323	-0.000554193		-0.0834395	0.0887129	0.0679337	-0.111376	-0.112469	0.108728
-0.070322	0.0348505	0.0404465	-0.220855	-0.287733	-0.0835556		-0.13968	0.0216624	0.110755	-0.0692664	-0.0833627	0.0568438		-0.0671557	-0.00011993	0.0817707	-0.0893826	-0.212452	0.0124262
-0.016227	-0.000346726	-0.0508695	-0.0753212	-0.200888	0.0473631		-0.0820502	-0.0661202	0.0360214	-0.0534348	-0.137221	0.151052		-0.0769056	0.0677424	0.00379284	-0.107057	-0.194452	0.0742901
-0.0381778	0.0054663	-0.0460017	-0.0911558	-0.220471	0.00759162		-0.112919	-0.0231959	-0.0140224	-0.0902602	-0.0442853	0.086886		-0.0247947	0.0896843	0.0408583	-0.0995904	-0.0992319	0.0745377
-0.070322	-0.0176945	0.0174717	-0.174809	-0.309311	0.0505582		-0.163734	-0.0383972	0.0746284	0.0253414	-0.0863233	0.0171716		-0.0754265	0.00394217	-0.0528835	-0.118239	-0.242127	0.141334
-0.0264203	0.0436139	-0.0434112	-0.0943392	-0.113707	0.0882849		-0.158726	-0.0959102	0.0416497	-0.115945	-0.0602097	0.0381596		-0.00881236	0.0677149	0.0450974	-0.161418	-0.196827	0.178923
-0.070322	0.00837006	-0.0132165	-0.269642	-0.105475	0.0928221		-0.110014	-0.042118	0.0202455	-0.100818	-0.0270954	0.144778		-0.0411476	-0.064858	0.0181975	-0.205622	0.0263433	-0.00815947
-0.0381778	0.0439925	0.0479965	-0.106171	-0.268233	0.0483482		-0.115528	-0.016761	0.121325	0.00437801	-0.0200062	0.14061		-0.0485481	0.0503362	-0.0536159	-0.143733	-0.0758472	0.0585749
-0.0044694	-0.0274859	-0.0408128	-0.0863184	-0.266863	-0.111446		-0.175965	-0.0594486	0.0322827	0.0602144	-0.0577974	0.161636		-0.0648452	0.016298	0.0465458	-0.0618841	-0.205696	0.0282847
-0.0264203	0.0283332	0.0768936	-0.0962755	-0.231002	0.105489		-0.0833511	-0.00291403	-0.00622031	-0.00317044	0.000803803	0.0719452		-0.0491862	0.065093	0.0440544	-0.146682	0.010385	0.0566158
0.0700122	-0.00279383	-0.0852959	-0.126585	-0.121622	-0.0572913		-0.1054	-0.129642	0.012474	0.00299965	-0.0337939	0.105261		-0.063513	0.0187681	0.0730481	-0.0908916	-0.0802395	0.063268
-0.0381778	0.0248383	-0.0782008	-0.181449	-0.115664	-0.0739915		-0.110914	-0.11681	0.0628253	-0.0684247	-0.0918813	0.126385		-0.050505	0.0999421	-0.0428791	-0.177196	-0.0248783	0.00913969
0.0919631	0.097691	-0.129887	-0.148153	-0.141058	0.0753618		-0.144393	-0.10488	-0.020763	-0.0236415	-0.0308998	0.125942		-0.0318159	0.0208662	-0.0540809	-0.155384	-0.115655	0.170099
-0.146368	0.0141787	-0.0488465	-0.0374153	-0.0976038	-0.0220157		-0.173159	-0.140782	0.0036739	-0.0099854	-0.100692	0.128722		-0.058298	-0.0264752	-0.0616023	-0.106003	-0.164517	-0.0183883
0.0378681	0.0706563	-0.062277	-0.0645205	-0.0836284	-0.0318226		-0.149302	-0.0583916	0.0335716	-0.0457756	0.00800679	0.0123565		-0.0591428	0.0983686	-0.0666241	-0.142516	-0.178211	-0.0660691
-0.016227	0.0868119	-0.00339661	-0.0808071	-0.167919	-0.0196235		-0.122639	-0.029931	-0.0239521	-0.0735261	-0.060721	0.0658066		-0.0565867	-0.000326001	-0.0534341	-0.0570089	-0.0796128	0.125926
-0.070322	0.0527163	0.0497304	-0.119643	-0.260122	-0.0729177		-0.137071	0.0197144	0.109352	-0.045437	-0.0736765	0.132685		-0.074651	0.0114137	0.0622574	-0.184906	-0.0640518	-0.0574115
-0.016227	0.0569631	-0.0261357	-0.224618	-0.0398199	0.00277307		-0.17306	-0.0532548	-0.047129	-0.00973033	-0.163974	0.0853056		-0.064207	0.0145372	0.00684	-0.0822323	-0.1501	0.0488344
-0.0381778	0.0181178	0.136159	-0.161831	-0.194402	-0.0116067		-0.154014	-0.0892275	0.0683727	-0.0559582	-0.18891	0.0470374		-0.0491862	0.0501089	-0.019438	-0.187344	-0.128101	-0.0635982
-0.0044694	0.123738	0.0176112	-0.14197	-0.182093	0.0891773		-0.110816	-0.0538573	0.0805167	0.0045638	-0.115453	0.0246456		-0.0399103	0.00485483	-0.0101676	-0.152922	-0.162121	0.00641659
0.0057239	0.030363	-0.0421738	-0.143285	-0.121632	0.131582		-0.170549	-0.0953048	0.0867278	-0.141977	-0.0278026	0.0717238		-0.0962967	0.048005	-0.0289615	-0.0860253	-0.102278	-0.0413503
-0.102466	0.00459325	0.0226852	-0.0873409	-0.177289	-0.0180005		-0.154014	-0.0639916	-0.0175643	-0.0225971	-0.00421427	0.0966457		-0.0362341	-0.0294473	0.0953014	-0.076078	-0.172022	0.0994641
-0.00603368	0.0626326	0.0445565	-0.0326767	-0.0902043	-0.0872326		-0.144393	-0.0861259	0.0984152	-0.000620248	-0.107211	0.110575		-0.0734829	0.0498759	-0.0176435	-0.0865938	-0.11673	-0.0385825
-0.0483711	0.0965478	-0.0578945	-0.112426	0.00341433	-0.0306937		-0.110816	-0.103979	-0.0801389	-0.0833698	0.00582012	0.127049		-0.0852536	-0.00188426	-0.0248548	-0.129531	-0.163449	0.033745
0.0159172	0.0634049	-0.103184	-0.160202	-0.133984	0.121939		-0.103199	-0.0624795	0.0141781	0.00869636	-0.0235483	-0.0787265		-0.06547	0.0230547	0.00615416	-0.114607	-0.164418	-0.0399747
0.0159172	-0.0107971	0.142406	-0.104889	-0.151785	0.0452186		-0.190397	-0.0387889	-0.0207411	-0.143372	-0.0853914	0.0505634		-0.033678	0.1012	-0.0193575	-0.147091	-0.191494	0.0341763
-0.0483711	-0.00561649	-0.0350911	-0.0870333	-0.097456	-0.0952385		-0.151911	-0.0572758	0.060926	-0.12404	-0.163603	0.0403859		-0.033678	0.142637	0.085417	-0.142267	-0.181831	-0.0439163
0.0378681	0.0291644	0.025115	-0.230879	-0.117809	0.0287996		-0.168348	-0.0885611	0.0589669	-0.043223	-0.0254259	0.0667558		-0.0161569	0.00221208	-0.0883161	-0.103686	-0.0236568	0.00958076
-0.0264203	0.0773806	-0.0105028	-0.105199	-0.13447	0.0117314		-0.154816	0.0214326	0.03396	-0.0672442	-0.0809169	0.142769		-0.0852536	0.0585722	-0.0276414	-0.164689	-0.140924	-0.0244953
-0.0922729	0.0458087	-0.077568	-0.0681604	-0.113869	0.0742306		-0.127351	-0.059794	0.0303284	0.0670115	-0.0822279	-0.0223139		-0.0335273	-0.000218865	-0.0205337	-0.0695202	-0.0787181	0.096724
0.0057239	0.049086	-0.217098	-0.0656252	-0.155469	-0.0182892		-0.156117	-0.0693582	0.0315499	-0.0309504	-0.0665036	-0.0140131		-0.0685694	0.00580773	0.0181523	-0.051939	-0.153452	-0.109022
-0.016227	0.0999059	-0.0684571	-0.224779	-0.184772	-0.0486327		-0.178068	-0.0952813	-0.0401811	0.0318058	0.00879921	0.119799		-0.0695867	0.0276517	-0.0590984	-0.166978	-0.155993	0.193061
-0.0805153	0.00592984	-0.0295221	-0.0921463	-0.144227	0.147933		-0.21706	-0.0674574	0.0265126	0.000452533	0.0781264	0.0765617		-0.0554186	0.0807888	0.0317506	-0.0993742	-0.0651908	0.151956
-0.016227	0.0805776	0.0183782	-0.107909	-0.160744	0.124		-0.129454	-0.0299296	0.0529127	-0.082274	-0.00281974	0.0354718		-0.0758191	-0.0179899	-0.016486	-0.221798	-0.0657459	-0.0300014
-0.0922729	0.0975694	-0.147128	-0.0718747	-0.135487	0.0517721		-0.180677	-0.00927689	-0.0271678	-0.0565766	-0.123317	0.00877225		-0.0735644	0.00998545	0.0511827	-0.0873719	-0.121543	-0.00404587
-0.016227	0.0898914	-0.00680621	-0.152922	-0.144795	0.0304934		-0.180677	-0.0774429	0.0606534	-0.135551	0.0185506	0.077316		-0.0731122	0.0196557	-0.0128037	-0.146989	-0.197279	-0.0170806
0.0378681	0.105013	-0.0133213	-0.191078	-0.143751	0.131336		-0.122343	-0.0839377	0.0592145	-0.0446039	-0.105951	0.137645		-0.0663366	0.00264271	-0.0704993	-0.130715	-0.0979806	-0.0259002
-0.0805153	0.0292544	0.0761399	-0.0903442	-0.12745	0.0347569		-0.183582	-0.0177863	-0.105272	-0.0717237	-0.0998478	0.0666695		-0.0486429	0.0653083	0.00488412	0.010188	-0.0428842	-0.0103847
-0.016227	0.0377743	-0.0251905	-0.126838	-0.0259176	0.0199197		-0.141783	-0.0179259	0.0145853	-0.031897	0.0135698	0.0870756		-0.0738063	0.0261291	-0.00821081	-0.173799	-0.0734326	0.257142
0.0057239	0.0548353	-0.035162	-0.0820246	-0.110592	0.109374		-0.190397	-0.069669	-0.137016	-0.0733956	-0.141784	-0.00358071		-0.0671814	0.0621674	0.0146015	-0.117422	-0.149313	-0.00876269
-0.0381778	0.00921887	-0.0361321	-0.199344	-0.155828	0.0876009		-0.137479	-0.0403031	-0.00536293	-0.0650368	-0.0704902	0.0166304		-0.0664617	0.0913495	0.0260216	-7.94033e-05	-0.13892	0.186254
-0.016227	0.0316292	-0.123297	-0.285012	-0.145889	0.041634		-0.129454	-0.0413489	0.0783956	-0.0469586	-0.0867912	0.0187088		-0.0572807	-0.0740432	0.00510138	-0.279477	-0.220411	0.050771
0.0159172	0.0861174	0.0392385	-0.218838	-0.0836733	0.00975272		-0.148598	-0.0908349	-0.0119782	0.00606008	-0.0763986	-0.0338319		-0.0800386	0.00225554	0.029462	-0.114388	-0.154226	-0.01546
-0.070322	0.0272489	0.0900524	-0.0536824	-0.218981	0.120686		-0.110914	-0.0374527	0.0359337	-0.0352609	-0.0301441	-0.0468393		-0.0636079	0.0381814	0.0239336	-0.169987	-0.116341	0.0116105
0.0700122	0.0562271	-0.0401521	-0.0611915	-0.115941	0.132719		-0.115528	0.0389167	-0.0367489	-0.154958	-0.181684	0.149921		-0.042165	0.0377453	-0.0306979	-0.100703	-0.102236	0.13353
-0.0483711	0.0471098	0.0346811	-0.148078	-0.213198	0.0484562		-0.0935774	-0.111524	-0.0292068	-0.0384288	-0.0949607	0.0953459		-0.0254887	0.0652289	0.0476267	-0.144537	-0.160516	0.0714178
-0.016227	0.0857336	-0.0698585	-0.109943	-0.1249	-0.0243254		-0.18278	0.00691355	0.0405381	-0.0199055	-0.058568	0.0388688		-0.0878097	-0.00991872	-0.00513694	-0.11698	-0.0031196	0.258136
0.0378681	0.0256679	-0.0323419	-0.0981053	-0.217954	0.0100484		-0.163734	-0.0329357	-0.0244676	-0.139996	-0.0232752	0.0432084		-0.0342213	0.0370842	0.0452404	-0.0656874	-0.0905106	-0.0150016
-0.0381778	0.0361947	-0.0164025	-0.11709	-0.124174	0.0119746		-0.195109	-0.0175875	0.0337159	-0.032921	-0.125796	0.0673549		-0.0492421	-0.00521341	0.00253677	-0.17372	-0.16326	-0.015009
-0.0483711	0.0478539	0.0676979	-0.0169933	-0.187594	-0.157599		-0.076536	-0.0192893	0.101634	-0.0843591	-0.0795799	0.123221		-0.0623449	0.00755015	-0.00646095	-0.11926	-0.202101	0.0884126
-0.0922729	0.0921818	-0.0624588	-0.129747	-0.137429	0.054586		-0.101195	0.0183531	0.127173	-0.0703801	-0.106691	0.036908		-0.018019	0.0439706	-0.0436788	-0.0347085	-0.153987	0.179689
-0.00603368	0.0450534	0.0538602	-0.103258	-0.169846	-0.0579474		-0.137479	-0.0531746	0.0470942	-0.0722701	-0.0787997	-0.124788		-0.0686722	0.0189545	0.0550225	-0.14172	-0.210991	-0.0760906
-0.016227	0.00161976	0.0291118	-0.124721	-0.240171	-0.142058		-0.146496	-0.0707601	0.00846091	-0.0391916	-0.100846	-0.0309628		-0.0602293	0.00992713	0.0187615	-0.121862	-0.0525977	0.0873323
0.0378681	0.0508731	-0.104708	-0.187827	-0.252865	0.00179154		-0.124446	-0.0609215	-0.0783816	-0.0162683	-0.112422	-0.129263		-0.0497854	0.0822437	0.0340195	-0.201595	-0.0137928	0.0364561
-0.0483711	0.014294	-0.117701	-0.148747	-0.129294	0.125084		-0.123145	-0.0250564	-0.00279128	-0.0399576	-0.0428545	-0.0932632		-0.050505	0.0825574	0.0469733	-0.167503	-0.139669	0.025653
-0.0483711	0.0528005	0.0191358	-0.140411	-0.232086	0.10464		-0.086256	-0.00935326	0.0445726	0.0688673	0.0290163	0.169788		-0.0360834	0.0219314	-0.0731261	-0.111818	-0.172438	-0.0797876
0.0057239	0.022322	0.00996758	-0.0379561	-0.139493	-0.0932793		-0.13968	0.031105	0.0517663	-0.0437687	0.0574425	0.00144671		-0.0460868	0.0811843	-0.0411439	-0.127529	-0.0446053	0.114798
0.0159172	0.0464511	0.0263366	-0.224231	-0.0537481	-0.0622587		-0.113017	-0.0402049	-0.122044	-0.0904011	-0.118	0.0668966		-0.0705343	0.0837314	0.0830128	-0.132124	-0.0317921	-0.00795791
-0.0381778	0.103215	0.0627709	-0.0739169	-0.252499	0.0280597		-0.106202	-0.0339889	-0.0749871	-0.0176923	-0.0985707	0.120711		-0.0766638	0.079224	0.0334315	-0.0751969	-0.211774	-0.0159359
0.0159172	0.0735115	0.0498542	-0.0877775	-0.104266	0.0105766		-0.114726	-0.0521803	0.032992	-0.0764306	-0.106933	0.0952703		-0.0571299	-0.000444899	0.0122011	-0.0872332	-0.128522	-0.0533692
-0.0044694	0.0911265	0.0500042	-0.222424	-0.132116	0.0633264		-0.185685	-0.0631218	-0.0140195	-0.0568819	-0.196519	0.0686739		-0.0745003	0.0765582	0.0613771	-0.193453	-0.121682	-0.068349
-0.0381778	0.0708335	-0.0911778	-0.172705	-0.223944	0.0211736		-0.12996	0.00582274	0.0407529	-0.0322741	-0.124644	0.0400319		-0.064207	0.00166102	-0.0216084	-0.191667	-0.0342915	0.00927901
-0.016227	0.0424517	-0.052609	-0.174996	-0.176361	-0.0673155		-0.112919	-0.134366	-0.0576593	-0.0676475	-0.148888	0.0933365		-0.0314234	0.0335556	-0.0143101	-0.125155	-0.11984	-0.0260976
0.0598189	0.0475387	0.0183193	-0.135652	-0.239891	0.078874		-0.136776	-0.0102574	0.0546774	-0.0300972	-0.0291503	0.0895034		-0.016851	-0.0114931	-0.0206891	-0.114494	-0.0546395	-0.0371025
-0.00603368	0.0239268	-0.194447	-0.0605225	-0.0907033	0.0852465		-0.1925	-0.160428	-0.0745545	-0.150064	-0.0873882	0.106455		-0.0311219	0.014246	0.0310797	-0.0641578	-0.26169	0.0903621
0.0378681	0.0547443	0.0664518	-0.176075	-0.177765	-0.0989171		-0.18278	-0.107594	-0.0396672	-0.0571554	-0.0864064	-0.0197878		-0.0430097	0.0677898	-0.0345376	-0.165858	-0.178169	-0.134408
-0.0483711	-0.000804215	0.0533439	-0.144206	-0.210126	-0.0743211		-0.168446	-0.103404	0.0317524	-0.0514387	-0.0886475	-0.0628842		-0.0486429	0.0282732	-0.130187	-0.134872	-0.0482655	-0.128421
-0.0805153	0.0667404	0.0394383	-0.0565504	-0.212828	0.0489186		-0.122343	-0.0235809	-0.0195932	-0.0233512	-0.0139077	0.0970211		-0.0565867	-0.00389516	-0.0579559	-0.134601	-0.202015	0.140158
0.0057239	0.0295098	0.0602733	-0.11481	-0.141378	-0.0348877		-0.0909682	-0.100879	0.0841136	-0.105293	-0.058568	0.0610488		-0.0485481	0.10244	-0.0554447	-0.0732735	-0.253525	0.108637
-0.016227	0.0638958	-0.0154113	-0.0532309	-0.0938647	-0.00399905		-0.136776	-0.0697611	-0.0339446	-0.19093	-0.107483	0.122317		-0.0497854	-0.00410246	-0.00326938	-0.159086	-0.159268	0.0953591
-0.070322	0.12047	-0.0341683	-0.0361654	-0.228439	0.0686046		-0.188294	-0.00208992	0.0475158	0.0428694	-0.000529661	0.181292		-0.0770564	0.0520732	0.0401138	-0.128424	-0.0999655	0.0417273
-0.102466	0.0131991	-0.0190528	-0.13003	-0.107268	0.00280573		-0.18278	-0.0771612	0.110098	-0.0713971	-0.115095	0.0898302		-0.0479489	0.0214406	-0.0274865	-0.161339	-0.138991	0.0966226
-0.016227	0.00132824	0.0777746	-0.0585879	-0.252499	-0.0730621		-0.158726	-0.136516	0.0576142	-0.0879367	-0.0778492	0.0598034		-0.00134272	0.000157867	-0.0600534	-0.0880986	-0.0601268	-0.0763933
-0.070322	0.0338956	-0.0133577	-0.130799	-0.225231	0.0671028		-0.187788	-0.238601	0.0703001	-0.0358696	-0.0350289	0.286144		-0.0518239	0.00250278	0.00250272	-0.122374	-0.105727	-0.000211741
0.0700122	0.036038	-0.0764854	-0.218342	-0.117167	-0.0394932		-0.212348	-0.0490002	-0.00070598	-0.0364574	0.11351	0.254898		-0.018019	0.00514813	-0.0230888	-0.138284	-0.282142	0.20152
0.102156	0.0214657	0.057713	-0.251967	-0.141764	0.00760806		-0.188294	0.0427482	0.0604993	-0.0038227	-0.104289	0.0835757		-0.0360834	0.0165377	-0.0159056	-0.106253	-0.118519	0.0863156
0.0480613	0.0883881	-0.0458006	-0.112888	-0.197274	-0.0349044		-0.110816	-0.0201383	-0.00141743	-0.0443037	-0.104102	0.215589		-0.083832	0.0198348	0.039641	-0.179327	-0.110865	-0.104769
0.0378681	0.0804186	0.057066	-0.183744	-0.201074	0.046425		-0.159528	-0.121773	-0.0145751	0.00644902	0.0140627	0.00143044		-0.0511991	-0.00959813	0.0251296	-0.156248	-0.162603	0.115592
-0.0805153	0.0772711	-0.0926192	-0.0780395	-0.0569092	0.00978046		-0.129454	-0.121983	0.041316	0.0461581	-0.0252542	0.0721682		-0.0652244	0.0921878	-0.0148602	-0.142189	-0.116792	0.111337
-0.016227	0.0190927	0.0105573	-0.104729	-0.0828291	-0.138279		-0.119734	-0.0630685	-0.00354938	0.0491759	-0.101859	0.0529158		-0.0871157	0.0522406	-0.0252502	-0.142451	-0.118135	0.0190323
-0.0381778	0.0627231	-0.0360418	-0.096116	-0.187083	0.102596		-0.110816	-0.108575	-0.00823714	-0.0939572	-0.167399	0.219126		-0.0640563	0.0758189	-0.0203072	-0.16034	-0.0123427	0.132502
-0.0264203	0.120449	-0.00810759	-0.260281	-0.20733	-0.0651945		-0.110816	-0.00403451	0.0865269	-0.0725856	-0.078151	0.0186703		-0.0727889	0.0168837	-0.0599701	-0.0969821	-0.244854	-0.0563283
0.0378681	0.0594592	-0.0102948	-0.118461	-0.163843	0.0632775		-0.108713	0.0251923	0.0656205	-0.0140011	-0.122767	0.056269		-0.0445262	0.00523676	-0.079495	-0.161194	-0.110469	-0.103742
-0.070322	-0.0475769	0.040344	-0.162025	-0.137486	0.088765		-0.173159	-0.0576508	0.000475836	-0.0567427	-0.0605804	0.131268		-0.072694	0.0191095	-0.0241402	-0.180868	-0.0802694	0.0966383
-0.0483711	0.102071	0.0519258	-0.198707	-0.126356	-0.0226707		-0.120536	0.0176693	-0.0544766	-0.0198093	-0.0855101	0.129862		-0.0430097	0.0120905	-0.0952402	-0.0800414	0.0614249	-0.0373085
-0.016227	-0.0137446	0.0780991	-0.169222	-0.147136	-0.0439934		-0.123145	-0.0412927	0.0510109	0.0513632	-0.0516836	0.231284		-0.0360834	0.0935815	-0.0774214	-0.205637	-0.149837	0.113053
0.0057239	0.079891	0.0757626	-0.188573	-0.0926147	-6.58195e-05		-0.166343	-0.1041	0.00717389	-0.0593478	-0.0818521	-0.0130113		-0.0506558	0.0313064	0.0235509	-0.114948	-0.0811819	0.12461
-0.0483711	0.0336607	-0.106169	-0.122169	-0.177199	-0.0154933		-0.204731	-0.0376021	-0.0373177	-0.0658963	-0.047921	0.0529444		-0.0790212	0.120591	0.0240362	-0.10411	0.0219068	-0.00330359
0.0159172	0.0717295	-0.0273331	-0.115327	-0.303469	-0.0476366		-0.136776	-0.0283841	0.0588581	-0.102459	-0.11033	-0.0344451		-0.0682679	0.0898898	-0.0449451	-0.12413	-0.114623	0.0508352
-0.070322	0.0569581	-0.000680215	-0.0772705	-0.15875	-0.0516343		-0.137578	0.0069306	0.0865446	-0.0691379	-0.0468817	-0.0873026		-0.0486988	0.00230286	-0.109318	-0.103174	-0.10926	0.0337015
0.0378681	-0.00634006	0.00708267	-0.142736	-0.058749	-0.045445		-0.0956804	-0.155625	-0.0386668	-0.0204541	0.0692973	0.106339		-0.0772071	0.0868223	0.0191615	-0.136545	-0.251357	0.0249804
0.0480613	0.120096	-0.00937101	-0.0542469	-0.0988311	0.0158838		-0.219163	-0.0679345	0.0931668	-0.130608	-0.0145838	0.0739142		-0.0487937	0.0748349	0.0116554	-0.129484	-0.0241413	0.0455502
-0.070322	-0.0278393	-0.00945292	-0.0369451	-0.22772	-0.0238167		-0.136776	-0.0847001	0.0400619	-0.0312397	-0.0942341	0.0145964		-0.0534537	-0.00243372	-0.0408486	-0.136861	-0.140921	0.161376
0.0057239	0.115543	-0.0430418	-0.0679126	-0.111254	-0.0275971		-0.0833511	-0.0244813	0.0401073	-0.0518044	-0.0171316	0.100403		-0.046686	0.075745	-0.0413	-0.224261	-0.103555	0.0623464
0.0159172	0.0583261	0.0623034	-0.0907162	-0.122197	0.0507465		-0.144294	0.00285285	-0.03593	-0.0875496	-0.0412539	0.0315714		-0.0579747	0.0791549	-0.00869004	-0.128112	-0.198573	0.1283
-0.070322	0.0569581	0.0716922	-0.132804	-0.153708	0.0330574		-0.113017	-0.102659	0.0789225	-0.0865987	-0.00477997	0.0678347		-0.0814266	0.0630998	0.052974	-0.178539	-0.189627	0.00640723
0.0700122	-0.00535821	-0.223349	-0.126451	-0.139672	0.00087617		-0.1054	-0.069437	0.0156575	-0.06922	-0.116915	0.205106		-0.0878097	0.00313433	-0.0638126	-0.178448	-0.0566473	0.194514
-0.016227	0.0766686	-0.0134887	-0.277683	-0.146248	-0.0112752		-0.156117	-0.0371912	0.0211088	-0.107558	-0.097264	0.031104		-0.0769056	0.0921709	-0.0353377	-0.0359063	-0.096107	0.0607049
-0.0601287	0.0786785	0.0201669	-0.190391	-0.168207	0.0414356		-0.107503	-0.0167322	0.0430762	-0.00741276	-0.131884	-0.00600034		-0.0163077	0.0252947	0.0461436	-0.175342	-0.0294516	-0.0474324
-0.016227	-0.0736991	-0.000879278	-0.0787546	-0.102737	-0.0322179		-0.173862	-0.123457	0.0584602	-0.0450267	-0.172289	0.0417126		-0.0406044	0.0301174	0.107788	-0.171272	-0.203208	0.18364
-0.070322	0.031559	-0.146778	-0.137006	-0.202118	0.10646		-0.100688	-0.0624255	0.0256849	0.0111998	0.0623295	0.00729187		-0.0567374	-0.0345768	0.0180372	-0.0789453	-0.205951	0.0200977
-0.114224	0.0375148	-0.0346254	-0.146333	-0.173759	0.100571		-0.132063	-0.0332187	0.00675451	-0.00214453	-0.0294637	0.0887843		-0.0567374	0.0784447	0.0163548	-0.123516	-0.125618	-0.0453954
-0.016227	0.0859544	-0.0126776	-0.104055	-0.199524	-0.0693584		-0.125248	-0.0603365	-0.033952	-0.0246418	-0.131884	0.0253475		-0.0188638	0.0490151	-0.1314	-0.162725	-0.100287	0.149173
-0.070322	0.0622517	-0.0263729	-0.0690911	-0.222778	0.0857875		-0.100688	0.0108545	-0.0041063	-0.00456397	0.0146292	0.0823881		-0.0151396	0.0337049	0.0749363	-0.18127	-0.00237698	-0.136418
0.0057239	0.0715898	-0.101404	-0.0798392	-0.174417	-0.00272696		-0.120536	-0.0667523	0.0640725	0.0594726	-0.0286305	0.119034		-0.0301045	0.0155605	0.00774012	-0.164433	-0.105787	0.0132398
0.0159172	0.0577246	0.0638962	-0.0653668	-0.0340169	0.0876802		-0.134166	-0.116281	0.0466454	-0.0082017	-0.0271109	-0.0205843		-0.033678	0.0654467	0.0227089	-0.0921904	-0.174354	0.0214152
-0.00603368	0.121619	-0.0856703	-0.128707	-0.181242	0.0631471		-0.1054	0.0416797	0.0676913	-0.00224423	-0.0843056	0.0435625		-0.04738	-0.0232144	0.0465611	-0.147492	-0.222813	0.120696
-0.016227	0.0482852	0.150024	-0.110872	-0.259956	0.0138276		-0.0977833	-0.0179744	0.00868078	-0.0557971	-0.0558332	0.173489		-0.0938913	0.0203883	-0.0680816	-0.16114	-0.151809	-0.0332859
-0.0922729	0.106145	0.0465637	-0.15512	-0.146248	-0.0952515		-0.108713	-0.0562048	0.0388555	-0.0422833	-0.111563	0.231435		-0.0353894	-0.0110713	-0.0151009	-0.147658	-0.150028	0.0974813
-0.0381778	0.0181603	0.04249	-0.212847	-0.144227	0.096978		-0.175965	-0.0602886	-0.0581086	-0.0352943	-0.123951	0.0178427		-0.0803401	0.0387705	0.00496218	-0.151874	-0.227321	0.141922
-0.016227	0.0285302	0.00943272	-0.129338	-0.195995	0.109243		-0.165837	-0.105639	0.0257955	0.0229884	0.0950976	0.0721777		-0.0699793	-0.0266321	0.0498799	-0.156607	-0.257661	0.0906318
-0.0381778	0.0987156	-0.0233933	-0.127466	-0.112574	-0.0163404		-0.134166	-0.0383219	-0.166299	-0.0881105	-0.025327	0.0310062		-0.0510483	-0.0320433	0.00861664	-0.178258	-0.153016	-0.0107293
-0.0483711	-0.0440916	0.0184209	-0.191784	-0.115549	-0.0102135		-0.0799473	-0.0751219	0.111044	-0.00896282	-0.109948	0.102599		-0.058298	0.0353015	-0.07316	-0.0674538	-0.225916	0.0123146
-0.016227	0.0538571	-0.009546	-0.114864	-0.15158	0.00394855		-0.197212	-0.0485952	-0.0336733	-0.162576	-0.115022	0.0551212		-0.0571299	0.00581829	0.0427731	-0.150623	-0.170136	0.0684765
-0.0601287	-0.0140125	0.100339	-0.152705	-0.0372475	0.162804		-0.168446	-0.00755655	0.074624	0.00589794	0.0800323	-0.0996097		-0.0468367	-0.0050909	-0.0347796	-0.177736	-0.0689611	0.123313
-0.146368	0.0661059	-0.113383	-0.110919	-0.101512	-0.135299		-0.0938731	-0.0688952	0.0572343	0.0125959	-0.0330505	0.0263916		-0.0807326	0.0626088	-0.107421	-0.0575667	-0.294863	0.000197687
0.0057239	0.0212718	0.0426243	-0.0327559	-0.090597	-0.0191806		-0.134968	0.00375589	0.0612407	-0.0422689	-0.213892	0.0751647		-0.0702886	0.0107146	0.0164905	0.0110973	-0.204639	0.0640536
-0.0922729	0.00650912	0.0218517	-0.0568791	-0.0954574	-0.0307347		-0.147199	0.0200744	0.097869	-0.0481953	-0.0103005	0.180086		-0.0900643	0.077006	-0.0645338	-0.147256	-0.132663	0.160465
0.0919631	1.03398e-06	-0.051687	-0.129873	-0.176471	0.063967		-0.166343	-0.00530478	-0.0421005	-0.0441118	-0.0714845	0.0732489		-0.0460868	0.0452514	-0.0277522	-0.210573	-0.178657	0.0231798
0.0378681	0.0878119	0.0640357	-0.117037	-0.203411	0.0152605		-0.158726	-0.112634	0.0189526	-0.0953345	-0.00890686	0.173615		-0.0722456	0.0286206	0.0252347	-0.122818	-0.186699	0.0944601
-0.016227	0.0469759	-0.0553029	-0.0800367	-0.127084	0.101589		-0.146496	-0.145954	-0.0305323	0.0578575	0.0302208	0.0953391		-0.0697375	0.0670715	-0.0171392	-0.0547288	-0.0264475	-0.0542411
-0.016227	0.0387961	0.0135933	-0.212082	-0.106358	-0.0520016		-0.103297	-0.0319617	0.108358	-0.0442993	0.0374612	0.206041		-0.0565867	0.0510407	0.0716592	-0.080529	-0.211386	0.0726479
-0.0483711	0.0389683	-0.0706163	-0.106149	-0.137033	-0.111683		-0.139582	0.0100052	0.0594649	-0.0793769	-0.0129013	0.130001		-0.0355401	0.0129949	-0.0329634	-0.0603023	-0.121724	-0.0380424
-0.0922729	-0.0268347	-0.0158596	-0.0754605	-0.122308	0.0742071		-0.161631	-0.0275424	0.0237961	-0.0411534	0.0147111	0.16499		-0.049337	-0.013305	-0.021136	-0.137798	-0.0231258	-0.0266474
-0.0381778	0.138302	0.0897294	-0.229456	-0.137735	0.0772735		-0.132359	-0.0491135	0.0998619	-0.109007	-0.0603937	-0.0151705		-0.0400611	0.0746848	-0.0468417	-0.15159	-0.11656	-0.0754084
-0.016227	0.0891541	0.0302602	-0.0653105	-0.173151	-0.0658265		-0.117631	-0.039943	0.0989505	-0.00144762	-0.0529916	0.102128		-0.07013	0.057858	-0.0145301	-0.111003	-0.105398	-0.137661
0.0057239	0.0271417	0.0987309	-0.136691	-0.161217	0.143329		-0.123145	-0.060243	-0.0759569	0.0130262	-0.0456331	0.116595		-0.0673321	0.0210906	-0.019706	-0.117057	-0.174446	0.120394
0.0276748	0.0777822	0.0250311	-0.141873	-0.0987581	-0.0376845		-0.134166	-0.0388997	0.0348224	-0.156059	-0.0860093	-0.0146779		-0.0548753	0.0884329	-0.0141993	-0.237531	-0.0998937	-0.0705272
0.0159172	0.0509768	-0.0607921	-0.121569	-0.166113	0.0171252		-0.151911	-0.0700966	0.0199412	-0.0221763	-0.0900242	0.163577		-0.0652244	0.0627748	-0.0541815	-0.108959	-0.144154	-0.00368022
-0.070322	0.117217	0.0371896	-0.0562757	-0.179114	0.0699604		-0.113017	-0.104928	0.037245	0.0193482	-0.0600147	0.00149775		-0.0355401	0.0712105	-0.0157859	-0.100421	-0.204609	0.122397
-0.0483711	-0.0448128	-0.0121727	-0.13286	-0.202045	-0.140744		-0.0977833	-0.113868	0.0272857	-0.056432	-0.175473	-0.104344		-0.0659184	0.0228868	0.0109611	-0.16402	-0.166892	0.058656
-0.070322	0.00255628	-0.0356573	-0.120802	-0.153754	0.0788971		-0.068919	-0.109022	0.0728092	-0.0116606	-0.0514624	-0.00801185		-0.0423157	-0.0502751	0.0683552	-0.0967248	-0.124052	0.024989
-0.0922729	0.0352339	0.00664355	-0.000487184	-0.0373406	-0.0404221		-0.110113	-0.0594103	0.10275	0.0168965	0.0463477	0.0922401		-0.0728448	0.0815511	0.0624278	-0.140259	-0.152398	-0.0711458
0.0057239	0.068788	0.0662719	-0.240974	-0.314815	0.00450599		-0.114726	-0.0770466	0.0611608	-0.0350931	-0.10117	-0.0578988		0.000368641	0.00940912	0.0138973	-0.113234	-0.152124	0.104473
-0.114224	0.0188444	-0.0622023	-0.131027	-0.0701759	-0.0447498		-0.145096	-0.0101968	0.0770616	-0.0101706	-0.132024	0.285536		-0.0902151	0.024526	-0.0256095	-0.151281	-0.19232	0.11469
-0.070322	0.0202011	-0.0420055	-0.0704305	-0.0868542	-0.0435202		-0.1054	-0.0791551	0.0152955	-0.138494	0.0615557	0.0750357		-0.0721507	0.0248647	0.00822096	-0.127528	0.0436845	-0.100184
-0.0922729	0.00868423	-0.0526095	-0.184374	-0.184915	0.0469415		-0.175965	-0.0216373	-0.0102718	-0.0686434	-0.0256519	-0.0492811		-0.0584488	0.0716059	0.0254302	-0.0940277	-0.165365	0.0671579
-0.070322	0.0727732	0.00536099	-0.0761878	-0.235726	-0.0486949		-0.160829	-0.13549	-0.0432625	-0.0365242	-0.024514	-0.00461601		-0.0667073	0.0395186	0.0923818	-0.148088	-0.209895	0.0105068
-0.146368	0.0360522	-0.0166655	-0.0786689	-0.152238	0.0139865		-0.151911	-0.0960458	0.0108694	0.0308801	-0.0864122	0.00624351		-0.0572807	0.0201857	-0.0308762	-0.126363	-0.173668	0.0643295
0.0159172	0.0132346	0.0119688	-0.0855843	-0.0798206	-0.0232582		-0.163734	-0.0565364	-0.024512	-0.0225865	-0.113162	0.0760376		-0.0595353	0.00803029	0.0469527	-0.0678271	-0.223189	-0.0493661
-0.070322	0.0267421	0.00448646	-0.0362979	-0.177376	-0.139973		-0.120536	-0.0822807	0.0387807	-0.0806079	-0.194121	0.111596		-0.0567374	0.0587077	0.00864154	-0.16649	-0.0465521	0.0205686
-0.0483711	0.0873899	-0.0118178	-0.102695	-0.31317	0.148276		-0.124545	-0.109035	-0.00978695	0.0154406	0.0304203	-0.0137376		-0.0508976	-0.0486603	-0.0314979	-0.0249166	-0.209231	0.180764
-0.00603368	0.0731332	-0.0595374	-0.029478	-0.0768056	0.10789		-0.119734	-0.0163755	0.112317	-0.000362551	-0.0950464	0.045337		-0.0827454	0.0620904	0.00237128	-0.0574338	-0.126532	0.0481044
-0.0381778	0.101985	-0.124654	-0.127964	-0.134517	0.0477026		-0.146397	-0.141438	-0.0586589	-0.0695991	-0.0642866	0.0462321		-0.0900643	0.0329442	-0.0386193	-0.143585	-0.160859	0.0185313
0.0159172	0.0520835	0.0394602	-0.108491	-0.204029	-0.183721		-0.170549	-0.109525	-0.0526017	-0.0436567	-0.0553013	0.00534848		-0.0416217	0.112571	0.0117976	-0.133163	-0.158764	0.0407848
-0.016227	0.070084	-0.0695514	-0.1107	-0.140197	-0.0335794		-0.107911	-0.0268763	-0.0755144	-0.0607779	-0.075219	-0.0134335		-0.0652244	0.0613962	0.108578	-0.224246	-0.223836	-0.0455933
-0.0483711	0.0939189	0.0802561	-0.116467	-0.0404815	-0.031297		-0.0985852	0.0213985	0.0497108	-0.0892789	-0.112098	0.136407		-0.0670306	-0.0846507	-0.0331001	-0.187628	-0.146333	0.232458
-0.016227	0.0164447	-0.062469	-0.132566	-0.100101	0.0333206		-0.143591	-0.180215	0.110945	-0.114218	-0.0974018	-0.00243337		-0.0636637	0.0179156	0.0282478	-0.11952	-0.295052	-0.0134303
0.0378681	0.130709	-0.010281	-0.184056	-0.149828	0.0996039		-0.146397	-0.067459	0.0228719	-0.0206961	-0.0147322	0.0410079		-0.074651	0.0326934	0.0306627	-0.173432	-0.20644	0.11831
0.0159172	0.0569631	0.00509352	-0.094637	-0.135148	0.00313157		-0.132063	-0.0960662	0.0597042	0.0281685	-0.119202	0.0542266		-0.0537072	0.04052	0.0285903	-0.126666	-0.206849	0.0357022
-0.016227	0.0453612	-0.196503	-0.171939	-0.202506	0.00695526		-0.11633	0.0119405	0.0958411	0.0126161	-0.0449182	-0.12457		-0.0653751	0.0528142	-0.0719784	-0.15771	-0.133832	0.196247
-0.0483711	0.0703772	-0.0341343	-0.268999	-0.186896	0.0160076		-0.129454	-0.155995	-0.102476	-0.0981379	-0.0342583	0.0621496		-0.0399103	0.0395469	-0.00430423	-0.075341	-0.0930216	-0.0436803
0.0276748	0.0642182	0.065197	-0.0879497	-0.2	0.0291229		-0.112919	-0.0952433	0.000548991	-0.0524586	0.0160907	0.088928		-0.058298	0.0160295	0.0032265	-0.172036	-0.138405	-0.047023
-0.016227	0.0460745	-0.0801219	-0.191367	-0.186659	-0.107524		-0.153311	-0.0424434	-0.0185033	0.0296344	-0.0468817	0.153041		-0.0623449	0.0409684	0.0597852	-0.0980756	-0.214312	-0.0946404
-0.0264203	0.080859	-0.0740332	-0.0563981	-0.267728	0.0453709		-0.146397	0.00120219	0.0819306	-0.0360762	-0.0105525	-0.00487951		-0.0565867	-0.0622337	-0.0381629	-0.113997	-0.214064	0.0203596
-0.0805153	0.0161944	0.0693779	-0.135648	-0.14072	0.10556		-0.120536	-0.152675	0.0582175	-0.0521605	-0.114786	-0.0606094		-0.0756683	-0.00088082	0.036362	-0.0951948	-0.184113	0.142063
-0.0483711	0.00376309	0.0405695	-0.227026	-0.169945	-0.0426586		-0.13968	-0.0399351	0.0194229	0.0163625	-0.136845	0.187427		-0.0469316	0.0256007	-0.0691425	-0.142886	-0.112249	0.0500907
-0.0601287	-0.0240972	-0.0993162	-0.0548398	-0.169072	-0.118316		-0.128153	-0.070473	0.113629	-0.0218529	-0.00054465	-0.0833102		-0.0416217	0.0535914	-0.0732219	-0.10363	-0.0692872	-0.0741671
-0.0381778	0.0623799	0.00666714	-0.14287	-0.136511	-0.0834924		-0.0938731	0.0216465	0.070575	-0.0703498	-0.0199287	0.213925		-0.0630646	0.061855	-0.0543725	-0.172227	-0.200579	-0.021887
-0.0381778	0.00452416	-0.0869773	-0.0134061	-0.111935	-0.137192		-0.115528	-0.120039	-0.0116332	0.0183425	0.014356	0.0261866		-0.0534537	0.133684	-0.0443626	-0.18811	0.0872522	0.0490616
0.0700122	0.0522405	0.00793597	-0.0962274	-0.125797	0.0738718		-0.0909682	0.00617711	-0.113419	0.0203178	-0.0940834	0.1097		-0.0758191	-0.0662537	0.0678111	-0.140194	-0.17978	0.0783812
-0.070322	0.0766395	-0.00093046	-0.0567513	-0.11132	-0.0664895		-0.141783	-0.0579987	-0.16704	-0.0811708	-0.147304	-0.0761534		-0.0510483	0.0812512	0.0555788	-0.185931	-0.0785169	0.0209154
0.0159172	0.0363618	0.000680994	-0.0995922	-0.266743	-0.0744457		-0.110816	-0.0769629	0.0116813	0.0152518	-0.193093	0.00815008		-0.0568881	0.131131	0.00201712	-0.0964026	-0.00854258	0.00460778
0.0159172	0.0760839	-0.0896637	-0.0384998	-0.171239	-0.067474		-0.110014	-0.0307939	0.00770568	-0.0823111	-0.109556	0.267122		-0.0741077	0.0498746	0.045096	-0.0358014	-0.170462	-0.00962258
-0.070322	0.011126	0.0320852	-0.0708462	-0.0693656	-0.142435		-0.068919	0.0444577	-0.045987	-0.0615923	-0.0851188	0.046938		-0.0717023	-0.0416033	0.0534123	-0.0999703	-0.105787	0.0322283
-0.0483711	0.0433571	-0.0593298	-0.151848	-0.123743	0.00741291		-0.0909682	0.0398674	0.0640813	-0.0167702	-0.0507715	0.114987		-0.057824	0.0676891	0.00809126	-0.143307	-0.0903214	0.114426
0.0378681	0.0899159	0.0267836	-0.133086	-0.0478772	0.0143743		-0.123145	-0.0821023	0.0360917	0.0401578	0.015767	0.222021		-0.017545	0.0127619	0.00224593	-0.183177	-0.0412095	-0.0533829
-0.0922729	0.0797327	0.109069	-0.134114	-0.196633	0.0353592		-0.190397	-0.0514965	0.0313157	-0.0190733	-0.0207617	0.276772		-0.058992	-0.073955	0.0903232	-0.169475	-0.132357	0.0626352
0.0159172	0.0121414	-0.0285754	-0.135808	-0.169511	0.161746		-0.154014	-0.0621308	0.124946	-0.148608	0.100497	0.0211987		-0.0404536	-0.0311417	-0.0295138	-0.14859	-0.075889	0.081276
0.0598189	0.0544705	0.0411279	-0.12215	-0.153754	0.132782		-0.123145	-0.0739354	0.0678145	-0.102642	-0.0481328	0.145687		-0.055026	0.0526521	-0.0770318	-0.195154	-0.172029	0.0468561
-0.0483711	0.0257952	-0.0103217	-0.166372	-0.147136	-0.0992022		-0.0812482	-0.0570527	0.024972	-0.132294	0.112006	0.133473		-0.069436	0.0739592	-0.0267531	-0.138036	-0.10044	0.0126655
0.102156	0.0418443	-0.0208146	-0.162055	-0.168618	-0.0378116		-0.108305	-0.00488545	0.0601103	-0.0158445	-0.130305	0.0642772		-0.053997	0.0551556	0.0166652	-0.0735765	-0.120212	0.142791
-0.070322	0.0282438	0.100394	-0.0930804	-0.10408	-0.00259411		-0.118433	-0.0295491	0.0350844	-0.0632215	-0.0751052	-0.0137161		-0.0443755	-0.0118162	-0.0385435	-0.135127	0.0018394	0.0743216
-0.0805153	0.0434033	-0.0840988	-0.142686	-0.200561	0.0695528		-0.117631	-0.0574697	0.0243043	-0.0802567	-0.0242633	0.0353036		-0.0571299	0.0868028	0.0705394	-0.152979	-0.115407	0.0518779
-0.016227	0.0398726	-0.0313178	-0.137849	-0.262239	0.0174524		-0.120536	-0.0544238	0.0838068	-0.110976	-0.121444	0.0192091		-0.04738	0.00602358	0.0130934	-0.0588305	-0.184372	0.110345
0.0159172	0.0906754	0.0433214	-0.122293	-0.239233	-0.0789027		-0.103297	-0.0497125	0.063819	0.0250396	-0.0231041	0.287539		-0.0653193	0.0505616	-0.0170972	-0.176101	-0.051445	-0.0884414
0.0057239	-0.0918097	-0.0121929	-0.122572	-0.164929	-0.069026		-0.0744331	-0.0900641	-0.056454	-0.0259394	-0.0833504	0.115471		-0.0547246	0.0352164	-0.0375658	-0.163899	-0.0973599	0.103793
0.0598189	0.0936385	-0.00369	-0.115239	-0.122313	-0.12004		-0.151911	-0.0442753	-0.0369399	-0.0934092	-0.0504319	-0.0332073		-0.032984	0.0247288	0.0487883	-0.0823567	-0.178078	-0.0117934
-0.124417	0.00763095	-0.0564966	-0.109875	-0.169217	0.0958149		-0.163734	-0.0576741	0.0686806	0.00465032	-0.0412596	0.0463853		-0.0554186	0.0460251	0.0247085	-0.0495685	-0.147301	0.0129722
-0.0381778	-0.0193871	0.0760808	-0.0781477	-0.188981	-0.00383674		-0.134968	-0.0343234	-0.0688957	0.0435546	-0.0487776	0.0872521		-0.0508976	0.0777641	0.056953	-0.136513	-0.143379	0.112876
-0.146368	0.00618681	0.0626548	-0.185449	-0.113527	0.0358997		-0.180677	-0.119149	0.0561301	-0.105405	0.00887721	0.0561044		-0.0612025	0.00272407	-0.0443912	-0.122571	-0.202312	0.0356779
-0.016227	0.0537188	-0.0367965	-0.124853	-0.243238	0.0409547		-0.125248	-0.0928943	0.106532	-0.0239044	-0.144188	0.11914		-0.0163077	0.0367682	0.0438839	-0.123318	-0.200398	0.0746142
-0.016227	0.0773853	0.0140797	-0.163172	-0.0420272	-0.054874		-0.103199	-0.0239818	0.0274973	-0.0303072	-0.0562951	0.0806153		-0.0653193	0.0301097	-0.0741464	-0.0725741	-0.0948428	-0.0135752
0.0057239	0.105427	0.0333973	-0.105874	-0.167363	0.178716		-0.119734	-0.050531	0.0762339	-0.0291155	-0.120081	0.0621409		-0.0832887	-0.023722	0.0444491	-0.213075	-0.241773	0.00142705
-0.146368	0.0972963	0.0359674	-0.0654607	-0.0603706	0.0554515		-0.17306	-0.138454	-0.0637706	0.0247304	-0.134348	-0.0276175		-0.0572807	0.0493504	-0.00137734	-0.146311	-0.0429202	-0.0680749
0.0378681	0.0255673	-0.0439678	-0.0991206	-0.145161	0.0209359		-0.107208	-0.0570666	0.101074	-0.145678	-0.124475	0.118721		-0.0715516	0.106531	-0.00714948	-0.0946725	-0.120527	-0.0192464
-0.0381778	0.0879659	0.00555335	0.0019126	-0.17344	0.113092		-0.0977833	-0.0599648	0.0619685	-0.0864939	-0.0531605	0.0981718		-0.0387423	-0.0689785	0.0723311	-0.163173	-0.274523	0.111861
-0.124417	0.0223096	-0.106458	-0.0811358	-0.131598	-0.0600154		-0.0786389	-0.0556312	0.0185621	-0.0587101	-0.100677	0.0943644		-0.0325099	0.0569851	-0.0132124	-0.139065	-0.0735777	0.0527304
0.124107	0.0558985	-0.0371049	-0.0958732	-0.101487	-0.0172487		-0.132063	-0.0173347	0.0621248	-0.117196	-0.0770321	0.213126		-0.0581473	-0.0186849	-0.000448479	-0.0788406	-0.10634	0.0762147
0.0159172	0.0190137	0.0336323	-0.0807901	-0.232225	0.0614153		-0.127351	-0.0661092	0.02825	-0.00556155	-0.15578	0.0919967		-0.0786287	0.00792025	-0.0402542	-0.181164	-0.174579	0.0388476
0.0480613	0.0333136	-0.0553313	-0.0556934	-0.12907	0.0154752		-0.159022	-0.0484339	0.080489	-0.0591612	-0.0730951	0.158836		-0.0758191	0.0334048	-0.127155	-0.0765299	-0.127239	-0.0502071
-0.016227	0.0588315	-0.149205	-0.165355	-0.154941	0.0125532		-0.110113	-0.0451464	0.104373	-0.155395	-0.0749682	0.0949167		-0.0956027	0.0390389	0.0396491	-0.0994951	-0.0272085	0.157117
-0.070322	0.0439279	-0.0215249	-0.188468	-0.0370212	-0.0658502		-0.154014	-0.0977138	0.002708	0.0379386	-0.085532	0.0064261		-0.0695867	0.00307801	0.064095	-0.137981	-0.11454	0.118121
-0.016227	-0.0126789	-0.0128702	-0.168541	-0.167121	0.10494		-0.0841531	0.00515308	-0.0784615	-0.0249513	-0.0201305	0.0934002		-0.0335273	-0.0169548	-0.0274309	-0.128525	-0.171224	0.117966
0.156251	0.0738059	-0.0236819	-0.0547938	-0.0591403	0.00939504		-0.132063	-0.109464	-0.0631356	0.0137968	-0.0165889	0.0919321		-0.0803401	-0.0108213	0.0194522	-0.140893	-0.182538	0.0959219
-0.0922729	0.0224877	0.0246243	-0.0869816	-0.147863	-0.0706408		-0.0859604	-0.0872539	-0.0982384	-0.0159579	-0.175731	0.0814689		-0.0483973	0.0341794	0.0022911	-0.162094	-0.176664	0.0889615
-0.0922729	0.0431835	0.0588626	-0.119835	-0.108448	-0.00255203		-0.144294	-0.0207113	0.0568988	-0.0312091	-0.0767589	-0.00554732		-0.064207	0.0801451	0.0435479	-0.166958	-0.0367104	0.0219061
-0.0044694	-0.0117531	0.131328	-0.160997	-0.0960629	0.0752891		-0.125248	-0.0111865	0.0360186	-0.0042316	-0.025019	0.0239593		-0.0671557	-0.00986108	-0.025698	-0.103389	-0.177814	0.155243
-0.0483711	0.0558391	-0.0572998	-0.133037	-0.136482	-0.0489213		-0.131965	-0.0630947	0.0728174	0.0279225	-0.0555216	0.0539446		-0.0522164	0.0267422	-0.0150006	-0.0480149	-0.152757	0.0133369
-0.0483711	-0.0191882	0.00977031	-0.0850275	-0.131934	0.0537531		-0.117631	-0.051403	-0.00820842	-0.00573367	-0.085856	-0.0696207		-0.0318159	0.0208277	0.0221373	-0.206592	-0.132605	-0.0175523
0.0159172	0.0282734	0.109938	-0.0808214	-0.247925	-0.0911567		-0.0964823	-0.0771531	0.0984949	-0.07246	-0.0788426	0.0671799		-0.0318159	0.0376355	0.0567004	-0.0898928	-0.148187	0.0599253
0.0057239	-0.0465397	0.0355071	-0.11128	-0.14044	0.0673112		-0.168446	-0.0585385	0.0294093	-0.0133548	-0.141142	0.122239		-0.0404536	0.0890526	-0.000403047	-0.087401	-0.0896999	0.0389531
-0.0805153	0.0146239	-0.0450811	-0.0680528	-0.250517	-0.109188		-0.166245	-0.00158252	-0.0403921	-0.114191	0.00695795	0.215131		-0.0709748	0.0869217	0.00692518	-0.183282	-0.15133	-0.00451583
-0.00603368	0.110247	0.054279	-0.0954324	-0.139201	0.0506888		-0.119832	-0.0303407	0.0200543	-0.0779726	0.0611858	0.182532		-0.0247947	-0.0243072	0.0813159	-0.119623	-0.218035	-0.112445
0.0919631	-0.0445609	0.0681544	-0.080429	-0.201546	-0.0354988		-0.117631	-0.063204	0.0713758	0.0132735	-0.0857155	0.204208		-0.0522164	0.105859	0.0864079	-0.194954	-0.0344257	0.0246393
-0.102466	0.0412644	-0.0576429	-0.162789	-0.158698	0.0540557		-0.0956804	-0.0643035	0.00688418	-0.0739812	-0.0234981	0.103173		-0.0561126	0.101475	0.0116977	-0.161581	-0.0201492	0.0239329
0.0598189	-0.0115031	-0.0171616	-0.0848301	-0.0982627	0.142081		-0.0930711	-0.0643452	0.106635	-0.0337559	-0.0211325	0.0381705		-0.0636637	0.037874	-0.113217	-0.140921	-0.111513	0.0150923
-0.102466	0.0141559	-0.0347636	-0.163203	-0.298307	-0.0709943		-0.0977833	-0.0654512	0.0539512	-0.158046	-0.150026	0.0841427		-0.0616509	0.0493027	0.00513601	-0.162525	-0.201398	0.0509176
-0.070322	0.00814695	-0.0555789	-0.134386	-0.209262	0.0296506		-0.139582	-0.148078	-0.0270807	-0.0447483	-0.0375036	0.0103844		-0.0647503	-0.00283171	0.125311	-0.0882821	0.132065	-0.0401323
-0.0483711	0.0849569	-0.0617264	-0.157387	-0.0947089	0.0217088		-0.127351	-0.094371	0.0141998	-0.0716056	-0.0510648	0.089122		-0.0356908	0.123462	0.0336708	-0.0595136	-0.240106	0.0160548
0.0057239	0.0283332	-0.00259097	-0.117407	-0.101988	-0.0551636		-0.156117	-0.0822915	-0.0983791	-0.0935367	-0.00531031	0.0993732		-0.0797153	0.0511477	0.026415	-0.111188	-0.0864086	0.0159587
0.0159172	0.110125	-0.135461	-0.00575172	-0.0781456	-0.0384166		-0.137071	-0.150781	0.104197	-0.0193995	-0.0725083	0.157423		-0.0723015	0.00994795	0.0464318	-0.0695437	-0.124052	0.0183302
-0.0381778	0.0549563	0.0681486	-0.0944455	-0.121632	0.00509815		-0.143886	-0.0328596	-0.00782339	-0.0686609	-0.157653	0.0827544		-0.0751251	0.0950811	0.037551	-0.155824	-0.164772	0.0885047
-0.0264203	0.0758381	6.27613e-06	-0.132434	-0.282471	0.189816		-0.148598	0.0384493	-0.0116593	-0.0622639	-0.0302818	0.1698		-0.0399103	-0.0326285	0.0389922	-0.0922185	-0.225442	-0.0113098
-0.0264203	0.0996986	0.0448218	0.029301	-0.0193629	0.0262909		-0.100393	-0.10503	-0.0128281	-0.0309385	-0.0522337	0.00322022		-0.0560177	0.033191	0.0407247	-0.188961	-0.20892	-0.0782675
-0.016227	0.0727668	0.0714711	-0.0567465	-0.115801	-0.0138939		-0.158726	0.00364904	-0.0105036	-0.0392804	0.0711353	0.0923335		-0.0723015	-0.0285143	0.0347009	-0.070244	-0.144615	0.0707346
-0.0381778	-0.0293304	0.0293416	-0.142743	-0.119967	0.154073		-0.119734	0.000843111	0.0312073	-0.0411174	-0.129531	0.00692051		-0.042165	0.0693611	-0.0198696	-0.123075	0.0276297	0.0572002
0.0480613	-0.0137833	0.0231995	-0.203902	-0.0714062	0.103449		-0.107911	-0.0113545	0.0788926	-0.146379	-0.0601516	0.115322		-0.0367774	0.0367829	-0.0581855	-0.0833	-0.186588	0.160069
-0.0922729	-0.0475769	-0.00456209	-0.155755	-0.192727	-0.0128289		-0.123145	-0.0273682	0.0641664	-0.0219381	-0.117346	0.020782		-0.0766638	0.108444	0.0532399	-0.121599	-0.11794	0.195596
-0.070322	0.0991932	0.00571075	-0.0965368	-0.120647	0.0264475		-0.127351	-0.011003	0.0503836	-0.020367	-0.0898836	-0.0149711		-0.073263	-0.000209363	-0.0109821	-0.168484	-0.0971133	-0.120592
-0.114224	0.101349	0.012173	-0.0649143	-0.153754	0.137941		-0.209443	-0.0676581	-0.0896839	-0.00320894	-0.142093	-0.0364472		-0.0598368	-0.0355314	0.0345433	-0.233728	-0.208593	-0.00129585
-0.0483711	0.0223798	-0.00747746	-0.123226	-0.194572	-0.0026482		-0.114726	-0.0823943	0.00538626	-0.0755202	-0.0065572	0.000220243		-0.063513	0.0823915	-0.0115955	-0.164979	-0.174947	0.0916968
-0.0805153	0.0228696	0.0548648	-0.188713	-0.239514	-0.0441028		-0.119832	-0.0671001	-0.0867169	-0.00139723	-0.0159167	0.155741		-0.0487937	0.0676422	0.0481786	-0.112409	-0.0352371	0.0418344
-0.0381778	0.0261495	-0.0140612	-0.0969885	-0.148841	0.120946		-0.134968	-0.0597023	-0.0537823	-0.0239675	0.0235848	0.0682682		-0.033678	0.00221208	0.0914653	-0.25288	-0.103761	0.00847657
0.0159172	-0.0128329	0.0450203	-0.0468214	-0.075887	-0.135511		-0.0956804	-0.0660718	0.0380265	-0.0147321	-0.0922364	0.118898		-0.0581473	-0.00975807	0.000386598	-0.127301	-0.17541	0.0632233
-0.070322	-0.0105427	0.024242	-0.0920673	-0.13209	0.101671		-0.141783	-0.0487169	-0.0339446	0.0142258	-0.0515613	0.180693		-0.058992	0.0890686	-0.0339531	-0.104752	-0.166475	0.0476538
-0.070322	0.0865229	-0.084753	-0.0281069	-0.139064	0.00609399		-0.112919	-0.00106694	0.0272603	-0.0302113	-0.114698	0.0644651		-0.0737152	0.0843879	0.035151	-0.142138	-0.0906073	-0.115979
-0.0585644	0.0366709	0.0570877	-0.0456014	-0.149202	-0.125822		-0.173862	0.030025	0.0770037	0.00793446	-0.138973	0.014814		-0.072694	-0.0184477	0.0444405	-0.123766	-0.0353029	0.0362287
0.0919631	0.0356314	0.0936061	-0.168464	-0.176153	0.0143688		-0.143886	-0.0607883	0.0435683	-0.0169748	-0.103876	0.0697304		-0.0616509	0.106408	0.022901	-0.157119	-0.212741	0.0380052
-0.114224	0.0380492	0.0690717	-0.0526023	-0.0844438	-0.0184872		-0.136776	-0.0505573	0.0711272	-0.126027	-0.0326896	0.0245865		-0.046686	0.0534279	-0.040416	-0.146319	-0.180446	-0.104706
-0.0264203	0.0314078	0.0469522	-0.148626	-0.106583	0.0538951		-0.0964823	-0.0426033	-0.0414208	-0.0576416	0.000546077	0.167536		-0.0827454	0.0142817	-0.054917	-0.189308	0.00940188	0.183719
-0.0922729	-0.0128538	-0.0642491	-0.0812726	-0.168618	-0.0325902		-0.12605	-0.0917339	0.0850556	-0.08683	-0.127623	0.113146		-0.0360834	0.0550269	-0.0264718	-0.148451	-0.150313	0.0237073
0.0159172	0.0349503	0.00452336	-0.111563	-0.13446	-0.0125426		-0.131965	-0.0667584	-0.0297154	-0.0349683	-0.117921	-0.00847138		-0.055026	-0.0479228	-0.0913046	-0.224972	-0.0758054	0.108573
-0.124417	0.0369322	-0.0545074	-0.153091	-0.15875	0.0642151		-0.173159	-0.0162376	0.117223	0.0244821	-0.0822286	0.203629		-0.0834395	0.0419907	-0.00577121	-0.2549	-0.138482	0.0305502
0.124107	0.0315928	-0.0391416	-0.135378	-0.158065	-0.0121735		-0.103199	-0.0339025	0.000189315	-0.0139846	-0.245795	0.0911953		-0.0468367	0.0853973	-0.0152133	-0.156203	-0.0822595	0.114783
-0.0601287	0.0197818	-0.00123352	-0.0886641	-0.195448	0.121914		-0.117631	-0.0713506	0.0652667	-0.0632629	-0.0809021	0.106607		-0.0664873	-0.00520979	-0.0247417	-0.151848	-0.04401	0.0486909
-0.0483711	-0.0332923	0.00423722	-0.104769	-0.213905	-0.0471239		-0.156117	-0.0344021	-0.00424525	-0.0125654	-0.161945	0.22032		-0.00826908	-0.0323086	-0.050243	-0.136132	-0.093571	0.0884466
-0.0601287	0.0807062	-0.0186867	-0.0691827	-0.0937049	-0.0498103		-0.136677	-0.130968	0.0901797	-0.0560627	-0.134816	0.0527323		-0.0609233	0.0769244	-0.00104628	-0.105947	-0.114703	0.102336
-0.124417	0.0197145	0.0339953	-0.135442	-0.220338	-0.0378181		-0.161631	-0.0440262	0.0780403	-0.107957	-0.00358079	0.0253458		-0.0720949	0.0912672	0.0253395	-0.0719349	-0.00522412	-0.0564408
-0.070322	0.0353948	-0.132191	-0.116872	-0.0337458	0.0216045		-0.085862	0.0198612	0.0428448	0.047615	-0.0591859	0.250276		-0.0237773	0.0179649	0.0389151	-0.0944488	-0.186225	0.0643365
0.102156	0.0558706	-0.0580909	-0.0609802	-0.277893	0.0513632		-0.103297	-0.065614	0.0234633	0.0031471	-0.123405	0.0872503		-0.059686	0.0851249	0.0315604	-0.165045	-0.277108	0.0707842
-0.016227	0.0852043	-0.025465	-0.139942	-0.129703	-0.087711		-0.112919	0.0194714	0.0240541	-0.0558646	-0.0847544	0.103835		-0.0348461	0.0112403	0.0775501	-0.120235	-0.129224	0.0770804
0.0700122	0.0206189	-0.00908329	-0.10967	-0.174118	-0.00461809		-0.112215	0.00826859	0.0323316	-0.0150162	-0.0844301	0.100741		-0.0671557	0.0239845	0.0218738	-0.101635	-0.113176	0.103443
-0.016227	0.0180347	-0.0346603	-0.0725659	-0.162835	0.191657		-0.147199	-0.0756949	-0.047183	-0.0620465	-0.0358548	0.0439196		-0.0902151	0.0375616	0.114276	-0.156758	-0.328311	-0.0509781
0.0159172	-0.0260397	-0.115441	-0.13031	-0.204309	0.0300424		-0.129862	-0.0406189	0.0825989	-0.122211	-0.137576	-0.0437559		-0.0496603	0.0356497	0.062756	-0.104533	-0.115021	0.143925
0.0919631	0.0329907	0.0337327	-0.0564299	-0.254045	-0.0775351		-0.141783	-0.0629793	-0.047624	-0.0108536	-0.0475107	0.0623838		-0.0715516	0.0214406	0.0652222	-0.220471	-0.124114	0.062345
0.0159172	0.0756937	0.015193	-0.179855	-0.0657655	0.102838		-0.0993872	-0.0610823	0.0199392	-0.0330625	-0.149904	0.0165559		-0.0709827	-0.119181	0.0236151	-0.0707389	-0.270213	0.0210958
-0.0601287	0.0115987	0.0111256	-0.205344	-0.138835	-0.027641		-0.0841531	-0.0984349	0.0715758	-0.0433285	-0.0855164	0.00921764		-0.0499618	0.0666992	0.0221025	-0.128488	-0.273067	0.104902
0.0159172	0.0521376	-0.00234962	-0.0865397	-0.0576375	0.000704782		-0.127351	-0.130155	0.0314225	-0.100739	-0.00477491	0.108626		-0.0755176	0.0724529	-0.12825	-0.149852	0.0593167	0.116752
-0.070322	-0.0170618	0.0216402	-0.0881975	-0.0902043	0.0709731		-0.0985852	-0.0582015	-0.0153144	-0.00885201	-0.180527	-0.0174365		-0.0769056	0.074224	0.0688973	-0.217804	-0.23826	0.12522
-0.0381778	-0.011458	-0.00751783	-0.0349144	-0.111478	-0.0393521		-0.076536	-0.0744112	0.0105126	-0.0848805	0.00151621	0.0906179		-0.072694	0.00529988	0.0366101	-0.194709	-0.146453	0.171467
-0.016227	0.0288409	-0.0672019	-0.147753	-0.117005	0.0713762		-0.170549	-0.0830097	0.0655578	-0.0784151	-0.187896	-0.0688951		-0.0359326	0.0458131	-0.138605	-0.114636	-0.189473	0.048216
-0.00603368	0.0250933	0.0488987	-0.162377	-0.0494879	-0.0285927		-0.13968	-0.0416076	0.0634024	-0.00442206	-0.204157	0.0734907		-0.0801893	0.101802	0.0341468	-0.147823	-0.226106	0.063014
-0.016227	-0.002343	0.00345538	-0.0924001	-0.240199	-0.0438155		-0.156117	-0.037566	0.0196713	-0.0124882	0.024664	-0.00912507		-0.0822022	0.0453679	0.0707463	-0.180267	-0.16258	-0.0369917
-0.070322	0.0364422	-0.0693388	-0.13763	-0.0912222	0.0417374		-0.0956804	-0.0726479	0.078012	-0.143419	-0.0320017	0.209739		-0.034372	-0.00426425	-0.0486804	-0.154867	-0.13128	0.0800232
-0.070322	0.0460772	-0.0107312	-0.124148	-0.136165	-0.0447137		-0.0917702	-0.0680507	0.0402073	-0.0640235	-0.143879	0.00226801		-0.050505	0.0842767	-0.131054	-0.120286	-0.134975	0.144466
-0.0381778	0.0503735	-0.0140692	-0.106696	-0.135198	-0.0533478		-0.154014	-0.0124444	-0.0847945	-0.00261097	-0.102754	0.063391		-0.053303	0.0182438	0.0141961	-0.0756365	-0.214572	-0.00095002
-0.0483711	0.0381789	0.0619458	-0.0732354	-0.126565	-0.0855762		-0.100688	-0.109635	-0.0063067	-0.152684	-0.1402	0.0921134		-0.0536123	-0.0272549	0.0227704	-0.120302	-0.163967	0.0216329
0.0159172	-0.0048334	-0.0225726	-0.106582	-0.255707	-0.0711519		-0.107911	-0.10477	-0.000977145	-0.0521657	-0.138569	0.055891		-0.0449746	0.0409952	-0.010354	-0.159605	-0.198281	0.0201421
0.0276748	0.0791118	0.027299	-0.196976	-0.173041	-0.031929		-0.149302	-0.00805209	0.0707723	-0.0249513	-0.104798	0.0929083		-0.057824	0.0817522	-0.0672833	-0.153289	-0.106149	0.00407559
0.124107	0.07501	0.0390133	-0.168702	-0.183136	-0.0352001		-0.0909682	-0.13341	-0.0795723	0.019327	-0.10893	0.127197		-0.0338287	0.11226	0.0278941	-0.201255	-0.0952316	0.0959132
0.0378681	0.0580153	-0.0338015	-0.097812	-0.0531097	-0.00186999		-0.161631	-0.101091	0.0663716	-0.0462024	-0.0431009	0.0785941		-0.0659184	0.0462539	-0.00290794	-0.0646048	-0.197281	-0.0103503
-0.0483711	0.038116	-0.0894448	-0.0881903	-0.246516	-0.0632401		-0.0888653	-0.1425	-0.0241778	-0.00560326	-0.115284	0.153779		-0.0786287	-0.00168579	-0.00921894	-0.227715	-0.162085	0.050617
-0.070322	0.0854015	0.00759171	-0.0807305	-0.108295	0.00549348		-0.0964823	-0.0438129	0.00643898	-0.124032	-0.0527691	0.136179		-0.0765131	0.0361406	-0.0392679	-0.158802	-0.10694	-0.0872904
-0.0264203	0.0452197	0.0849515	-0.0574538	-0.137033	0.0521241		-0.102495	-0.120198	0.0612675	-0.0275362	-0.0397788	0.0537808		-0.0331347	0.00279696	-0.0898488	-0.148822	-0.12092	-0.0416505
-0.0922729	-0.0114229	-0.0276386	-0.101225	-0.253523	0.100988		-0.100688	-0.0834036	0.0486968	-0.0259367	-0.0321076	0.0236816		-0.0640563	0.0444348	0.110067	-0.05881	-0.0505382	-0.0225073
0.0919631	0.000577497	0.025508	-0.105831	-0.226035	-0.00417986		-0.151405	-0.0919668	0.0619	-0.0812673	-0.118588	0.137302		-0.059686	-0.0211033	0.0090308	-0.188159	-0.191458	-0.129177
-0.114224	0.0926314	-0.0269106	-0.0941721	-0.131421	0.0943521		-0.0909682	-0.129315	-0.0223719	-0.0622851	-0.043132	0.0797708		-0.018713	-0.031708	-0.053935	-0.168479	-0.233759	0.0308075
0.0378681	0.0495518	-0.0460725	-0.110501	-0.103701	-0.0469206		-0.166343	0.0107375	-0.00314197	-0.0598861	0.0101024	0.119135		-0.059686	0.0988128	-0.0500372	-0.155804	-0.0912716	0.0720738
0.0378681	-0.0616334	-0.0697354	-0.0438083	-0.133871	0.013362		-0.12164	-0.110779	0.115769	-0.0769432	0.00183142	0.177309		-0.0164584	0.111616	0.00677959	-0.109003	-0.293032	0.0137088
-0.0264203	0.0631125	0.0668085	-0.0830996	0.0108781	-0.0054116		-0.166245	-0.0784132	0.0804212	-0.12826	0.0162262	0.00827518		-0.0745003	0.0467704	-0.0534355	-0.0485029	-0.109816	0.0364401
-0.0381778	0.0416175	-0.0426085	-0.100922	-0.289408	0.18047		-0.146397	-0.0321599	-0.0248475	-0.137889	0.0344928	0.0119367		-0.0525179	-0.00826384	-0.0553668	-0.174997	-0.141543	0.144224
-0.016227	0.0595786	0.0624797	-0.150489	-0.141156	0.0847844		-0.112919	0.0267407	0.0551183	-0.0978506	-0.143555	0.146495		-0.0487937	0.00830592	-0.0139579	-0.0873546	-0.188495	-0.0215514
-0.0264203	0.0490181	0.00502853	-0.152342	-0.200452	0.00620257		-0.105302	-0.0109881	0.118542	0.0460832	0.0328327	0.0643311		-0.0685773	0.0759941	-0.0308658	-0.141469	-0.0406466	0.0453818
-0.070322	0.124667	-0.160235	-0.122515	-0.0757741	0.143214		-0.131965	-0.0267963	0.0867893	-0.186222	0.0362567	0.091959		-0.0312726	0.0122014	0.0848229	-0.152477	-0.113176	0.193098
-0.00603368	0.0360234	-0.097677	-0.0947124	-0.129783	-0.0832716		-0.188294	-0.0203523	0.0989429	0.0609878	0.0176594	0.121767		-0.0695867	0.0440708	0.0618027	-0.125981	-0.155627	0.0177577
-0.0922729	0.100727	0.00587945	-0.0852291	-0.111045	0.101264		-0.159022	-0.0343026	0.0871946	0.0228681	-0.00054465	0.0829384		-0.0808833	-0.00622891	0.0357777	-0.13837	-0.127718	0.0246078
-0.00603368	0.0547296	-0.0941355	-0.0678805	-0.142631	0.0565798		-0.139582	-0.0869894	0.114825	0.0167883	-0.00543171	0.0389492		-0.0741077	0.0809225	0.0409087	-0.0873418	-0.168092	0.162291
0.0057239	0.0810452	0.0015094	-0.159654	-0.232404	0.137714		-0.119734	-0.0839004	0.0213482	0.00527682	0.0139957	-0.0461939		-0.0703835	0.0611327	0.0546557	-0.17495	-0.0630859	0.208294
0.0057239	0.0655872	0.045394	-0.121753	-0.0331523	-0.0132577		-0.132063	-0.00624939	-0.0161382	-0.116605	-0.0806443	0.0262087		-0.0462376	-0.0110083	-0.00169242	-0.127029	-0.152567	-0.0304077
-0.0922729	-0.0301875	-0.00654632	-0.167241	-0.153737	0.0100781		-0.175965	-0.00551359	-0.121073	-0.0429181	-0.0130905	0.117322		-0.0598368	-0.0325656	-0.00106857	0.00801126	-0.106179	0.07382
0.0057239	0.0786555	0.107228	-0.0665073	-0.0816045	0.0991894		-0.161631	-0.0503218	-0.0615413	-0.0983007	-0.0447158	0.0343097		-0.06547	0.0424168	0.0592543	-0.0953698	-0.159315	0.0166461
0.0919631	0.0397112	-0.0577596	-0.0900414	-0.0136807	-0.0259385		-0.161125	-0.00375378	-0.0023418	0.0631496	-0.0216568	0.0342373		-0.0474749	-0.012354	-0.00525326	-0.164216	-0.146781	0.0890285
0.0057239	0.0653372	-0.118744	-0.10569	-0.00773163	0.0366302		-0.107911	-0.0744956	0.0148165	-0.046682	-0.196565	0.155361		-0.0386474	0.113308	0.0704089	-0.0663211	-0.0505443	0.0416303
-0.0264203	0.0373469	-0.0188299	-0.0491147	-0.172942	-0.0318358		-0.137479	-0.0803931	0.100954	-0.0424708	-0.0611158	0.0080711		-0.0423157	0.0209312	-0.019908	-0.092361	-0.0612175	0.0384728
0.0057239	0.0882946	0.092618	-0.0962277	-0.13467	0.127131		-0.106202	-0.0234337	0.000763195	-0.132295	-0.0410365	0.131863		-0.0705343	0.104869	-0.176015	-0.0611922	-0.0131038	-0.197919
0.0159172	-0.00667635	-0.0303829	-0.206028	-0.105698	0.13539		-0.168446	0.0225919	0.107103	-0.0783208	-0.0908344	0.015351		-0.0612025	-0.0586435	0.0545725	-0.126947	-0.182198	0.0824181
-0.124417	0.0118835	-0.19028	-0.131101	-0.101647	0.0135075		-0.110816	-0.0850414	0.123649	-0.0738553	-0.0354846	0.133088		-0.0579747	-0.0447237	-0.0438778	-0.160297	-0.119758	-0.0942914
-0.070322	0.0496232	-0.0135261	-0.127132	-0.205185	-0.154603		-0.129454	-0.0495097	0.0263636	0.0285169	-0.0918813	0.0829317		-0.0423157	0.0488415	0.0958549	-0.111341	-0.0849492	0.0671115
-0.0483711	0.0415144	0.011368	-0.0979575	-0.148824	0.11609		-0.123145	0.0507369	0.0461275	-0.0224825	-0.0900244	0.0504856		-0.0477982	0.0193985	0.01043	-0.147005	-0.139995	0.0330678
-0.0483711	0.109331	-0.138983	-0.116616	-0.153209	-0.0128619		-0.134166	0.00745321	-0.00322122	-0.0505895	-0.187896	0.126932		-0.0820514	0.0110208	-0.0580471	-0.123234	-0.0579731	0.126856
-0.0381778	0.0474768	-0.0264795	-0.0888319	-0.206731	-0.0211965		-0.124446	-0.117281	0.00431936	-0.0786176	-0.0950984	0.0254866		-0.0353894	0.0351233	-0.0237577	-0.175877	-0.0738272	0.0962616
-0.0483711	0.0977661	-0.00503484	-0.190423	-0.182498	-0.0231128		-0.188294	-0.0873645	-0.0414226	-0.00628389	-0.0839478	0.134842		-0.0828962	-0.0148309	-0.0627513	-0.172701	-0.0920582	-0.0817065
-0.102466	0.0510343	-0.0418153	-0.0357338	-0.0696317	-0.139485		-0.127351	-0.0758213	-0.0719987	-0.0532362	-0.104426	-0.143907		-0.0652244	0.0428097	-0.0337975	-0.226196	-0.255451	0.111247
-0.0381778	0.0419111	0.000813123	-0.175579	-0.000115133	-0.0168328		-0.168446	-0.0972694	-0.0589303	-0.072084	-0.141713	0.0909019		-0.0331347	0.0240455	0.0579692	-0.199507	-0.109682	0.0644347
0.0378681	0.0470428	0.0272181	-0.188449	-0.0878122	0.0848043		-0.139582	-0.0971713	-0.00320059	-0.167864	-0.00421427	0.0641622		-0.0311219	0.0197682	0.0390984	-0.171175	-0.218883	0.0496279
-0.0381778	-0.0428863	0.0373329	-0.0988957	-0.238435	0.00248221		-0.0867624	-0.0198431	-0.0150174	-0.0124477	-0.0859473	0.11782		-0.0896718	-0.0475711	0.0656644	-0.154603	-0.0246256	0.163945
0.0700122	0.128952	0.088718	-0.0708211	-0.143446	0.0368766		-0.127351	-0.114763	-0.0874716	-0.0250897	-0.0298976	0.115538		-0.0164584	0.0747974	-0.0434641	-0.180758	-0.096965	0.0225793
-0.0483711	0.0562184	0.0388033	-0.138165	-0.151505	0.112043		-0.188294	-0.0767254	0.0305716	-0.027637	-0.00305564	0.00667968		-0.0660133	-0.0816392	0.0413574	-0.0444334	-0.200197	-0.0491166
0.0700122	-0.00736465	-0.0731549	-0.164893	-0.212081	0.0349035		-0.0888653	-0.0434755	-0.00789711	0.00935284	-0.0828459	0.13909		-0.0548753	0.0227051	-0.030197	-0.114978	-0.160844	0.061439
-0.0483711	0.0931176	0.069601	-0.159198	-0.0785511	0.052184		-0.102495	-0.131605	0.0399802	-0.0788413	-0.0420095	0.0350128		-0.0164584	0.0646022	-0.000534509	-0.12838	-0.023084	-0.16359
0.0159172	0.0813936	-0.0058631	-0.185059	-0.231002	-0.0073888		-0.110014	0.0118544	-0.033932	-0.0246333	0.00719373	0.0499389		-0.0602293	-0.0737548	-0.0951573	-0.238657	-0.0456473	0.17953
-0.016227	-0.0157151	-0.0172328	-0.0984972	-0.243667	0.121864		-0.110113	-0.0720114	-0.0285875	-0.0671114	-0.104036	0.119676		-0.050505	0.0481835	0.0601318	-0.0926468	0.0270803	0.0498669
0.0378681	0.0192484	0.0344049	-0.0217812	-0.216531	0.0476591		-0.095582	0.0391603	-0.0149811	-0.0349369	-0.029891	0.0825728		-0.0878097	0.0917515	-0.122542	-0.108316	-0.160278	0.179307
0.0378681	-0.0189058	-0.045763	-0.249795	-0.112524	-0.0315544		-0.127351	0.00184152	0.0748638	-0.0407387	-0.0239431	0.0919657		-0.0705343	0.064709	-0.124312	-0.0868484	-0.0750426	0.0225928
-0.124417	0.0483661	0.0144596	-0.0955706	-0.148801	-0.0299328		-0.154014	-0.0186955	0.051622	-0.00743867	-0.0249453	0.0263642		-0.0673321	-0.00143604	0.0277848	-0.17352	-0.299185	0.14292
0.0057239	0.0778728	0.045797	-0.128867	-0.107378	0.0817638		-0.126648	-0.154528	-0.0331114	-0.0559097	-0.0145392	0.0223788		-0.0387423	0.108232	-0.0157908	-0.121015	-0.178236	0.0288063
-0.0922729	0.062529	0.0416925	-0.0750151	-0.335495	0.0800849		-0.160829	0.0188465	0.0453322	-0.0148704	0.0108323	0.208783		-0.0704394	0.0543645	-0.0368797	-0.0396808	-0.240501	0.0969211
-0.0381778	0.144465	0.000502822	-0.108474	-0.124723	0.0788523		-0.118433	-0.0665769	0.0531369	-0.056828	0.129044	-0.0441673		-0.0895211	0.0165769	0.0017845	-0.155474	-0.129038	0.0714058
0.124107	0.0617412	-0.0716083	-0.197536	-0.154306	-0.0838354		-0.134166	-0.0776707	0.0457404	-0.0352821	-0.0242633	0.108379		-0.050505	0.074288	0.0681337	-0.225066	-0.160022	0.0189857
-0.124417	0.0448936	0.0672998	-0.0150161	-0.181624	-0.00898051		-0.11773	-0.0430552	0.070155	-0.0392358	-0.0976051	0.0846027		-0.0579747	0.0536572	0.00443666	-0.0620978	-0.200531	-0.0474918
-0.016227	0.0864627	-0.0318696	-0.135806	-0.0882061	-0.0413494		-0.0820502	-0.0348031	0.0401259	-0.02787	-0.0215749	0.15562		-0.0399103	0.0148031	-0.0566387	-0.189809	-0.298975	0.18465
-0.016227	0.0778059	-0.0490561	-0.110855	-0.154333	-0.0934741		-0.13968	0.033898	-0.0215497	0.00138055	-0.181664	0.0997303		-0.083138	0.0444784	0.00188838	-0.103134	-0.172785	-0.0155307
-0.016227	0.0367907	-0.0149248	-0.163241	-0.123857	-0.000103484		-0.160829	-0.140847	0.0477551	0.0138626	-0.0776654	0.174282		-0.0359326	0.0395127	-0.0534073	-0.127922	-0.0608585	-0.213506
-0.0483711	0.0896391	-0.0613405	-0.161044	-0.13467	-0.0681261		-0.175965	0.0173947	0.0368503	0.0267727	-0.0255274	-0.0666688		-0.0684187	0.0378901	0.090311	-0.16095	-0.111316	0.141751
-0.070322	0.0611689	0.0848176	-0.172694	-0.204896	-0.0764129		-0.158726	-0.11098	0.0639741	-0.0540897	-0.0789052	-0.0136389		-0.0469316	0.000303473	0.0676905	-0.117687	-0.191088	0.0890103
-0.0044694	0.020521	-0.0356004	-0.0542666	-0.238757	0.107449		-0.138878	-0.000700848	-0.0215083	-0.0577453	-0.0535427	0.0997647		-0.0603801	0.0310234	0.00550039	-0.304636	-0.146363	0.152743
0.0057239	0.00390028	0.088605	-0.0693584	-0.159475	0.0118071		-0.12996	-0.0969796	0.107155	-0.100369	-0.0990746	0.170431		-0.072694	-0.150092	-0.0183045	-0.138178	-0.163344	0.0713241
-0.124417	0.0393147	-0.0837659	-0.186098	-0.15888	-0.0472315		-0.132063	-0.0769706	-0.00374484	-0.098313	-0.043625	0.165989		-0.0758191	0.0334048	0.000280451	-0.153489	-0.203973	-0.10795
0.0159172	0.0745459	0.0722715	-0.078987	-0.151081	0.0609363		-0.0867624	-0.0229535	0.0631128	-0.0359391	-0.0804381	0.0839098		-0.0655258	-0.0507184	0.0245559	-0.187195	-0.132466	-0.0371604
-0.016227	-0.0322062	-0.0475688	-0.155026	-0.0601867	-0.101402		-0.178068	-0.126541	0.0909431	-0.0284897	-0.0843787	0.039148		-0.0735644	0.0713768	0.0425221	-0.10929	-0.063487	-0.0125987

## Sheet: Supplementary Figure 7
7.40-5.00 Ma	5.00-3.15 Ma	3.15-1.80 Ma	1.80-1.00 Ma	1.00-0.04 Ma	0.00 Ma		7.40-5.00 Ma	5.00-3.15 Ma	3.15-1.80 Ma	1.80-1.00 Ma	1.00-0.04 Ma	0.00 Ma		7.40-5.00 Ma	5.00-3.15 Ma	3.15-1.80 Ma	1.80-1.00 Ma	1.00-0.04 Ma	0.00 Ma
-0.210007	0.0432452	-0.0302055	-0.0707604	-0.156042	0.0993566		-0.211044	-0.0983393	-0.0842464	-0.105634	-0.0940862	0.175809		-0.0856404	0.0980702	-0.0206932	-0.206535	-0.156894	0.157122
-0.0557207	0.0883919	-0.024848	-0.156621	-0.169864	0.260053		-0.370048	-0.0664493	-0.0121255	-0.117988	-0.147471	0.136158		-0.085173	0.0328567	0.00718969	-0.162575	-0.119743	0.0832442
-0.0557207	0.021455	0.0535113	-0.174733	-0.182054	0.262647		-0.214743	-0.089347	-0.0376455	-0.0817779	-0.0984649	0.140303		-0.107279	-0.0635283	-0.048113	-0.170218	-0.169082	0.0459332
-0.136563	0.052439	0.0085334	-0.17087	-0.192038	0.114959		-0.137976	-0.086993	-0.0527668	-0.00145184	-0.138915	0.0708929		-0.165499	0.0440434	-0.04975	-0.140634	-0.188492	0.245147
0.0911681	-0.00743605	0.0242977	-0.140436	-0.125465	0.00998235		-0.164687	-0.0251851	0.00694457	0.0141343	-0.0699792	0.12468		-0.168777	-0.0520799	0.0367974	-0.111028	-0.102225	0.14705
-0.136563	0.042971	0.122371	-0.120787	-0.182075	0.140164		-0.176936	-0.0698466	-0.0135235	-0.10973	-0.117396	0.134402		-0.0534885	0.00234988	-0.0348742	-0.204808	-0.169148	0.242521
-0.0594196	0.0476816	0.0173298	-0.148471	-0.175351	-0.0419265		-0.208047	-0.233661	-0.0751725	-0.106725	-0.18984	0.0639499		-0.183684	0.0670833	0.029152	-0.155284	-0.151726	0.229625
-0.132864	-0.0111944	0.0774311	-0.252442	-0.211847	-0.0110714		-0.164687	-0.0082963	-0.0264325	-0.0620987	-0.169577	0.1239		-0.144975	0.0565637	0.014522	-0.166149	-0.171503	0.256177
-0.136563	0.0350241	-0.00733642	-0.158496	-0.176032	0.108837		-0.0223316	-0.126305	0.0227554	-0.184943	-0.141991	0.272463		-0.0727838	0.0213364	0.0274881	-0.160999	-0.203765	0.155352
-0.213706	0.0284203	0.0127457	-0.189489	-0.115155	0.112026		-0.113562	-0.063704	-0.00282648	-0.11479	-0.0899789	0.20489		-0.121806	0.0242588	-0.0643807	-0.115051	-0.138302	0.190762
-0.0557207	0.0787184	0.0251488	-0.176968	-0.160405	-0.0980109		-0.22251	-0.161477	0.0309545	-0.0482624	-0.0478397	0.309863		-0.099232	0.0107831	-0.0734288	-0.13911	-0.172294	0.0232752
-0.283452	-0.0921153	0.0420122	-0.174435	-0.140501	0.159363		-0.137275	-0.0746675	-0.0202577	-0.143101	-0.131207	0.116293		-0.118527	0.0114032	-0.0335821	-0.192126	-0.130875	0.221902
-0.283452	0.040855	-0.0712542	-0.132752	-0.185441	0.13303		-0.164687	-0.213032	0.00259896	-0.0513212	-0.168209	0.340243		-0.218015	0.0152082	-0.000469949	-0.138137	-0.219186	0.189268
-0.206308	0.0350301	0.0449789	-0.150155	-0.149374	0.0656666		-0.214743	-0.207031	0.00169712	-0.137625	-0.107295	0.203122		-0.085173	0.0525395	0.0263596	-0.24236	-0.150337	-0.00178246
-0.283452	0.0608922	-0.00733928	-0.125293	-0.235259	0.089526		-0.315224	-0.116097	0.00255138	-0.0322429	-0.137638	0.220027		-0.119755	0.0646833	0.0855629	-0.197835	-0.193138	0.0253282
-0.0557207	-0.026608	-0.0110554	-0.110154	-0.143676	-0.0559059		-0.304828	-0.144916	-0.0197873	-0.0735721	-0.126543	0.179656		-0.164271	-0.005714	0.0722879	-0.12201	-0.145008	0.131915
-0.132864	0.0566561	0.0113328	-0.189492	-0.200371	-0.0014375		-0.0749709	-0.0492485	0.0630346	-0.0953875	-0.0355729	0.153594		-0.222521	0.0296966	0.0102483	-0.214279	-0.194175	0.0842458
-0.279753	0.163282	0.0510293	-0.1562	-0.149437	0.066907		-0.308527	0.0147497	-0.0135514	-0.162059	-0.127438	0.341832		-0.188288	0.0282415	0.132123	-0.136124	-0.133375	0.118628
-0.283452	-0.0769341	-0.0881046	-0.167598	-0.178267	0.173691		-0.238457	-0.043069	0.00940744	-0.0341701	-0.111766	0.0687166		-0.134195	0.0522667	0.0233433	-0.146588	-0.20721	0.180404
-0.0557207	-0.0549138	0.0911055	-0.167719	-0.176126	0.205751		-0.180634	0.000829515	0.0059545	-0.0617167	-0.0710039	0.215281		-0.198504	0.108464	0.124896	-0.177683	-0.167506	0.181658
-0.283452	0.0537333	-0.0694794	-0.237173	-0.154542	-0.00958059		-0.220295	-0.0855445	0.0115475	-0.0825017	-0.127418	0.224632		-0.14271	-0.0309951	0.0213121	-0.169974	-0.190616	0.116395
-0.125466	0.0242715	-0.0419273	-0.112944	-0.140027	0.121006		-0.238457	-0.0220408	0.0545954	-0.0509814	-0.137953	0.0906547		-0.0422404	0.112555	-0.0661356	-0.185132	-0.206776	0.12598
-0.283452	0.0579342	-0.119185	-0.101545	-0.175839	-0.0978853		-0.191399	-0.0676047	-0.0906615	-0.124427	-0.150437	0.105837		-0.207702	0.0557102	-0.0398312	-0.14242	-0.17969	0.128018
0.0140249	0.0455622	-0.0190353	-0.237773	-0.156136	-0.0127225		-0.195097	-0.119965	0.0409114	-0.047483	-0.100394	0.0034482		-0.159415	0.132592	0.0128902	-0.183578	-0.137984	0.0537821
0.0177237	-0.0488874	0.122549	-0.102335	-0.156471	0.1068		-0.159919	-0.114325	0.00491044	-0.040453	-0.189109	0.00347965		-0.118527	0.00634753	-0.0191988	-0.185357	-0.134047	-0.0157669
-0.129165	0.0689928	-0.013973	-0.155564	-0.164724	-0.0837315		-0.265168	-0.166202	-0.0524074	-0.0596601	-0.129956	0.131731		-0.195606	0.0274949	0.098694	-0.176646	-0.21383	0.095858
-0.132864	0.120256	0.0397936	-0.172213	-0.16331	0.151172		-0.076455	-0.0947179	-0.088064	-0.133332	-0.199625	0.165438		-0.0611554	-0.011852	0.0541678	-0.165278	-0.195626	0.170826
-0.287151	-0.0352451	0.0506272	-0.169899	-0.200557	0.0476068		-0.176936	-0.048167	0.000185328	-0.0583828	-0.174865	0.0852901		-0.0278011	-0.0258448	-0.0452115	-0.167885	-0.158166	0.0609979
-0.20261	0.0412404	-0.0159662	-0.148474	-0.17356	-0.0331577		-0.211044	-0.169115	-0.0372582	-0.120347	-0.136501	0.0709434		-0.130701	-0.0449196	0.0268893	-0.181837	-0.102254	0.161412
-0.136563	-0.011652	0.0218863	-0.166744	-0.148975	0.0129057		-0.218811	0.0131589	-0.0628299	-0.108985	-0.113692	0.219631		-0.194845	-0.099468	0.0140132	-0.132865	-0.142822	0.0139932
-0.279753	0.0970584	0.0441211	-0.159204	-0.141424	0.0934506		-0.328542	-0.120732	0.053895	-0.068603	-0.161477	0.202125		-0.0888317	0.094489	0.055445	-0.156821	-0.114366	0.106914
0.0177237	0.124296	0.0572082	-0.161262	-0.214302	0.155102		-0.150224	-0.117777	-0.0150463	-0.10433	-0.128555	0.0788083		-0.107366	-0.0210751	0.00825504	-0.228525	-0.0955326	0.0915096
0.094867	0.0723811	0.00268953	-0.220876	-0.147403	-0.0225482		-0.090918	-0.0388349	-0.0981012	-0.115354	-0.176406	0.0686594		-0.102891	0.0597945	-0.107096	-0.146418	-0.18877	0.176201
-0.140262	0.047515	-0.0461126	-0.197751	-0.152784	0.111372		-0.258471	-0.0771936	-0.0293187	-0.101876	-0.159917	0.232532		-0.0790888	0.00483253	-0.0924577	-0.162114	-0.165386	0.193649
-0.0594196	-0.00604526	-0.0717371	-0.136505	-0.153193	-0.0635868		-0.370048	-0.014988	0.0234152	-0.0708257	-0.160191	0.236069		-0.123034	0.0943245	-0.0552048	-0.146871	-0.163196	0.171952
-0.206308	0.161316	0.0278542	-0.154636	-0.238069	0.00902585		-0.268867	-0.21837	-0.00158775	-0.174475	-0.11962	0.198184		-0.122186	0.0418491	-0.0176408	-0.153654	-0.172411	0.0463105
-0.279753	0.0121961	0.0784213	-0.206439	-0.199027	0.245478		-0.257402	-0.0279005	-0.0347484	-0.134067	-0.143016	0.165411		-0.169158	0.0194921	0.00483478	-0.125263	-0.167247	0.237022
-0.0520218	0.0908855	0.0220404	-0.151957	-0.124037	0.147861		-0.312595	-0.0448717	0.00883285	-0.0964333	-0.160627	0.186214		-0.154718	0.0118879	-0.0383374	-0.175218	-0.16086	0.194988
-0.0557207	0.0813128	0.0434129	-0.160471	-0.271353	0.177963		-0.172454	-0.0817885	0.0489804	-0.104923	-0.0789864	0.195168		-0.159795	-0.0173771	-0.0986389	-0.226887	-0.18176	0.0704265
-0.206308	0.0318958	-0.0201919	-0.13382	-0.127477	0.182964		-0.1921	-0.00675494	-0.0462524	-0.0702693	-0.0739395	0.178839		-0.148254	-0.0986396	0.0590212	-0.117642	-0.180913	0.0582331
-0.279753	-0.0485514	-0.026622	-0.109353	-0.188019	0.0338054		-0.265869	-0.0700465	0.0222088	-0.0136026	-0.122421	0.170029		-0.0872232	-0.00715288	0.0415258	-0.176345	-0.117719	0.0483376
-0.210007	0.0868343	-0.101028	-0.17779	-0.174554	0.0841274		-0.204348	-0.177159	0.0259378	-0.118566	-0.0461293	0.26453		-0.184825	0.0675325	-0.0618654	-0.206568	-0.172252	0.0947307
-0.129165	0.050717	-0.0556303	-0.10519	-0.231339	0.162084		-0.176936	-0.104134	-0.0012486	-0.185842	-0.0644789	0.204884		-0.145823	-0.0376627	0.0113154	-0.227297	-0.200035	0.156183
-0.206308	0.114798	-0.00316873	-0.157996	-0.144281	0.0454898		-0.14874	0.0152536	0.0289551	-0.110804	-0.107445	0.110823		-0.109545	-0.081865	-0.0307701	-0.169609	-0.233254	0.183903
-0.20261	0.0308967	-0.0843105	-0.124845	-0.21009	0.104816		-0.164687	-0.0303841	-0.077193	-0.0325817	-0.105176	0.161068		-0.142623	0.0509053	-0.0879034	-0.132083	-0.185125	0.131163
-0.132864	0.0333893	0.0685867	-0.163041	-0.280976	0.0795557		-0.211044	-0.0364584	0.0648762	-0.102104	-0.124458	0.141241		-0.17666	0.0029136	0.0385815	-0.188079	-0.208479	0.130585
[truncated: 954 more rows]

## Sheet: Supplementary Figure 8
7.40-5.00 Ma	5.00-3.30 Ma	3.30-3.00 Ma	3.00-1.90 Ma	1.90-1.70 Ma	1.70-1.00 Ma	1.00-0.04 Ma	0.00 Ma		7.40-5.00 Ma	5.00-3.30 Ma	3.30-3.00 Ma	3.00-1.90 Ma	1.90-1.70 Ma	1.70-1.00 Ma	1.00-0.04 Ma	0.00 Ma		7.40-5.00 Ma	5.00-3.30 Ma	3.30-3.00 Ma	3.00-1.90 Ma	1.90-1.70 Ma	1.70-1.00 Ma	1.00-0.04 Ma	0.00 Ma
[truncated: 1,000 more rows]

[truncated: 5 more sheets: Supplementary Figure 9, Supplementary Figure 10, Supplementary Figure 11, Supplementary Figure 12, Supplementary Figure 13]
